# Supplementary material for: Developing a Machine Learning Model for Hydrogen Bond Acceptance Based on Natural Bond Orbital Descriptors
Source: J Org Chem. 2025 Jul 7;90(28):9776–88. doi: 10.1021/acs.joc.5c00724 (PMC12281572; doi:10.1021/acs.joc.5c00724)
Supplement: Supplementary file 2 [file jo5c00724_si_002.xlsx]

## Sheet: Dataset
	Group	SMILES	dE_{(1)}^{(2)}	dE_{(2)}^{(2)}	dE_{(3)}^{(2)}	dE_{(4)}^{(2)}	dE_{(5)}^{(2)}	dE_{(6)}^{(2)}	dE_{(7)}^{(2)}	dE_{(8)}^{(2)}	Experimental-pKBHX	Predicted-pKBHX-KNN	Predicted-pKBHX-DecisionTree	Predicted-pKBHX-RandomForest	Predicted-pKBHX-XGBoost	Predicted-pKBHX-SVM	Predicted-pKBHX-CatBoost	Predicted-pKBHX-MLP
	TRAIN	[O:1]=[As](c1ccccc1)(c1ccccc1)c1ccccc1	-0.53	0.11	1.57	1.39	-0.26	-1.25	-0.58	1.82	4.15	N/A	N/A	N/A	N/A	N/A	N/A	N/A
	TRAIN	C1CN2CCC[N:1]=C2C1	-1.82	0.11	3.3	0.46	-0.85	-1.48	-1.08	7.88	3.89	N/A	N/A	N/A	N/A	N/A	N/A	N/A
	TRAIN	C1C[N:1]=C2CCCCCN2C1	-1.87	0.04	3.32	0.16	-0.81	-1.46	-1.09	8.61	3.85	N/A	N/A	N/A	N/A	N/A	N/A	N/A
	TRAIN	[O:1]=P(N1CCCCC1)(N1CCCCC1)N1CCCCC1	-0.99	0.02	2.16	1.23	-0.48	-1.38	-0.73	3.44	3.74	N/A	N/A	N/A	N/A	N/A	N/A	N/A
	TRAIN	COc1cc[n+]([O-:1])cc1	-1.22	0.28	2.52	0.91	-0.7	-1.19	-0.89	4.63	3.7	N/A	N/A	N/A	N/A	N/A	N/A	N/A
	TRAIN	CCP(=[O:1])(CC)CC	-0.95	0.11	2.22	1.38	-0.57	-1.47	-0.8	3.43	3.66	N/A	N/A	N/A	N/A	N/A	N/A	N/A
	TRAIN	CCCCP(=[O:1])(CCCC)CCCC	-0.99	0.1	2.26	1.37	-0.56	-1.49	-0.8	3.56	3.63	N/A	N/A	N/A	N/A	N/A	N/A	N/A
	TRAIN	CN(C)P(=[O:1])(N(C)C)N(C)C	-1.08	0.04	2.29	1.22	-0.53	-1.48	-0.81	3.88	3.6	N/A	N/A	N/A	N/A	N/A	N/A	N/A
	TRAIN	CCCCCCCCP(=[O:1])(CCCCCCCC)CCCCCCCC	-0.99	0.12	2.28	1.36	-0.57	-1.47	-0.8	3.6	3.59	N/A	N/A	N/A	N/A	N/A	N/A	N/A
	TRAIN	CP(C)(C)=[O:1]	-0.97	0.16	2.24	1.36	-0.57	-1.47	-0.82	3.49	3.53	N/A	N/A	N/A	N/A	N/A	N/A	N/A
	TRAIN	CN1CCCN2CCC[N:1]=C12	-1.7	0.19	3.17	0.48	-0.86	-1.54	-1.07	7.76	3.48	N/A	N/A	N/A	N/A	N/A	N/A	N/A
	TRAIN	Cc1c[n:1]c2c(ccc3c(C)c(C)c[n:1]c23)c1C	-1.7	0.08	3.79	1.15	-0.82	-2.05	-1.25	8.08	3.46	N/A	N/A	N/A	N/A	N/A	N/A	N/A
	TRAIN	C[Se](C)=[O:1]	-0.89	0.28	2.14	1.23	-0.59	-1.23	-0.76	3.3	3.43	N/A	N/A	N/A	N/A	N/A	N/A	N/A
	TRAIN	CN(C)P(C)(=[O:1])N(C)C	-0.89	0.08	2.07	1.28	-0.51	-1.42	-0.75	3.27	3.41	N/A	N/A	N/A	N/A	N/A	N/A	N/A
	TRAIN	[O:1]=[Se](Cc1ccccc1)Cc1ccccc1	-0.7	0.36	1.97	1.46	-0.58	-1.27	-0.7	2.64	3.3	N/A	N/A	N/A	N/A	N/A	N/A	N/A
	TRAIN	c1ccc(cc1)-c1cc[n:1]c2c1ccc1c(cc[n:1]c21)-c1ccccc1	-1.59	0.1	3.53	1.18	-0.76	-1.91	-1.18	7.4	3.26	N/A	N/A	N/A	N/A	N/A	N/A	N/A
	TRAIN	CCCC[N+](CCCC)(CCCC)[N-]C#[N:1]	-1.38	0.28	2.79	1	-0.86	-1.61	-1	5.72	3.24	N/A	N/A	N/A	N/A	N/A	N/A	N/A
	TRAIN	CN(C)C(=[NH:1])N(C)C	-1.89	0.04	3.28	0.06	-0.85	-1.46	-1.05	8.97	3.2	N/A	N/A	N/A	N/A	N/A	N/A	N/A
	TRAIN	CCOP(=[O:1])(N(C)C)N(C)C	-0.77	0.13	1.82	1.29	-0.42	-1.19	-0.62	2.33	3.18	N/A	N/A	N/A	N/A	N/A	N/A	N/A
	TRAIN	[O:1]=P(c1ccccc1)(c1ccccc1)c1ccccc1	-0.74	0.03	1.81	1	-0.33	-1.26	-0.63	2.82	3.16	N/A	N/A	N/A	N/A	N/A	N/A	N/A
	TRAIN	C[N:1]=C(N(C)C)N(C)C	-1.88	-0.01	3.15	-0.09	-0.78	-1.36	-1	8.99	3.16	N/A	N/A	N/A	N/A	N/A	N/A	N/A
	TRAIN	Cc1cc[n+]([O-:1])cc1	-1.2	0.27	2.5	0.89	-0.66	-1.17	-0.88	4.6	3.12	N/A	N/A	N/A	N/A	N/A	N/A	N/A
	TRAIN	C1CCC(CC1)c1c[n:1]cn1C1CCCCC1	-1.73	0.06	3.04	0.42	-0.82	-1.45	-1.02	7.35	3.12	N/A	N/A	N/A	N/A	N/A	N/A	N/A
	TRAIN	c1c[n:1]c2c(c1)ccc1ccc[n:1]c21	-1.55	0.07	3.51	1.16	-0.72	-1.89	-1.16	7.25	3.1	N/A	N/A	N/A	N/A	N/A	N/A	N/A
	TRAIN	CCP(=[O:1])CC	-0.93	0.06	2.08	1.31	-0.5	-1.4	-0.74	3.23	3.06	N/A	N/A	N/A	N/A	N/A	N/A	N/A
	TRAIN	[O:1]=P(C1CCCCC1)C1CCCCC1	-0.97	0.11	2.15	1.28	-0.52	-1.35	-0.75	3.21	3.05	N/A	N/A	N/A	N/A	N/A	N/A	N/A
	TRAIN	CN(C)C=NC(=[O:1])N(C)C	-1.01	0.23	2.29	1.1	-0.61	-1.29	-0.79	3.84	2.92	N/A	N/A	N/A	N/A	N/A	N/A	N/A
	TRAIN	CN(C)C1=CC(=[O:1])CC(C)(C)C1	-1.41	0.21	2.87	0.99	-0.76	-1.49	-1.03	5.55	2.92	N/A	N/A	N/A	N/A	N/A	N/A	N/A
	TRAIN	Cc1ccc[n+]([O-:1])c1	-1.17	0.27	2.42	0.87	-0.65	-1.12	-0.86	4.46	2.92	N/A	N/A	N/A	N/A	N/A	N/A	N/A
	TRAIN	[O-:1][n+]1ccc(cc1)-c1ccccc1	-1.16	0.25	2.4	0.86	-0.64	-1.12	-0.85	4.42	2.85	N/A	N/A	N/A	N/A	N/A	N/A	N/A
	TRAIN	CCCCOP(=[O:1])(CC)OCCCC	-0.93	0.13	1.89	1.05	-0.52	-1.27	-0.69	3.24	2.84	N/A	N/A	N/A	N/A	N/A	N/A	N/A
	TRAIN	CCOP(C)(=[O:1])OCC	-1.08	-0.09	1.9	0.82	-0.44	-1.38	-0.71	3.84	2.81	N/A	N/A	N/A	N/A	N/A	N/A	N/A
	TRAIN	CN1N(C(=[O:1])C=C1C)c1ccccc1	-1.38	0.08	2.8	0.97	-0.68	-1.54	-0.98	5.58	2.8	N/A	N/A	N/A	N/A	N/A	N/A	N/A
	TRAIN	CN(C)c1cc[n:1]cc1	-1.77	0.06	3	0.25	-0.84	-1.38	-1.01	7.61	2.8	N/A	N/A	N/A	N/A	N/A	N/A	N/A
	TRAIN	CN1CCCN(C)C1=[O:1]	-1.12	0.16	2.31	0.97	-0.6	-1.29	-0.84	4.3	2.79	N/A	N/A	N/A	N/A	N/A	N/A	N/A
	TRAIN	COCC[N:1]=CN(C)C	-1.55	0.19	2.82	0.34	-0.8	-1.32	-0.95	7.26	2.74	N/A	N/A	N/A	N/A	N/A	N/A	N/A
	TRAIN	CCCOP(C)=[O:1]	-0.76	0.13	1.83	1.28	-0.48	-1.28	-0.68	2.65	2.73	N/A	N/A	N/A	N/A	N/A	N/A	N/A
	TRAIN	C[N:1]=C(N(C)C)c1ccc(C)cc1	-1.7	0.06	2.99	0.06	-0.75	-1.26	-0.97	8.08	2.72	N/A	N/A	N/A	N/A	N/A	N/A	N/A
	TRAIN	[O-:1][n+]1ccccc1	-1.13	0.26	2.34	0.85	-0.62	-1.08	-0.83	4.27	2.72	N/A	N/A	N/A	N/A	N/A	N/A	N/A
	TRAIN	Cn1cc[n:1]c1	-1.64	0.05	2.85	0.34	-0.76	-1.35	-0.96	6.99	2.72	N/A	N/A	N/A	N/A	N/A	N/A	N/A
	TRAIN	C1C[N:1]2CCC1CC2	-1.51	0.04	2.39	-0.1	-0.65	-0.92	-0.72	6.36	2.71	N/A	N/A	N/A	N/A	N/A	N/A	N/A
	TRAIN	C[N:1]=CN(C)C	-1.55	0.14	2.78	0.29	-0.77	-1.27	-0.94	7.15	2.7	N/A	N/A	N/A	N/A	N/A	N/A	N/A
	TRAIN	CC1CCN(CC1)c1cc[n:1]cc1	-1.77	0.05	2.98	0.23	-0.82	-1.36	-1	7.55	2.68	N/A	N/A	N/A	N/A	N/A	N/A	N/A
	TRAIN	C1CCN(CC1)c1cc[n:1]cc1	-1.78	0.06	3.01	0.27	-0.84	-1.38	-1.01	7.59	2.68	N/A	N/A	N/A	N/A	N/A	N/A	N/A
	TRAIN	CCOP(=[O:1])(OCC)OCC	-1.05	-0.04	2.09	0.94	-0.4	-1.26	-0.71	3.66	2.68	N/A	N/A	N/A	N/A	N/A	N/A	N/A
	TRAIN	CCCCOP(=[O:1])(OCCCC)OCCCC	-0.51	0.2	1.34	1.15	-0.31	-0.96	-0.52	1.73	2.66	N/A	N/A	N/A	N/A	N/A	N/A	N/A
	TRAIN	CCOP(C)=[O:1]	-0.83	0.1	1.9	1.12	-0.44	-1.23	-0.67	2.97	2.66	N/A	N/A	N/A	N/A	N/A	N/A	N/A
	TRAIN	CCCCS(=[O:1])CCCC	-1.12	0.18	2.34	1.03	-0.64	-1.33	-0.77	4.44	2.65	N/A	N/A	N/A	N/A	N/A	N/A	N/A
	TRAIN	C[N:1]=C(N(C)C)c1ccccc1	-1.5	0.16	2.72	0.33	-0.74	-1.25	-0.91	6.71	2.62	N/A	N/A	N/A	N/A	N/A	N/A	N/A
	TRAIN	CC(=[O:1])N1CCCC1	-1.22	0.15	2.45	0.87	-0.61	-1.23	-0.87	4.63	2.61	N/A	N/A	N/A	N/A	N/A	N/A	N/A
	TRAIN	CN1CCCCC1=[O:1]	-1.22	0.16	2.41	0.84	-0.61	-1.24	-0.86	4.64	2.6	N/A	N/A	N/A	N/A	N/A	N/A	N/A
	TRAIN	CCC[N:1]=CN(C)C	-1.54	0.16	2.76	0.31	-0.75	-1.28	-0.93	7.09	2.59	N/A	N/A	N/A	N/A	N/A	N/A	N/A
	TRAIN	CN(C)C=[N:1]C1CCCCC1	-1.5	0.07	2.89	0.29	-0.61	-1.36	-0.96	7.62	2.59	N/A	N/A	N/A	N/A	N/A	N/A	N/A
	TRAIN	CC1=[N:1]CCC1	-1.6	0.08	2.63	0.11	-0.7	-1.06	-0.85	6.55	2.59	N/A	N/A	N/A	N/A	N/A	N/A	N/A
	TRAIN	C1CC[NH:1]C1	-1.62	0.04	2.53	-0.07	-0.7	-0.97	-0.79	6.73	2.59	N/A	N/A	N/A	N/A	N/A	N/A	N/A
	TRAIN	CN(N)c1cc[n:1]cc1	-1.7	0.05	2.84	0.23	-0.79	-1.29	-0.95	7.26	2.58	N/A	N/A	N/A	N/A	N/A	N/A	N/A
	TRAIN	Nc1cc[n:1]cc1	-1.71	0.06	2.87	0.23	-0.79	-1.31	-0.97	7.36	2.56	N/A	N/A	N/A	N/A	N/A	N/A	N/A
	TRAIN	CS(C)=[O:1]	-0.95	0.28	2.11	1.08	-0.64	-1.15	-0.72	3.52	2.54	N/A	N/A	N/A	N/A	N/A	N/A	N/A
	TRAIN	CN1CCCCCC1=[O:1]	-1.15	0.15	2.34	0.88	-0.59	-1.22	-0.83	4.44	2.53	N/A	N/A	N/A	N/A	N/A	N/A	N/A
	TRAIN	CN(C)C=[N:1]C12CC3CC(CC(C3)C1)C2	-1.28	0.14	2.55	0.52	-0.62	-1.4	-0.87	6.43	2.52	N/A	N/A	N/A	N/A	N/A	N/A	N/A
	TRAIN	CC1=CC(=[O:1])C=C(C)O1	-1.15	0.22	2.37	0.91	-0.66	-1.24	-0.86	4.38	2.5	N/A	N/A	N/A	N/A	N/A	N/A	N/A
	TRAIN	CN1C=CC=CC1=[O:1]	-1.22	0.13	2.45	0.84	-0.6	-1.23	-0.86	4.65	2.5	N/A	N/A	N/A	N/A	N/A	N/A	N/A
	TRAIN	COP(=[O:1])(OC)OC	-0.65	0.02	1.47	0.83	-0.27	-0.87	-0.47	2.37	2.5	N/A	N/A	N/A	N/A	N/A	N/A	N/A
	TRAIN	CN(C)C(=[O:1])c1ccc(cc1)N(C)C	-1.4	0.13	2.74	0.9	-0.71	-1.48	-0.96	5.46	2.49	N/A	N/A	N/A	N/A	N/A	N/A	N/A
	TRAIN	CCCCOP(=[O:1])OCCCC	-0.79	0.15	1.84	1.27	-0.45	-1.19	-0.66	2.46	2.49	N/A	N/A	N/A	N/A	N/A	N/A	N/A
	TRAIN	COc1ccccc1C(=[O:1])N(C)C	-1.37	0.08	2.58	0.79	-0.62	-1.32	-0.87	5.21	2.48	N/A	N/A	N/A	N/A	N/A	N/A	N/A
	TRAIN	CN(C)C=[N:1]CC=C	-1.73	0.07	2.96	0.18	-0.78	-1.34	-0.99	7.86	2.48	N/A	N/A	N/A	N/A	N/A	N/A	N/A
	TRAIN	CCN(CC)C(C)=[O:1]	-1.21	0.14	2.38	0.83	-0.58	-1.2	-0.85	4.58	2.47	N/A	N/A	N/A	N/A	N/A	N/A	N/A
	TRAIN	CC(C)N(C(C)C)C(C)=[O:1]	-0.98	0.15	2.11	1.01	-0.51	-1.19	-0.77	3.66	2.47	N/A	N/A	N/A	N/A	N/A	N/A	N/A
	TRAIN	[O:1]=S1CCCC1	-1.04	0.27	2.28	1.16	-0.69	-1.28	-0.77	3.8	2.47	N/A	N/A	N/A	N/A	N/A	N/A	N/A
	TRAIN	CN1CCN(C)C1=[O:1]	-1.08	0.12	2.24	0.96	-0.52	-1.19	-0.8	3.95	2.46	N/A	N/A	N/A	N/A	N/A	N/A	N/A
	TRAIN	CN1CN(C)C1=[O:1]	-0.88	0.18	1.94	0.95	-0.47	-1.05	-0.7	3.09	2.46	N/A	N/A	N/A	N/A	N/A	N/A	N/A
	TRAIN	CC(=[O:1])N1CCCCC1	-1.19	0.14	2.36	0.83	-0.6	-1.19	-0.84	4.5	2.45	N/A	N/A	N/A	N/A	N/A	N/A	N/A
	TRAIN	CN(C)C1=C(C)N(C)N(C1=[O:1])c1ccccc1	-1.1	0.22	2.42	1.29	-0.64	-1.45	-0.86	4.08	2.45	N/A	N/A	N/A	N/A	N/A	N/A	N/A
	TRAIN	CN(C)C(C)=[O:1]	-0.99	0.14	2.12	1.01	-0.51	-1.21	-0.78	3.75	2.44	N/A	N/A	N/A	N/A	N/A	N/A	N/A
	TRAIN	CN(C)C(=[O:1])N(C)C	-1.12	0.18	2.3	0.94	-0.61	-1.22	-0.83	4.32	2.44	N/A	N/A	N/A	N/A	N/A	N/A	N/A
	TRAIN	[O-:1][n+]1ccc(Cl)cc1	-1.02	0.25	2.11	0.77	-0.57	-0.94	-0.77	3.83	2.44	N/A	N/A	N/A	N/A	N/A	N/A	N/A
	TRAIN	[O:1]=S(Cc1ccccc1)Cc1ccccc1	-0.81	0.33	1.98	1.21	-0.59	-1.13	-0.67	2.96	2.43	N/A	N/A	N/A	N/A	N/A	N/A	N/A
	TRAIN	CN(C)C=[N:1]N(C)C	-1.2	0.04	2.1	0.38	-0.51	-1	-0.71	5.03	2.43	N/A	N/A	N/A	N/A	N/A	N/A	N/A
	TRAIN	CCN(CC)C(=[O:1])N(CC)CC	-1.06	0.08	2.21	0.81	-0.47	-1.16	-0.78	3.99	2.43	N/A	N/A	N/A	N/A	N/A	N/A	N/A
	TRAIN	CC(=[O:1])N(C1CCCCC1)C1CCCCC1	-1.13	0.11	2.32	0.79	-0.55	-1.21	-0.83	4.58	2.41	N/A	N/A	N/A	N/A	N/A	N/A	N/A
	TRAIN	CN(C)C=[N:1]C(C)(C)C	-1.69	0.1	3.02	0.25	-0.79	-1.39	-1.01	7.85	2.41	N/A	N/A	N/A	N/A	N/A	N/A	N/A
	TRAIN	COc1cccc(C[N:1]=CN(C)C)c1	-1.64	-0.03	2.82	0.09	-0.62	-1.21	-0.93	7.61	2.4	N/A	N/A	N/A	N/A	N/A	N/A	N/A
	TRAIN	CC1CCOP(O)(=[O:1])O1	-0.84	0.11	1.76	0.87	-0.4	-1.03	-0.61	3	2.4	N/A	N/A	N/A	N/A	N/A	N/A	N/A
	TRAIN	CC(C)C1OP(O)(=[O:1])OCC1(C)C	0.95	0.03	-0.63	1.43	0.45	-0.46	0.11	-4.26	2.4	N/A	N/A	N/A	N/A	N/A	N/A	N/A
	TRAIN	C[N:1]1C2CCC1CCC2	-1.42	0.08	2.27	-0.15	-0.64	-0.87	-0.71	6.31	2.39	N/A	N/A	N/A	N/A	N/A	N/A	N/A
	TRAIN	CN1CCCC1=[O:1]	-1.03	0.15	2.15	0.97	-0.54	-1.12	-0.77	3.65	2.38	N/A	N/A	N/A	N/A	N/A	N/A	N/A
	TRAIN	C1CC[NH:1]CC1	-1.65	0.02	2.54	-0.14	-0.72	-0.96	-0.79	7.02	2.38	N/A	N/A	N/A	N/A	N/A	N/A	N/A
	TRAIN	OP1(=[O:1])OCCC(O1)c1ccccc1	-1.06	-0.01	2.15	1.07	-0.43	-1.36	-0.78	3.64	2.38	N/A	N/A	N/A	N/A	N/A	N/A	N/A
	TRAIN	CN(C)C=[N:1]Cc1ccc(C)cc1	-1.77	0.1	3.13	0.29	-0.81	-1.35	-1.03	7.71	2.36	N/A	N/A	N/A	N/A	N/A	N/A	N/A
	TRAIN	CN(C)C=[N:1]C1CC1	-1.42	0.08	2.59	0.19	-0.58	-1.19	-0.9	7.22	2.36	N/A	N/A	N/A	N/A	N/A	N/A	N/A
	TRAIN	CN(C)C=[N:1]Cc1ccccc1	-1.56	-0.21	3.3	1.01	-0.45	-1.88	-1.14	6.17	2.35	N/A	N/A	N/A	N/A	N/A	N/A	N/A
	TRAIN	C=Cn1cc[n:1]c1	-1.57	0.07	2.64	0.25	-0.7	-1.18	-0.9	6.53	2.35	N/A	N/A	N/A	N/A	N/A	N/A	N/A
	TRAIN	CCN(CC)C(=[O:1])c1ccc(OC)cc1	-0.98	0.16	2.07	0.98	-0.53	-1.16	-0.76	3.67	2.35	N/A	N/A	N/A	N/A	N/A	N/A	N/A
	TRAIN	C1C[N:1]2CCN1CC2	-1.36	0.03	2.06	-0.01	-0.58	-0.79	-0.62	5.43	2.33	N/A	N/A	N/A	N/A	N/A	N/A	N/A
	TRAIN	CN(C)C=[N:1]c1ccc(cc1)N(C)C	-1.76	0.01	2.98	0.16	-0.75	-1.34	-0.96	7.59	2.32	N/A	N/A	N/A	N/A	N/A	N/A	N/A
	TRAIN	[O:1]=CN1CCCC1	-1	0.2	2.15	1.02	-0.58	-1.18	-0.78	3.68	2.31	N/A	N/A	N/A	N/A	N/A	N/A	N/A
	TRAIN	COCC[NH:1]CCOC	-1.36	-0.05	2.03	-0.17	-0.44	-0.7	-0.65	5.71	2.31	N/A	N/A	N/A	N/A	N/A	N/A	N/A
	TRAIN	NCCC[NH2:1]	-1.69	0.05	2.56	-0.18	-0.75	-0.95	-0.81	7.16	2.31	N/A	N/A	N/A	N/A	N/A	N/A	N/A
	TRAIN	CNC(C)=[O:1]	-1.12	0.15	2.2	0.8	-0.56	-1.13	-0.79	4.19	2.3	N/A	N/A	N/A	N/A	N/A	N/A	N/A
	TRAIN	CN(C)C(=[O:1])C12CC3CC(CC(C3)C1)C2	-0.96	0.17	2.18	1.03	-0.53	-1.24	-0.78	3.77	2.3	N/A	N/A	N/A	N/A	N/A	N/A	N/A
	TRAIN	[O:1]=C1C(=C1c1ccccc1)c1ccccc1	-0.93	0.22	1.95	0.92	-0.56	-1.05	-0.7	3.23	2.3	N/A	N/A	N/A	N/A	N/A	N/A	N/A
	TRAIN	[NH2:1]C12CC3CC(CC(C3)C1)C2	-1.76	0.07	2.7	-0.21	-0.77	-0.94	-0.83	7.46	2.3	N/A	N/A	N/A	N/A	N/A	N/A	N/A
	TRAIN	CN(C)C=[N:1]CC#C	-1.65	0	2.8	0.03	-0.67	-1.17	-0.91	7.69	2.3	N/A	N/A	N/A	N/A	N/A	N/A	N/A
	TRAIN	CCNC(C)=[O:1]	-0.97	0.15	2.05	0.95	-0.49	-1.12	-0.76	3.57	2.29	N/A	N/A	N/A	N/A	N/A	N/A	N/A
	TRAIN	Cc1cc(C)[n:1]c(C)c1	-1.59	0.08	2.71	0.08	-0.7	-1.11	-0.91	7.26	2.29	N/A	N/A	N/A	N/A	N/A	N/A	N/A
	TRAIN	[NH2:1]C1CCCCC1	-1.75	0.07	2.66	-0.23	-0.77	-0.93	-0.83	7.46	2.29	N/A	N/A	N/A	N/A	N/A	N/A	N/A
	TRAIN	C[NH:1]CCNC	-1.48	0.04	2.31	-0.12	-0.64	-0.84	-0.72	6.36	2.29	N/A	N/A	N/A	N/A	N/A	N/A	N/A
	TRAIN	CC1C[NH:1]1	-1.53	0.03	2.47	0.04	-0.67	-0.99	-0.78	6.46	2.28	N/A	N/A	N/A	N/A	N/A	N/A	N/A
	TRAIN	CN(C)C(=[O:1])c1ccc(C)cc1	-0.9	0.14	2.06	1.03	-0.5	-1.24	-0.74	3.57	2.27	N/A	N/A	N/A	N/A	N/A	N/A	N/A
	TRAIN	CCCCCCCC[NH2:1]	-1.73	0.04	2.64	-0.22	-0.76	-0.97	-0.82	7.44	2.27	N/A	N/A	N/A	N/A	N/A	N/A	N/A
	TRAIN	CCC(C)(C)[N:1]=CN(C)C	-1.75	0.1	3.13	0.29	-0.8	-1.42	-1.04	7.95	2.26	N/A	N/A	N/A	N/A	N/A	N/A	N/A
	TRAIN	COCC[NH2:1]	-1.64	0	2.49	-0.18	-0.68	-0.91	-0.79	6.92	2.26	N/A	N/A	N/A	N/A	N/A	N/A	N/A
	TRAIN	CCN(CC)C(=[O:1])c1ccccc1	-1.34	0.08	2.53	0.8	-0.62	-1.29	-0.87	5.02	2.26	N/A	N/A	N/A	N/A	N/A	N/A	N/A
	TRAIN	CCCCCCCCCCCCCCCC[NH2:1]	-1.72	0.06	2.68	-0.23	-0.74	-0.95	-0.85	7.55	2.26	N/A	N/A	N/A	N/A	N/A	N/A	N/A
	TRAIN	C[NH:1]C	-1.62	0.04	2.48	-0.23	-0.71	-0.9	-0.77	7.02	2.26	N/A	N/A	N/A	N/A	N/A	N/A	N/A
	TRAIN	CN(C)C=[N:1]CC(C)(C)C	-1.78	0.08	2.95	0.01	-0.84	-1.27	-0.97	8.1	2.26	N/A	N/A	N/A	N/A	N/A	N/A	N/A
	TRAIN	CC[NH:1]C	-1.67	0.04	2.49	-0.3	-0.71	-0.87	-0.77	7.12	2.25	N/A	N/A	N/A	N/A	N/A	N/A	N/A
	TRAIN	CC[NH:1]CC	-1.51	0.06	2.42	-0.06	-0.66	-0.99	-0.79	6.54	2.25	N/A	N/A	N/A	N/A	N/A	N/A	N/A
	TRAIN	[NH2:1]CCN	-1.78	0.1	2.78	-0.08	-0.83	-1.08	-0.89	7.56	2.25	N/A	N/A	N/A	N/A	N/A	N/A	N/A
	TRAIN	CCC(=[O:1])NC	-1.01	0.14	2.11	0.93	-0.51	-1.1	-0.77	3.67	2.24	N/A	N/A	N/A	N/A	N/A	N/A	N/A
	TRAIN	CC(C)C(=[O:1])N(C1CCCCC1)C1CCCCC1	-1.03	0.11	2.1	0.9	-0.48	-1.14	-0.76	3.96	2.24	N/A	N/A	N/A	N/A	N/A	N/A	N/A
	TRAIN	CC(C)N(C=[O:1])C(C)C	-1.12	0.1	2.24	0.85	-0.54	-1.19	-0.79	4.27	2.24	N/A	N/A	N/A	N/A	N/A	N/A	N/A
	TRAIN	C[NH:1]C1CCCCC1	-1.65	0.02	2.5	-0.25	-0.72	-0.91	-0.77	7.22	2.24	N/A	N/A	N/A	N/A	N/A	N/A	N/A
	TRAIN	CCCC[NH:1]C	-1.64	0.04	2.48	-0.22	-0.7	-0.92	-0.78	7.02	2.24	N/A	N/A	N/A	N/A	N/A	N/A	N/A
	TRAIN	C1CCC[NH:1]CC1	-1.64	0.06	2.59	-0.14	-0.72	-0.93	-0.81	7.06	2.24	N/A	N/A	N/A	N/A	N/A	N/A	N/A
	TRAIN	Cc1cc[n:1]cc1C	-1.56	0.07	2.6	0.2	-0.7	-1.15	-0.88	6.66	2.24	N/A	N/A	N/A	N/A	N/A	N/A	N/A
	TRAIN	CN(C)C(C)=NC#[N:1]	-1.51	0.09	2.85	0.73	-0.74	-1.54	-1.05	6.27	2.24	N/A	N/A	N/A	N/A	N/A	N/A	N/A
	TRAIN	CS(=[O:1])c1ccccc1	-0.95	0.24	2.07	1.07	-0.61	-1.17	-0.72	3.58	2.24	N/A	N/A	N/A	N/A	N/A	N/A	N/A
	TRAIN	CCC(=[O:1])N(C1CCCCC1)C1CCCCC1	-1.17	0.11	2.36	0.86	-0.59	-1.25	-0.84	4.58	2.22	N/A	N/A	N/A	N/A	N/A	N/A	N/A
	TRAIN	Cc1ccc(NC=[N:1]c2ccc(C)cc2)cc1	-1.37	-0.11	2.74	0.79	-0.44	-1.56	-0.99	5.18	2.22	N/A	N/A	N/A	N/A	N/A	N/A	N/A
	TRAIN	COCCC[NH2:1]	-1.63	0.08	2.57	-0.09	-0.72	-0.95	-0.81	6.9	2.22	N/A	N/A	N/A	N/A	N/A	N/A	N/A
	TRAIN	Cn1c[n:1]cc1Br	-1.4	0.02	2.4	0.33	-0.6	-1.1	-0.79	5.79	2.22	N/A	N/A	N/A	N/A	N/A	N/A	N/A
	TRAIN	C[NH:1]C(C)(C)C	-1.67	0.07	2.57	-0.31	-0.72	-0.88	-0.79	7.33	2.21	N/A	N/A	N/A	N/A	N/A	N/A	N/A
	TRAIN	Cc1cc[n:1]c(C)c1	-1.57	0.07	2.6	0.13	-0.7	-1.1	-0.87	6.83	2.21	N/A	N/A	N/A	N/A	N/A	N/A	N/A
	TRAIN	Cc1ccc(cc1)S(=[O:1])c1ccc(C)cc1	-0.88	0.19	2.02	1.21	-0.52	-1.21	-0.7	3.07	2.21	N/A	N/A	N/A	N/A	N/A	N/A	N/A
	TRAIN	NCCCC[NH2:1]	-1.69	0.06	2.55	-0.22	-0.74	-0.88	-0.79	7.17	2.21	N/A	N/A	N/A	N/A	N/A	N/A	N/A
	TRAIN	NCCCCCC[NH2:1]	-1.7	0.08	2.65	-0.21	-0.76	-0.94	-0.83	7.33	2.21	N/A	N/A	N/A	N/A	N/A	N/A	N/A
	TRAIN	C[NH:1]C(C)C	-1.54	0.07	2.42	-0.14	-0.69	-0.96	-0.78	6.66	2.2	N/A	N/A	N/A	N/A	N/A	N/A	N/A
	TRAIN	Nc1ccc[n:1]c1	-1.54	0.08	2.61	0.24	-0.74	-1.19	-0.88	6.6	2.2	N/A	N/A	N/A	N/A	N/A	N/A	N/A
	TRAIN	CC(C)[NH2:1]	-1.74	0.05	2.64	-0.25	-0.76	-0.93	-0.82	7.44	2.2	N/A	N/A	N/A	N/A	N/A	N/A	N/A
	TRAIN	CCC[NH2:1]	-1.73	0.03	2.59	-0.22	-0.75	-0.97	-0.82	7.28	2.2	N/A	N/A	N/A	N/A	N/A	N/A	N/A
	TRAIN	C[NH2:1]	-1.66	0.06	2.58	-0.19	-0.72	-0.91	-0.81	7.12	2.2	N/A	N/A	N/A	N/A	N/A	N/A	N/A
	TRAIN	CN(C(C)=[O:1])c1ccccc1	-0.89	0.16	1.98	1.06	-0.47	-1.16	-0.73	3.21	2.19	N/A	N/A	N/A	N/A	N/A	N/A	N/A
	TRAIN	C[N:1]1CCCC1	-1.53	0.05	2.42	-0.09	-0.67	-0.91	-0.75	6.47	2.19	N/A	N/A	N/A	N/A	N/A	N/A	N/A
	TRAIN	C[N:1]=C(N(C)C)c1ccc(Br)cc1	-1.44	-0.25	2.79	0.71	-0.41	-1.59	-0.89	5.84	2.19	N/A	N/A	N/A	N/A	N/A	N/A	N/A
	TRAIN	CCCC[NH2:1]	-1.68	0.05	2.6	-0.15	-0.72	-0.93	-0.82	7.15	2.19	N/A	N/A	N/A	N/A	N/A	N/A	N/A
	TRAIN	[O:1]=CN1CCCCC1	-1.15	0.11	2.28	0.86	-0.55	-1.22	-0.82	4.3	2.17	N/A	N/A	N/A	N/A	N/A	N/A	N/A
	TRAIN	CCCCN(CCCC)C=[O:1]	-1.11	0.09	2.2	0.84	-0.54	-1.18	-0.79	4.22	2.17	N/A	N/A	N/A	N/A	N/A	N/A	N/A
	TRAIN	CC[N:1](C)C	-1.49	0.06	2.3	-0.22	-0.65	-0.86	-0.73	6.43	2.17	N/A	N/A	N/A	N/A	N/A	N/A	N/A
	TRAIN	ClP(=[O:1])(c1ccccc1)c1ccccc1	-0.75	0.08	1.67	1.15	-0.46	-1.19	-0.6	2.51	2.17	N/A	N/A	N/A	N/A	N/A	N/A	N/A
	TRAIN	CC[NH2:1]	-1.68	0.06	2.61	-0.24	-0.73	-0.92	-0.81	7.33	2.17	N/A	N/A	N/A	N/A	N/A	N/A	N/A
	TRAIN	CCN(CC)C=[O:1]	-1.13	0.11	2.22	0.84	-0.54	-1.18	-0.8	4.2	2.16	N/A	N/A	N/A	N/A	N/A	N/A	N/A
	TRAIN	CC(=[O:1])N1CCOCC1	-1.11	0.14	2.18	0.78	-0.54	-1.07	-0.77	4.17	2.16	N/A	N/A	N/A	N/A	N/A	N/A	N/A
	TRAIN	C1CC=CC[NH:1]1	-1.59	0.07	2.47	-0.16	-0.69	-0.9	-0.77	6.72	2.16	N/A	N/A	N/A	N/A	N/A	N/A	N/A
	TRAIN	CN1C(CCC1=[O:1])c1cccnc1	-1.02	0.11	2.08	0.8	-0.52	-1.12	-0.74	4.08	2.16	N/A	N/A	N/A	N/A	N/A	N/A	N/A
	TRAIN	CCN(C(=[O:1])N(CC)c1ccccc1)c1ccccc1	-1.19	-0.2	2.74	1.35	-0.26	-1.58	-0.92	4.37	2.16	N/A	N/A	N/A	N/A	N/A	N/A	N/A
	TRAIN	[NH2:1]CCc1ccccc1	-1.62	0.06	2.45	-0.25	-0.69	-0.85	-0.77	7.05	2.16	N/A	N/A	N/A	N/A	N/A	N/A	N/A
	TRAIN	CCN(CC(=[O:1])N(CC)c1ccccc1)c1ccccc1	-1.06	-0.23	2.49	1.71	-0.21	-1.8	-0.98	3.11	2.16	N/A	N/A	N/A	N/A	N/A	N/A	N/A
	TRAIN	C[N:1](C)C1CCCCC1	-1.4	0.07	2.23	-0.02	-0.61	-0.88	-0.72	5.96	2.15	N/A	N/A	N/A	N/A	N/A	N/A	N/A
	TRAIN	Cc1cccc(C)[n:1]1	-1.51	0.1	2.6	0.08	-0.65	-1.02	-0.86	6.94	2.14	N/A	N/A	N/A	N/A	N/A	N/A	N/A
	TRAIN	CN(C)C(=[O:1])c1ccc(F)cc1	-0.88	0.18	1.93	0.97	-0.52	-1.12	-0.7	3.41	2.14	N/A	N/A	N/A	N/A	N/A	N/A	N/A
	TRAIN	C[N:1](C)C	-1.47	0.05	2.3	-0.18	-0.65	-0.86	-0.73	6.39	2.13	N/A	N/A	N/A	N/A	N/A	N/A	N/A
	TRAIN	COc1cc[n:1]cc1	-1.5	0.07	2.49	0.21	-0.68	-1.11	-0.84	6.35	2.13	N/A	N/A	N/A	N/A	N/A	N/A	N/A
	TRAIN	N(C=[N:1]c1ccccc1)c1ccccc1	-1.12	0.02	2.09	0.61	-0.4	-1.03	-0.7	4.08	2.13	N/A	N/A	N/A	N/A	N/A	N/A	N/A
	TRAIN	CCN(CC)C(=[O:1])C(C)(C)C	-1.01	0.12	2.14	0.93	-0.48	-1.14	-0.76	3.8	2.13	N/A	N/A	N/A	N/A	N/A	N/A	N/A
	TRAIN	CN(C)C=[N:1]Cc1ccc(Cl)cc1	-1.49	0.08	2.61	0.1	-0.65	-1.04	-0.85	7.04	2.12	N/A	N/A	N/A	N/A	N/A	N/A	N/A
	TRAIN	Nc1cccc[n:1]1	-1.24	0.13	2.21	0.34	-0.59	-0.96	-0.75	5.15	2.12	N/A	N/A	N/A	N/A	N/A	N/A	N/A
	TRAIN	CN(C)C=[N:1]CCC#N	-1.28	0.08	2.32	0.15	-0.52	-0.88	-0.74	6.08	2.12	N/A	N/A	N/A	N/A	N/A	N/A	N/A
	TRAIN	CCCC[NH:1]CCCC	-1.58	0.07	2.55	-0.11	-0.68	-0.93	-0.8	6.86	2.11	N/A	N/A	N/A	N/A	N/A	N/A	N/A
	TRAIN	CC(C)[N:1](C)C	-1.42	0.04	2.23	-0.19	-0.6	-0.88	-0.71	6.37	2.11	N/A	N/A	N/A	N/A	N/A	N/A	N/A
	TRAIN	C[N:1]1CCCCC1	-1.46	0.04	2.2	-0.07	-0.65	-0.84	-0.71	5.92	2.11	N/A	N/A	N/A	N/A	N/A	N/A	N/A
	TRAIN	CC(C)(C)c1cc[n:1]cc1	-1.53	0.05	2.54	0.2	-0.7	-1.13	-0.84	6.51	2.11	N/A	N/A	N/A	N/A	N/A	N/A	N/A
	TRAIN	CNc1cccc[n:1]1	-1.27	0.13	2.27	0.33	-0.6	-0.99	-0.76	5.24	2.11	N/A	N/A	N/A	N/A	N/A	N/A	N/A
	TRAIN	C[N:1]1C(CC(O)c2ccccc2)CCCC1CC(=O)c1ccccc1	-1.02	-0.17	1.88	1.14	-0.32	-1.56	-0.75	4	2.11	N/A	N/A	N/A	N/A	N/A	N/A	N/A
	TRAIN	C1CNCC[NH:1]1	-1.2	-0.09	2.69	1.6	-0.52	-1.87	-1.06	4.18	2.11	N/A	N/A	N/A	N/A	N/A	N/A	N/A
	TRAIN	CN(C)C(=[O:1])C(C)(C)C	-1.02	0.11	2.11	0.87	-0.47	-1.11	-0.74	3.76	2.1	N/A	N/A	N/A	N/A	N/A	N/A	N/A
	TRAIN	CN(C)C=[O:1]	-1.11	0.11	2.2	0.8	-0.56	-1.15	-0.78	4.19	2.1	N/A	N/A	N/A	N/A	N/A	N/A	N/A
	TRAIN	CN(C)C=NC(=[O:1])c1ccccc1	-1.15	-0.06	2.26	0.77	-0.39	-1.15	-0.78	4.23	2.1	N/A	N/A	N/A	N/A	N/A	N/A	N/A
	TRAIN	CN(C)C=[N:1]Cc1cccc(Cl)c1	-1.65	0.1	2.71	0.02	-0.66	-1.1	-0.89	7.17	2.1	N/A	N/A	N/A	N/A	N/A	N/A	N/A
	TRAIN	CCCN=C(NC)NC#[N:1]	-1.08	0.01	1.96	0.43	-0.46	-1	-0.71	4.53	2.09	N/A	N/A	N/A	N/A	N/A	N/A	N/A
	TRAIN	CCOC(=[O:1])C=CN(C)C	-0.86	0.24	1.97	1.01	-0.5	-1.07	-0.7	3.08	2.09	N/A	N/A	N/A	N/A	N/A	N/A	N/A
	TRAIN	CN(C)C=NC#[N:1]	-1.51	-0.06	2.79	0.57	-0.63	-1.43	-1	6.36	2.09	N/A	N/A	N/A	N/A	N/A	N/A	N/A
	TRAIN	COc1ccc(cc1)[N:1]=CN(C)C	-1.51	0.18	2.7	0.6	-0.88	-1.52	-0.93	6.02	2.08	N/A	N/A	N/A	N/A	N/A	N/A	N/A
	TRAIN	C1CNC(C1)c1ccc[n:1]c1	-1.46	0.07	2.41	0.21	-0.68	-1.07	-0.81	6.19	2.08	N/A	N/A	N/A	N/A	N/A	N/A	N/A
	TRAIN	CN(C)C(=[O:1])N(c1ccccc1)c1ccccc1	-1.14	-0.24	2.52	1.39	-0.22	-1.65	-0.9	4.06	2.08	N/A	N/A	N/A	N/A	N/A	N/A	N/A
	TRAIN	CN(C)C=[N:1]c1ccc(C)cc1	-1.56	0.07	2.8	0.45	-0.71	-1.29	-0.92	6.51	2.07	N/A	N/A	N/A	N/A	N/A	N/A	N/A
	TRAIN	Cc1cc[n:1]cc1	-1.53	0.04	2.52	0.18	-0.7	-1.12	-0.84	6.49	2.07	N/A	N/A	N/A	N/A	N/A	N/A	N/A
	TRAIN	CCc1cc[n:1]cc1	-1.52	0.04	2.51	0.2	-0.7	-1.11	-0.84	6.42	2.07	N/A	N/A	N/A	N/A	N/A	N/A	N/A
	TRAIN	CCN(CC)C(=[O:1])N(c1ccccc1)c1ccccc1	-1.15	-0.21	2.42	1.37	-0.25	-1.65	-0.89	3.93	2.07	N/A	N/A	N/A	N/A	N/A	N/A	N/A
	TRAIN	CC(C)(C)C(=[O:1])N(C1CCCCC1)C1CCCCC1	-0.94	0.1	2.01	0.85	-0.43	-1.07	-0.71	3.62	2.06	N/A	N/A	N/A	N/A	N/A	N/A	N/A
	TRAIN	CN(C)C(=[S:1])N=C(C)N(C)C	-0.81	0.15	1.71	0.89	-0.45	-1.11	-0.63	3.08	2.06	N/A	N/A	N/A	N/A	N/A	N/A	N/A
	TRAIN	C[N:1](C)CCCCCCN(C)C	-1.45	0.1	2.33	-0.16	-0.66	-0.86	-0.73	6.36	2.05	N/A	N/A	N/A	N/A	N/A	N/A	N/A
	TRAIN	CCCC[N:1]1CCCC1	-1.34	0.08	2.25	-0.11	-0.64	-0.95	-0.74	6.31	2.04	N/A	N/A	N/A	N/A	N/A	N/A	N/A
	TRAIN	[O:1]=S(c1ccccc1)c1ccccc1	-1.09	0.09	2.19	0.97	-0.55	-1.28	-0.76	4	2.04	N/A	N/A	N/A	N/A	N/A	N/A	N/A
	TRAIN	C1Cc2ccccc2C[NH:1]1	-1.58	0.06	2.47	-0.21	-0.68	-0.86	-0.75	6.86	2.04	N/A	N/A	N/A	N/A	N/A	N/A	N/A
	TRAIN	CNC(=[O:1])c1ccccc1	-0.96	0.18	2.03	0.96	-0.54	-1.14	-0.75	3.64	2.03	N/A	N/A	N/A	N/A	N/A	N/A	N/A
	TRAIN	Cc1cccc[n:1]1	-1.48	0.07	2.49	0.12	-0.65	-1.04	-0.82	6.55	2.03	N/A	N/A	N/A	N/A	N/A	N/A	N/A
	TRAIN	[O:1]=C1C=COC=C1	-0.98	0.21	2.06	0.84	-0.56	-1.07	-0.75	3.73	2.03	N/A	N/A	N/A	N/A	N/A	N/A	N/A
	TRAIN	CN1CCCC1c1ccc[n:1]c1	-1.55	0.03	2.59	0.21	-0.7	-1.17	-0.88	6.59	2.03	N/A	N/A	N/A	N/A	N/A	N/A	N/A
	TRAIN	C[N:1]1CCC=CC1	-1.44	0.05	2.2	-0.1	-0.63	-0.83	-0.69	5.93	2.02	N/A	N/A	N/A	N/A	N/A	N/A	N/A
	TRAIN	C[N:1](C)CCN(C)C	-1.4	0.02	2.24	-0.16	-0.61	-0.87	-0.69	6.16	2.02	N/A	N/A	N/A	N/A	N/A	N/A	N/A
	TRAIN	CC(Nc1ccc(C)cc1)=[N:1]c1ccc(C)cc1	-1.44	-0.11	2.95	0.77	-0.27	-1.23	-0.96	4.81	2.01	N/A	N/A	N/A	N/A	N/A	N/A	N/A
	TRAIN	CCc1ccc[n:1]c1	-1.51	0.04	2.46	0.17	-0.69	-1.1	-0.82	6.4	2.01	N/A	N/A	N/A	N/A	N/A	N/A	N/A
	TRAIN	CC(C)[NH:1]C(C)C	-1.41	0.08	2.35	-0.14	-0.59	-0.96	-0.77	6.9	2	N/A	N/A	N/A	N/A	N/A	N/A	N/A
	TRAIN	C[NH:1]CC=C	-1.53	0.07	2.41	-0.19	-0.66	-0.84	-0.76	6.6	2	N/A	N/A	N/A	N/A	N/A	N/A	N/A
	TRAIN	CN(C)C=[N:1]Cc1cc(Cl)cc(Cl)c1	-1.46	0	2.96	0.46	-0.52	-1.23	-0.95	6.75	2	N/A	N/A	N/A	N/A	N/A	N/A	N/A
	TRAIN	Cc1ccc[n:1]c1	-1.49	0.05	2.48	0.19	-0.69	-1.09	-0.83	6.34	2	N/A	N/A	N/A	N/A	N/A	N/A	N/A
	TRAIN	CN1CCCNC1=[S:1]	-0.79	0.27	1.68	0.91	-0.57	-1	-0.61	2.86	2	N/A	N/A	N/A	N/A	N/A	N/A	N/A
	TRAIN	CN(C)C=[N:1]Cc1cccc(c1)C(F)(F)F	-1.1	0.02	2.64	0.69	-0.52	-1.19	-0.71	4.88	1.99	N/A	N/A	N/A	N/A	N/A	N/A	N/A
	TRAIN	C[N:1]=C(N(C)C)c1ccc(cc1)[N+]([O-])=O	-1.21	-0.18	2.47	0.37	-0.36	-1.34	-0.7	5.83	1.99	N/A	N/A	N/A	N/A	N/A	N/A	N/A
	TRAIN	[O:1]=C1C=C(Oc2ccccc12)c1ccccc1	-0.96	0.14	2.06	0.94	-0.46	-1.09	-0.76	3.5	1.99	N/A	N/A	N/A	N/A	N/A	N/A	N/A
	TRAIN	CC[N:1](CC)CC	-1.45	0.04	2.26	-0.23	-0.62	-0.91	-0.72	6.5	1.98	N/A	N/A	N/A	N/A	N/A	N/A	N/A
	TRAIN	CCN(CC)C(=[O:1])c1cccnc1	-1.12	0.13	2.21	0.8	-0.54	-1.1	-0.74	4.06	1.98	N/A	N/A	N/A	N/A	N/A	N/A	N/A
	TRAIN	CCC[N:1](C)C	-1.4	0.05	2.14	-0.06	-0.62	-0.83	-0.7	5.79	1.98	N/A	N/A	N/A	N/A	N/A	N/A	N/A
	TRAIN	[O:1]=C1C=CC=CC=C1	-1.12	0.18	2.26	0.86	-0.61	-1.18	-0.82	4.25	1.97	N/A	N/A	N/A	N/A	N/A	N/A	N/A
	TRAIN	ClC1C[N:1]2CCC1CC2	-1.31	0.02	2.04	-0.12	-0.53	-0.72	-0.61	5.47	1.97	N/A	N/A	N/A	N/A	N/A	N/A	N/A
	TRAIN	Cc1cccc(C[NH2:1])c1	-1.61	0.08	2.5	-0.09	-0.73	-0.94	-0.8	6.8	1.97	N/A	N/A	N/A	N/A	N/A	N/A	N/A
	TRAIN	CN(C)C(=[O:1])c1ccc(cc1)C(F)(F)F	-0.82	0.18	1.82	0.94	-0.5	-1.05	-0.67	3.21	1.97	N/A	N/A	N/A	N/A	N/A	N/A	N/A
	TRAIN	c1ccc2c[n:1]ncc2c1	-1.32	0.08	2.54	1.21	-0.66	-1.57	-1	4.57	1.97	N/A	N/A	N/A	N/A	N/A	N/A	N/A
	TRAIN	CNC=[O:1]	-0.92	0.17	1.9	0.89	-0.48	-1	-0.71	3.23	1.96	N/A	N/A	N/A	N/A	N/A	N/A	N/A
	TRAIN	c1ccc(cc1)-c1cc[n:1]cc1	-1.5	0.05	2.47	0.14	-0.69	-1.07	-0.82	6.42	1.96	N/A	N/A	N/A	N/A	N/A	N/A	N/A
	TRAIN	C=Cc1cc[n:1]cc1	-1.51	0.05	2.46	0.12	-0.69	-1.06	-0.81	6.4	1.95	N/A	N/A	N/A	N/A	N/A	N/A	N/A
	TRAIN	c1ccc2[n:1]c3ccccc3cc2c1	-1.35	0.1	2.35	0.28	-0.66	-1.21	-0.83	6.28	1.95	N/A	N/A	N/A	N/A	N/A	N/A	N/A
	TRAIN	CCOC(=[O:1])N(CC)CC	-0.85	0.13	1.81	0.87	-0.41	-0.97	-0.65	3.1	1.95	N/A	N/A	N/A	N/A	N/A	N/A	N/A
	TRAIN	CC(=[O:1])N(c1ccccc1)c1ccccc1	-1.04	0.15	2.13	0.87	-0.53	-1.13	-0.77	3.87	1.94	N/A	N/A	N/A	N/A	N/A	N/A	N/A
	TRAIN	COc1cccc(C[NH2:1])c1	-1.72	0.04	2.63	-0.39	-0.65	-0.85	-0.82	7.63	1.94	N/A	N/A	N/A	N/A	N/A	N/A	N/A
	TRAIN	C[N:1](C)CCC(=O)c1ccccc1	-1.27	-0.01	1.86	-0.15	-0.47	-0.64	-0.59	5.13	1.94	N/A	N/A	N/A	N/A	N/A	N/A	N/A
	TRAIN	CCc1cccc[n:1]1	-1.5	0.08	2.51	0.11	-0.68	-1.05	-0.83	6.66	1.94	N/A	N/A	N/A	N/A	N/A	N/A	N/A
	TRAIN	c1ccc2c[n:1]ccc2c1	-1.47	0.06	2.43	0.18	-0.67	-1.08	-0.82	6.26	1.94	N/A	N/A	N/A	N/A	N/A	N/A	N/A
	TRAIN	CN1C(CC([OH:1])c2ccccc2)CCCC1CC(=O)c1ccccc1	-0.75	0.08	1.51	0.61	-0.35	-0.73	-0.54	2.93	1.94	N/A	N/A	N/A	N/A	N/A	N/A	N/A
	TRAIN	[O:1]=CN1CCOCC1	-0.77	0.16	1.69	0.93	-0.42	-0.94	-0.62	2.67	1.93	N/A	N/A	N/A	N/A	N/A	N/A	N/A
	TRAIN	C1C[NH:1]C(C1)c1ccccc1	-1.51	0.12	2.52	0.3	-0.86	-1.4	-0.89	6.34	1.93	N/A	N/A	N/A	N/A	N/A	N/A	N/A
	TRAIN	[NH2:1]CC=C	-1.62	0.07	2.5	-0.21	-0.7	-0.88	-0.78	6.96	1.93	N/A	N/A	N/A	N/A	N/A	N/A	N/A
	TRAIN	C[N:1](C)CC=C	-1.37	0.09	2.28	0.14	-0.63	-0.91	-0.74	5.76	1.92	N/A	N/A	N/A	N/A	N/A	N/A	N/A
	TRAIN	CN(C)C=[N:1]c1ccccc1	-1.45	0.06	2.41	-0.02	-0.61	-1.08	-0.81	7.23	1.9	N/A	N/A	N/A	N/A	N/A	N/A	N/A
	TRAIN	CN(C)C(=[O:1])c1ccc(cc1)[N+]([O-])=O	-1.02	0.09	1.96	0.67	-0.45	-0.92	-0.66	3.86	1.9	N/A	N/A	N/A	N/A	N/A	N/A	N/A
	TRAIN	[O:1]=P(Oc1ccccc1)(Oc1ccccc1)Oc1ccccc1	-0.66	0.12	1.89	1.19	-0.36	-1.32	-0.54	2.52	1.89	N/A	N/A	N/A	N/A	N/A	N/A	N/A
	TRAIN	CC1(C)CCCC(C)(C)[NH:1]1	-1.68	0.01	2.49	-0.43	-0.72	-0.94	-0.77	7.63	1.88	N/A	N/A	N/A	N/A	N/A	N/A	N/A
	TRAIN	C[N:1](C)CCCn1c2ccccc2c2ccccc12	-1.3	0.08	1.99	-0.08	-0.59	-0.73	-0.64	5.45	1.88	N/A	N/A	N/A	N/A	N/A	N/A	N/A
	TRAIN	CCCCc1cccc[n:1]1	-1.47	0.08	2.47	0.17	-0.69	-1.09	-0.82	6.42	1.88	N/A	N/A	N/A	N/A	N/A	N/A	N/A
	TRAIN	CN1CC[N:1](C)CC1	-1.4	0.04	2.14	-0.1	-0.6	-0.82	-0.66	5.81	1.88	N/A	N/A	N/A	N/A	N/A	N/A	N/A
	TRAIN	c1ccc2c(c1)c[n:1]c1ccccc21	-1.39	0.08	2.34	0.24	-0.65	-1.1	-0.81	6.11	1.87	N/A	N/A	N/A	N/A	N/A	N/A	N/A
	TRAIN	c1cc[n:1]cc1	-1.47	0.04	2.39	0.13	-0.66	-1.04	-0.79	6.19	1.86	N/A	N/A	N/A	N/A	N/A	N/A	N/A
	TRAIN	CC(=O)n1cc[n:1]c1	-1.31	0.09	2.22	0.23	-0.59	-0.93	-0.74	5.43	1.86	N/A	N/A	N/A	N/A	N/A	N/A	N/A
	TRAIN	CC(Nc1ccc(C)cc1)=[N:1]c1ccccc1	-1.36	-0.01	2.78	0.73	-0.37	-1.25	-0.9	4.99	1.85	N/A	N/A	N/A	N/A	N/A	N/A	N/A
	TRAIN	Cn1ccc[n:1]1	-1.27	0.15	2.25	0.33	-0.6	-0.9	-0.76	5.26	1.84	N/A	N/A	N/A	N/A	N/A	N/A	N/A
	TRAIN	CCOC(=[O:1])N(C)C	-0.83	0.11	1.75	0.84	-0.41	-0.98	-0.63	3.08	1.83	N/A	N/A	N/A	N/A	N/A	N/A	N/A
	TRAIN	CNC(=[N:1]c1ccccc1)c1ccccc1	-1.53	-0.12	2.85	0.49	-0.52	-1.57	-0.96	6.35	1.83	N/A	N/A	N/A	N/A	N/A	N/A	N/A
	TRAIN	CN(C)C=[N:1]c1ccc(F)cc1	-1.36	0.1	2.52	0.56	-0.68	-1.24	-0.83	5.7	1.8	N/A	N/A	N/A	N/A	N/A	N/A	N/A
	TRAIN	[NH:1]=C(c1ccccc1)c1ccccc1	-1.35	0.15	2.76	0.64	-0.72	-1.56	-0.98	6.37	1.8	N/A	N/A	N/A	N/A	N/A	N/A	N/A
	TRAIN	C[N:1]1CCc2ccccc2C1	-1.4	0.05	2.11	-0.1	-0.6	-0.77	-0.67	5.69	1.8	N/A	N/A	N/A	N/A	N/A	N/A	N/A
	TRAIN	COC(=[O:1])N(C)C	-0.83	0.13	1.76	0.83	-0.39	-0.95	-0.63	3.09	1.8	N/A	N/A	N/A	N/A	N/A	N/A	N/A
	TRAIN	CN(C)C=NC(=[S:1])N(C)C	-0.66	0.34	1.51	0.92	-0.56	-0.91	-0.55	2.21	1.79	N/A	N/A	N/A	N/A	N/A	N/A	N/A
	TRAIN	CN(C(C)=[N:1]c1ccccc1)c1ccc(C)cc1	-1.15	0.19	2.37	0.84	-0.68	-1.49	-0.85	5.16	1.76	N/A	N/A	N/A	N/A	N/A	N/A	N/A
	TRAIN	CC(C)c1cccc[n:1]1	-1.4	0.07	2.28	0.06	-0.61	-0.99	-0.78	6.35	1.76	N/A	N/A	N/A	N/A	N/A	N/A	N/A
	TRAIN	CN(C(C)=[N:1]c1ccc(C)cc1)c1ccccc1	-1.19	0.16	2.48	0.86	-0.67	-1.51	-0.88	5.29	1.75	N/A	N/A	N/A	N/A	N/A	N/A	N/A
	TRAIN	CC(=O)C1CCC2C3CCC4=CC(=[O:1])CCC4(C)C3CCC12C	-1.06	0.16	2.12	0.81	-0.56	-1.1	-0.77	4.04	1.75	N/A	N/A	N/A	N/A	N/A	N/A	N/A
	TRAIN	CN(C)C(=[O:1])CCl	-1.23	0.03	2.41	0.93	-0.54	-1.3	-0.82	4.43	1.74	N/A	N/A	N/A	N/A	N/A	N/A	N/A
	TRAIN	CN(C=[O:1])c1ccccc1	-0.88	0.18	1.85	0.88	-0.47	-0.96	-0.68	3.15	1.74	N/A	N/A	N/A	N/A	N/A	N/A	N/A
	TRAIN	[NH3:1]	-1.7	0.04	2.57	-0.18	-0.74	-0.94	-0.83	7.16	1.74	N/A	N/A	N/A	N/A	N/A	N/A	N/A
	TRAIN	C[N:1]1CCCC(CCl)C1	-1.37	0.04	2.1	-0.17	-0.61	-0.78	-0.65	5.85	1.74	N/A	N/A	N/A	N/A	N/A	N/A	N/A
	TRAIN	CC(C)N(C#[N:1])C(C)C	-1.33	0.01	2.45	0.58	-0.57	-1.26	-0.89	5.57	1.74	N/A	N/A	N/A	N/A	N/A	N/A	N/A
	TRAIN	CC1=CC(=[O:1])CC(C)(C)C1	-1.05	0.18	2.11	0.83	-0.57	-1.09	-0.77	3.95	1.74	N/A	N/A	N/A	N/A	N/A	N/A	N/A
	TRAIN	[O:1]=C(N(c1ccccc1)c1ccccc1)N(c1ccccc1)c1ccccc1	-1.18	-0.17	2.65	1.21	-0.22	-1.34	-0.86	3.99	1.74	N/A	N/A	N/A	N/A	N/A	N/A	N/A
	TRAIN	[NH2:1]C1CC1	-1.6	0.04	2.5	-0.13	-0.68	-0.89	-0.78	6.74	1.72	N/A	N/A	N/A	N/A	N/A	N/A	N/A
	TRAIN	CC(=[O:1])c1ccc(cc1)N1CCCCC1	-1.16	0.13	2.31	0.81	-0.57	-1.18	-0.84	4.43	1.71	N/A	N/A	N/A	N/A	N/A	N/A	N/A
	TRAIN	CN(C)C(=[O:1])Oc1ccccc1	-0.72	0.1	1.72	1.03	-0.4	-1.19	-0.67	2.74	1.7	N/A	N/A	N/A	N/A	N/A	N/A	N/A
	TRAIN	C=CC[NH:1]CC=C	-1.21	0.08	2.21	0.21	-0.55	-1.08	-0.77	5.66	1.7	N/A	N/A	N/A	N/A	N/A	N/A	N/A
	TRAIN	C[N:1]1CCC(Cl)CC1	-1.14	0.05	1.79	-0.32	-0.45	-0.53	-0.56	5.36	1.7	N/A	N/A	N/A	N/A	N/A	N/A	N/A
	TRAIN	CN(C)C=CC#[N:1]	-1.44	0.03	2.6	0.52	-0.66	-1.35	-0.94	6.01	1.7	N/A	N/A	N/A	N/A	N/A	N/A	N/A
	TRAIN	CN(C)C=Nc1ccc(cc1)C(C)=[O:1]	-1.13	0.08	2.2	0.75	-0.52	-1.12	-0.8	4.28	1.7	N/A	N/A	N/A	N/A	N/A	N/A	N/A
	TRAIN	CC(=[O:1])Nc1ccccc1	-0.96	0.16	1.94	0.73	-0.49	-0.96	-0.7	3.65	1.69	N/A	N/A	N/A	N/A	N/A	N/A	N/A
	TRAIN	C1CSCC[NH:1]1	-1.38	0.03	2.1	-0.14	-0.54	-0.67	-0.62	5.74	1.67	N/A	N/A	N/A	N/A	N/A	N/A	N/A
	TRAIN	CN(C)c1ccc(cc1)C(=[O:1])c1ccccc1	-1.22	0.1	2.39	0.83	-0.6	-1.29	-0.87	4.75	1.67	N/A	N/A	N/A	N/A	N/A	N/A	N/A
	TRAIN	COc1ccc(cc1)C(=[O:1])N(c1ccccc1)c1ccccc1	-1.08	0.05	2.22	0.93	-0.49	-1.25	-0.79	4	1.67	N/A	N/A	N/A	N/A	N/A	N/A	N/A
	TRAIN	CC(Nc1ccccc1)=[N:1]c1ccccc1	-1.34	-0.08	2.62	0.63	-0.31	-1.2	-0.86	5.03	1.66	N/A	N/A	N/A	N/A	N/A	N/A	N/A
	TRAIN	[N:1]#CN1CCCC1	-1.29	0.04	2.41	0.61	-0.58	-1.27	-0.88	5.33	1.66	N/A	N/A	N/A	N/A	N/A	N/A	N/A
	TRAIN	Fc1cccc(c1)C1=[N:1]CCC1	-1.29	-0.03	2.24	0.19	-0.45	-0.95	-0.75	5.66	1.66	N/A	N/A	N/A	N/A	N/A	N/A	N/A
	TRAIN	Fc1cccc(c1)C1CCC[NH:1]1	-1.27	0.03	2.02	-0.23	-0.5	-0.74	-0.65	6.05	1.65	N/A	N/A	N/A	N/A	N/A	N/A	N/A
	TRAIN	CN(C)C=[N:1]c1ccc(Br)cc1	-1.32	0.04	2.15	-0.05	-0.52	-0.9	-0.69	6.61	1.65	N/A	N/A	N/A	N/A	N/A	N/A	N/A
	TRAIN	C=Cc1cccc[n:1]1	-1.27	0.06	2.17	0.27	-0.57	-1.03	-0.75	5.63	1.65	N/A	N/A	N/A	N/A	N/A	N/A	N/A
	TRAIN	c1ccn[n:1]c1	-1.24	0.08	2.37	1.12	-0.6	-1.44	-0.94	4.29	1.65	N/A	N/A	N/A	N/A	N/A	N/A	N/A
	TRAIN	CC(C)(C)C(=[O:1])N(c1ccccc1)c1ccccc1	-1.22	-0.14	2.72	1.15	-0.28	-1.36	-0.87	4.29	1.64	N/A	N/A	N/A	N/A	N/A	N/A	N/A
	TRAIN	CN(C)C=[N:1]c1ccccc1C	-1.45	0.13	2.63	0.65	-0.8	-1.48	-0.91	5.84	1.63	N/A	N/A	N/A	N/A	N/A	N/A	N/A
	TRAIN	COc1ccc(cc1)N(C)C(=[N:1]c1ccc(C)cc1)c1ccccc1	-1.49	-0.02	2.77	0.54	-0.61	-1.54	-0.96	6.46	1.63	N/A	N/A	N/A	N/A	N/A	N/A	N/A
	TRAIN	Clc1ccc(NC=[N:1]c2ccc(Cl)cc2)cc1	-1.21	0.11	2.22	0.44	-0.58	-1.01	-0.74	5.13	1.63	N/A	N/A	N/A	N/A	N/A	N/A	N/A
	TRAIN	CCN(CC)C(=O)c1ccc[n:1]c1	-1.42	-0.07	2.22	0.02	-0.53	-0.88	-0.72	5.93	1.63	N/A	N/A	N/A	N/A	N/A	N/A	N/A
	TRAIN	CC(=[O:1])c1ccc(cc1)N1CCOCC1	-1.12	0.13	2.21	0.78	-0.54	-1.1	-0.8	4.23	1.61	N/A	N/A	N/A	N/A	N/A	N/A	N/A
	TRAIN	CN(C)c1cccc[n:1]1	-1.3	0.12	2.22	0.16	-0.64	-1.05	-0.77	6.08	1.61	N/A	N/A	N/A	N/A	N/A	N/A	N/A
	TRAIN	[O:1]=C(N(c1ccccc1)c1ccccc1)c1ccccc1	-0.96	-0.27	2.03	1.05	-0.23	-1.62	-0.77	3.59	1.61	N/A	N/A	N/A	N/A	N/A	N/A	N/A
	TRAIN	C[N:1](C)CC#C	-1.28	0.02	2.33	0.3	-0.53	-1.08	-0.77	5.49	1.6	N/A	N/A	N/A	N/A	N/A	N/A	N/A
	TRAIN	CN(C)C=[N:1]CC(F)(F)F	-1.47	-0.05	2.23	-0.1	-0.53	-0.84	-0.71	6.33	1.6	N/A	N/A	N/A	N/A	N/A	N/A	N/A
	TRAIN	[S:1]=C1CCCCCN1	-0.93	0.17	1.71	0.64	-0.51	-0.89	-0.62	3.24	1.6	N/A	N/A	N/A	N/A	N/A	N/A	N/A
	TRAIN	C[N:1](C)Cc1ccccc1	-1.36	0.05	2.11	-0.07	-0.6	-0.79	-0.68	5.7	1.59	N/A	N/A	N/A	N/A	N/A	N/A	N/A
	TRAIN	[NH2:1]Cc1cccc(F)c1	-1.51	0.08	2.4	-0.17	-0.66	-0.79	-0.73	6.57	1.58	N/A	N/A	N/A	N/A	N/A	N/A	N/A
	TRAIN	CC(Nc1ccc(C)cc1)=[N:1]c1ccc(Br)cc1	-1.27	-0.39	2.27	0.58	-0.13	-1.26	-0.73	4.68	1.58	N/A	N/A	N/A	N/A	N/A	N/A	N/A
	TRAIN	[N:1]#CN1CCCCC1	-1.31	0.02	2.42	0.58	-0.58	-1.26	-0.88	5.43	1.58	N/A	N/A	N/A	N/A	N/A	N/A	N/A
	TRAIN	CS(=[O:1])c1ccc(cc1)[N+]([O-])=O	-0.71	0.25	1.66	0.93	-0.51	-0.89	-0.56	2.75	1.58	N/A	N/A	N/A	N/A	N/A	N/A	N/A
	TRAIN	C[N:1]1CN(C)CN(C)C1	-1.36	0.09	2.18	0	-0.57	-0.82	-0.69	5.59	1.58	N/A	N/A	N/A	N/A	N/A	N/A	N/A
	TRAIN	CCCCCCCC[N:1](CCCCCCCC)CCCCCCCC	-1.14	0.05	2.16	0.06	-0.45	-0.97	-0.71	5.95	1.57	N/A	N/A	N/A	N/A	N/A	N/A	N/A
	TRAIN	[O:1]=C1CCCCO1	-0.74	0.21	1.61	0.91	-0.45	-0.93	-0.61	2.6	1.57	N/A	N/A	N/A	N/A	N/A	N/A	N/A
	TRAIN	C[N:1]1CCOCC1	-1.3	0.02	2.01	-0.17	-0.54	-0.71	-0.6	5.47	1.56	N/A	N/A	N/A	N/A	N/A	N/A	N/A
	TRAIN	CCN(CC)C(=[O:1])SC	-0.82	0.08	1.68	0.77	-0.36	-0.86	-0.57	2.85	1.56	N/A	N/A	N/A	N/A	N/A	N/A	N/A
	TRAIN	CN(C)C#[N:1]	-1.28	0.02	2.36	0.57	-0.57	-1.22	-0.87	5.32	1.56	N/A	N/A	N/A	N/A	N/A	N/A	N/A
	TRAIN	[O-:1][n+]1cc(Cl)cc(Cl)c1	-0.85	0.23	1.82	0.72	-0.46	-0.77	-0.66	3.21	1.56	N/A	N/A	N/A	N/A	N/A	N/A	N/A
	TRAIN	[NH2:1]CC#C	-1.53	0.05	2.32	-0.23	-0.67	-0.78	-0.73	6.57	1.56	N/A	N/A	N/A	N/A	N/A	N/A	N/A
	TRAIN	CCCC[N:1](CCCC)CCCC	-1.21	0.01	1.96	-0.03	-0.52	-0.84	-0.6	5.14	1.55	N/A	N/A	N/A	N/A	N/A	N/A	N/A
	TRAIN	[NH2:1]Cc1cccc(Cl)c1	-1.5	0.06	2.23	-0.19	-0.66	-0.76	-0.71	6.18	1.55	N/A	N/A	N/A	N/A	N/A	N/A	N/A
	TRAIN	[O-:1][N+](=O)C=CN1CCCCC1	-0.96	-0.01	1.86	1.36	-0.61	-1.76	-0.84	3.09	1.55	N/A	N/A	N/A	N/A	N/A	N/A	N/A
	TRAIN	Nc1[n:1]cccn1	-0.93	0.1	1.66	0.26	-0.38	-0.64	-0.53	3.81	1.55	N/A	N/A	N/A	N/A	N/A	N/A	N/A
	TRAIN	C[N:1](C)CCCCl	-1.38	-0.01	2.07	-0.23	-0.55	-0.74	-0.66	5.86	1.54	N/A	N/A	N/A	N/A	N/A	N/A	N/A
	TRAIN	Clc1cc[n:1]cc1	-1.29	0.06	2.13	0.11	-0.58	-0.87	-0.72	5.57	1.54	N/A	N/A	N/A	N/A	N/A	N/A	N/A
	TRAIN	CCCCCCCCP(=[S:1])(CCCCCCCC)CCCCCCCC	-0.49	0.22	1.28	0.98	-0.32	-0.75	-0.49	1.58	1.54	N/A	N/A	N/A	N/A	N/A	N/A	N/A
	TRAIN	CN(C)c1ccc(C=[O:1])cc1	-0.96	0.18	2.04	0.96	-0.53	-1.14	-0.77	3.46	1.53	N/A	N/A	N/A	N/A	N/A	N/A	N/A
	TRAIN	COc1ccc(cc1)[N:1]=C(N(C)c1ccccc1)c1ccccc1	-1.86	-0.35	3.23	0.23	-0.33	-1.28	-0.94	7.49	1.53	N/A	N/A	N/A	N/A	N/A	N/A	N/A
	TRAIN	CN(C(=[N:1]c1ccc(C)cc1)c1ccccc1)c1ccccc1	-1.62	0.01	2.89	0.52	-0.66	-1.44	-0.95	6.46	1.52	N/A	N/A	N/A	N/A	N/A	N/A	N/A
	TRAIN	FC(F)(F)c1cccc(c1)C1=[N:1]CCC1	-0.71	-0.13	1.54	0.08	-0.17	-0.85	-0.57	4.74	1.52	N/A	N/A	N/A	N/A	N/A	N/A	N/A
	TRAIN	C1C[NH:1]C(C1)c1cccnc1	-1.01	0.08	1.63	-0.07	-0.45	-0.58	-0.52	4.46	1.52	N/A	N/A	N/A	N/A	N/A	N/A	N/A
	TRAIN	CN(C)C=[N:1]c1ccc(cc1)C(C)=O	-1.26	0.13	2.3	0.46	-0.63	-1.07	-0.75	5.29	1.52	N/A	N/A	N/A	N/A	N/A	N/A	N/A
	TRAIN	CN(C)C=NS(=[O:1])(=O)c1ccccc1	-0.84	0.12	1.55	0.82	-0.49	-1.42	-0.61	3.12	1.51	N/A	N/A	N/A	N/A	N/A	N/A	N/A
	TRAIN	COc1ccc(cc1)C(=[O:1])c1ccc(OC)cc1	-1.05	0.07	2.08	0.78	-0.49	-1.12	-0.75	3.91	1.49	N/A	N/A	N/A	N/A	N/A	N/A	N/A
	TRAIN	COC(=[O:1])c1ccccc1OC	-0.79	0.13	1.65	0.77	-0.37	-0.86	-0.6	2.84	1.49	N/A	N/A	N/A	N/A	N/A	N/A	N/A
	TRAIN	CN(C)C(C)=NC(=[S:1])SCc1ccccc1	-0.63	0.24	1.59	1.29	-0.5	-1.2	-0.61	1.92	1.49	N/A	N/A	N/A	N/A	N/A	N/A	N/A
	TRAIN	C[N:1]=Cc1ccccc1	-1.52	0.06	2.48	0.08	-0.68	-1.01	-0.8	6.5	1.49	N/A	N/A	N/A	N/A	N/A	N/A	N/A
	TRAIN	[O:1]=NN1CCCC1	-0.83	0.29	1.81	0.91	-0.55	-0.97	-0.67	3.03	1.49	N/A	N/A	N/A	N/A	N/A	N/A	N/A
	TRAIN	Cc1[n:1]c2ccccc2o1	-1.19	0.07	2.02	0.25	-0.54	-0.94	-0.69	5.15	1.48	N/A	N/A	N/A	N/A	N/A	N/A	N/A
	TRAIN	CCC[N:1](CCC)CCC	-1.43	0.05	2.31	-0.18	-0.6	-0.91	-0.73	6.48	1.47	N/A	N/A	N/A	N/A	N/A	N/A	N/A
	TRAIN	CC[N:1](C)Cc1ccccc1	-1.37	0.05	2.11	-0.07	-0.57	-0.78	-0.68	5.7	1.47	N/A	N/A	N/A	N/A	N/A	N/A	N/A
	TRAIN	Cc1ccc(NC(=[N:1]c2ccccc2)c2ccccc2)cc1	-1.4	-0.45	2.49	0.7	-0.15	-1.46	-0.87	5.09	1.47	N/A	N/A	N/A	N/A	N/A	N/A	N/A
	TRAIN	CCOC(=[O:1])c1ccc(cc1)N(C)C	-0.91	0.08	1.89	0.78	-0.39	-0.98	-0.68	3.34	1.45	N/A	N/A	N/A	N/A	N/A	N/A	N/A
	TRAIN	[O:1]=C1CCCCCCC1	-0.87	0.13	1.76	0.73	-0.46	-0.92	-0.63	3.31	1.45	N/A	N/A	N/A	N/A	N/A	N/A	N/A
	TRAIN	ClCC[N:1]1CCCC1	-1.25	0.05	1.95	-0.14	-0.54	-0.69	-0.61	5.34	1.45	N/A	N/A	N/A	N/A	N/A	N/A	N/A
	TRAIN	CCOC(=[O:1])N(c1ccccc1)c1ccccc1	-0.82	-0.28	1.75	0.95	-0.15	-1.49	-0.66	3.1	1.45	N/A	N/A	N/A	N/A	N/A	N/A	N/A
	TRAIN	CN(C(C)=[N:1]c1ccccc1)c1cccc(Cl)c1	-1.46	-0.03	2.47	0.01	-0.53	-1.1	-0.81	6.43	1.44	N/A	N/A	N/A	N/A	N/A	N/A	N/A
	TRAIN	C1C2CC3CC1CC(C2)C3C1[O:1]C1C1C2CC3CC(C2)CC1C3	-0.53	0.03	1.35	0.77	-0.2	-0.87	-0.47	2.29	1.44	N/A	N/A	N/A	N/A	N/A	N/A	N/A
	TRAIN	COC(=O)c1ccc[n:1]c1	-1.3	0.03	2.1	0.16	-0.58	-0.9	-0.7	5.44	1.44	N/A	N/A	N/A	N/A	N/A	N/A	N/A
	TRAIN	C1C2CC3CC1CC(C2)C31[O:1]C11C2CC3CC(C2)CC1C3	-0.84	0.1	1.74	0.76	-0.39	-0.93	-0.6	3.32	1.44	N/A	N/A	N/A	N/A	N/A	N/A	N/A
	TRAIN	CC1CCC(=[O:1])O1	-0.71	0.22	1.55	0.87	-0.45	-0.9	-0.59	2.51	1.43	N/A	N/A	N/A	N/A	N/A	N/A	N/A
	TRAIN	[NH2:1]Cc1cccc(c1)C(F)(F)F	-1.43	0.08	2.06	-0.41	-0.61	-0.57	-0.63	6.2	1.43	N/A	N/A	N/A	N/A	N/A	N/A	N/A
	TRAIN	CN(C(C)=[N:1]c1ccc(Br)cc1)c1ccc(C)cc1	-1.06	0.2	2.12	0.69	-0.63	-1.26	-0.71	4.9	1.43	N/A	N/A	N/A	N/A	N/A	N/A	N/A
	TRAIN	c1ccc(cc1)-c1cccc[n:1]1	-1.12	0.18	2.51	0.78	-0.64	-1.47	-0.91	5.25	1.43	N/A	N/A	N/A	N/A	N/A	N/A	N/A
	TRAIN	CC1(C)CCC(C)(C)[O:1]1	-0.83	0.1	1.8	0.72	-0.39	-1.01	-0.67	3.66	1.43	N/A	N/A	N/A	N/A	N/A	N/A	N/A
	TRAIN	CN(C)C=[N:1]c1ccc(cc1)C(F)(F)F	-1.13	0.13	2.08	0.43	-0.59	-1.03	-0.67	5.11	1.43	N/A	N/A	N/A	N/A	N/A	N/A	N/A
	TRAIN	CN(C(=[N:1]c1ccc(C)cc1)c1ccccc1)c1ccc(Br)cc1	-1.07	0.15	2.19	0.75	-0.6	-1.34	-0.78	4.98	1.42	N/A	N/A	N/A	N/A	N/A	N/A	N/A
	TRAIN	CC(C)(C)c1cccc[n:1]1	-1.38	0.05	2.19	0.04	-0.59	-0.97	-0.75	6.11	1.42	N/A	N/A	N/A	N/A	N/A	N/A	N/A
	TRAIN	O=C(c1ccccc1)c1ccc[n:1]c1	-1.35	-0.01	2.18	0.11	-0.55	-0.89	-0.72	5.61	1.42	N/A	N/A	N/A	N/A	N/A	N/A	N/A
	TRAIN	[O:1]=C1CCCCCC1	-0.93	0.15	1.83	0.74	-0.48	-0.93	-0.66	3.39	1.41	N/A	N/A	N/A	N/A	N/A	N/A	N/A
	TRAIN	COc1cccc(c1)[N:1]=C(N(C)c1ccccc1)c1ccccc1	-1.16	0.1	2.36	0.79	-0.55	-1.4	-0.87	5.16	1.41	N/A	N/A	N/A	N/A	N/A	N/A	N/A
	TRAIN	CC(=O)c1cc[n:1]cc1	-1.31	0.04	2.13	0.12	-0.58	-0.89	-0.7	5.57	1.41	N/A	N/A	N/A	N/A	N/A	N/A	N/A
	TRAIN	[O:1]=CN(c1ccccc1)c1ccccc1	-0.99	0.08	1.97	0.88	-0.48	-1.13	-0.73	3.54	1.41	N/A	N/A	N/A	N/A	N/A	N/A	N/A
	TRAIN	Cc1cccc(NC(=[N:1]c2ccccc2)c2ccccc2)c1	-1.39	-0.11	2.78	0.7	-0.32	-1.24	-0.91	5.03	1.4	N/A	N/A	N/A	N/A	N/A	N/A	N/A
	TRAIN	CC(=O)c1ccc[n:1]c1	-1.33	0.02	2.08	-0.07	-0.54	-0.77	-0.66	5.7	1.39	N/A	N/A	N/A	N/A	N/A	N/A	N/A
	TRAIN	[O:1]=C1CCCCC1	-0.9	0.16	1.78	0.73	-0.47	-0.89	-0.65	3.26	1.39	N/A	N/A	N/A	N/A	N/A	N/A	N/A
	TRAIN	CC(=[O:1])C=Cc1ccccc1	-0.86	0.11	1.73	0.71	-0.44	-0.94	-0.63	3.36	1.38	N/A	N/A	N/A	N/A	N/A	N/A	N/A
	TRAIN	FC(F)(F)c1cccc(c1)C1CCC[NH:1]1	-1.23	-0.62	2.05	0.24	0.15	-0.91	-0.75	5.07	1.38	N/A	N/A	N/A	N/A	N/A	N/A	N/A
	TRAIN	C[N:1]1CCCC1c1ccccc1	-1.44	-0.03	2.18	-0.21	-0.46	-0.78	-0.68	5.94	1.38	N/A	N/A	N/A	N/A	N/A	N/A	N/A
	TRAIN	CN(C(C)=[N:1]c1ccccc1)c1ccc(Br)cc1	-1.07	0.17	2.23	0.8	-0.61	-1.31	-0.77	4.72	1.38	N/A	N/A	N/A	N/A	N/A	N/A	N/A
	TRAIN	CC12CCC(CC1)C(C)(C)[O:1]2	-0.82	0.12	1.82	0.74	-0.38	-0.96	-0.67	3.68	1.38	N/A	N/A	N/A	N/A	N/A	N/A	N/A
	TRAIN	CN(C)C=[N:1]c1ccccc1Br	-1.55	-0.15	2.46	-0.04	-0.54	-1.09	-0.75	6.77	1.37	N/A	N/A	N/A	N/A	N/A	N/A	N/A
	TRAIN	Ic1ccc[n:1]c1	-1.55	-0.04	2.62	0.53	-0.67	-1.29	-0.8	5.99	1.37	N/A	N/A	N/A	N/A	N/A	N/A	N/A
	TRAIN	c1csc[n:1]1	-1.22	0.02	1.98	0.19	-0.53	-0.88	-0.65	5.03	1.37	N/A	N/A	N/A	N/A	N/A	N/A	N/A
	TRAIN	C[NH:1]CCC#N	-1.38	-0.02	2.03	-0.32	-0.49	-0.61	-0.6	5.83	1.37	N/A	N/A	N/A	N/A	N/A	N/A	N/A
	TRAIN	[O:1]=C(C1CC1)C1CC1	-0.9	0.12	1.85	0.83	-0.44	-1.03	-0.69	3.36	1.36	N/A	N/A	N/A	N/A	N/A	N/A	N/A
	TRAIN	[O:1]=C1c2ccccc2Oc2ccccc12	-0.85	0.1	1.78	0.77	-0.38	-0.92	-0.65	3.13	1.36	N/A	N/A	N/A	N/A	N/A	N/A	N/A
	TRAIN	CC12CCC3C(CCC4CCCCC34C)C1CCC2=[O:1]	-0.82	0.14	1.71	0.81	-0.43	-0.89	-0.62	2.88	1.36	N/A	N/A	N/A	N/A	N/A	N/A	N/A
	TRAIN	CC(Nc1ccccc1)=[N:1]c1ccc(Br)cc1	-1.2	-0.28	2.22	0.47	-0.18	-1.23	-0.73	4.48	1.36	N/A	N/A	N/A	N/A	N/A	N/A	N/A
	TRAIN	C1C[O:1]C1	-0.8	0.11	1.64	0.77	-0.4	-0.91	-0.57	2.97	1.36	N/A	N/A	N/A	N/A	N/A	N/A	N/A
	TRAIN	CC12CCC3C(CCC4=CC(=O)C=CC34C)C1CCC2=[O:1]	-0.83	0.15	1.68	0.71	-0.45	-0.85	-0.6	3.13	1.36	N/A	N/A	N/A	N/A	N/A	N/A	N/A
	TRAIN	CN(C)C(=[S:1])N(C)C	-0.81	0.21	1.7	0.86	-0.52	-0.98	-0.6	2.88	1.35	N/A	N/A	N/A	N/A	N/A	N/A	N/A
	TRAIN	COc1ccccc1C(C)=[O:1]	-1.13	0.19	2.38	0.92	-0.58	-1.24	-0.79	4.75	1.34	N/A	N/A	N/A	N/A	N/A	N/A	N/A
	TRAIN	C([NH:1]Cc1ccccc1)c1ccccc1	-1.6	0.04	2.64	-0.33	-0.56	-0.8	-0.78	6.98	1.34	N/A	N/A	N/A	N/A	N/A	N/A	N/A
	TRAIN	C=CC[N:1](CC=C)CC=C	-0.98	0.06	1.84	0.25	-0.42	-0.89	-0.62	4.6	1.34	N/A	N/A	N/A	N/A	N/A	N/A	N/A
	TRAIN	[N:1]#CN1CCOCC1	-1.29	-0.05	2.31	0.43	-0.49	-1.11	-0.81	5.34	1.34	N/A	N/A	N/A	N/A	N/A	N/A	N/A
	TRAIN	CC1CCC[O:1]1	-0.77	0.1	1.58	0.74	-0.4	-0.88	-0.56	2.96	1.34	N/A	N/A	N/A	N/A	N/A	N/A	N/A
	TRAIN	COc1ccc(cc1)C(C)=[O:1]	-0.99	0.15	1.93	0.72	-0.5	-0.96	-0.71	3.66	1.33	N/A	N/A	N/A	N/A	N/A	N/A	N/A
	TRAIN	CN(C)C(=[S:1])c1ccc(N)cc1	-0.74	0.14	1.53	0.78	-0.42	-0.95	-0.59	2.58	1.33	N/A	N/A	N/A	N/A	N/A	N/A	N/A
	TRAIN	[NH2:1]CCC#N	-1.31	0.11	2.01	-0.09	-0.58	-0.6	-0.61	5.34	1.33	N/A	N/A	N/A	N/A	N/A	N/A	N/A
	TRAIN	CCN(CC)c1ccc(cc1)N=[O:1]	-1.39	-0.19	2.55	1.02	-0.54	-1.75	-1.01	4.94	1.33	N/A	N/A	N/A	N/A	N/A	N/A	N/A
	TRAIN	C1N2CN3CN1C[N:1](C2)C3	-1.06	0.03	1.59	-0.02	-0.41	-0.53	-0.44	4.08	1.33	N/A	N/A	N/A	N/A	N/A	N/A	N/A
	TRAIN	[O:1]=C1CCCO1	-1.06	0.03	1.99	0.73	-0.45	-1.07	-0.72	3.8	1.32	N/A	N/A	N/A	N/A	N/A	N/A	N/A
	TRAIN	CN1CCN(C)C1=[S:1]	-0.74	0.24	1.51	0.85	-0.53	-0.95	-0.56	2.63	1.32	N/A	N/A	N/A	N/A	N/A	N/A	N/A
	TRAIN	CCOC(=O)N1C=CN(C)C1=[S:1]	-0.41	0.32	1.36	1.52	-0.48	-1.25	-0.64	1.24	1.32	N/A	N/A	N/A	N/A	N/A	N/A	N/A
	TRAIN	CN(C)C=[N:1]c1ccc(cc1)C#N	-1.18	0.11	2.15	0.48	-0.58	-1.05	-0.7	4.95	1.32	N/A	N/A	N/A	N/A	N/A	N/A	N/A
	TRAIN	CC1(C)C2CCC1(C)C(=[O:1])C2	-0.86	0.16	1.75	0.75	-0.47	-0.93	-0.63	3.23	1.31	N/A	N/A	N/A	N/A	N/A	N/A	N/A
	TRAIN	Clc1ccc[n:1]c1	-1.25	0.06	2.06	0.13	-0.56	-0.85	-0.7	5.37	1.31	N/A	N/A	N/A	N/A	N/A	N/A	N/A
	TRAIN	Brc1ccc[n:1]c1	-1.22	0.05	1.95	0.12	-0.54	-0.81	-0.63	5.06	1.31	N/A	N/A	N/A	N/A	N/A	N/A	N/A
	TRAIN	[O:1]=C1Oc2ccccc2C=C1	-0.73	0.2	1.68	0.95	-0.45	-0.97	-0.64	2.66	1.3	N/A	N/A	N/A	N/A	N/A	N/A	N/A
	TRAIN	CC(=[O:1])C12CC3CC(CC(C3)C1)C2	-0.9	0.13	1.8	0.7	-0.44	-0.92	-0.65	3.43	1.3	N/A	N/A	N/A	N/A	N/A	N/A	N/A
	TRAIN	CC(=[O:1])c1ccc(cc1)C12CC3CC(CC(C3)C1)C2	-0.84	0.11	1.76	0.81	-0.41	-0.96	-0.66	3.05	1.3	N/A	N/A	N/A	N/A	N/A	N/A	N/A
	TRAIN	c1coc[n:1]1	-1.17	0.03	1.95	0.25	-0.5	-0.86	-0.66	4.85	1.3	N/A	N/A	N/A	N/A	N/A	N/A	N/A
	TRAIN	N(C(=[N:1]c1ccccc1)c1ccccc1)c1ccccc1	-1.14	-0.03	2.24	0.72	-0.34	-1.1	-0.74	4	1.29	N/A	N/A	N/A	N/A	N/A	N/A	N/A
	TRAIN	c1[n:1]c2ccccc2s1	-1.07	0.04	1.82	0.29	-0.47	-0.86	-0.6	4.51	1.29	N/A	N/A	N/A	N/A	N/A	N/A	N/A
	TRAIN	CC(C)(C)[N:1]=Cc1ccccc1	-1.15	0.11	2.31	0.52	-0.55	-1.29	-0.84	5.86	1.29	N/A	N/A	N/A	N/A	N/A	N/A	N/A
	TRAIN	CCN(CC)C(=[S:1])N(C)C	-0.74	0.16	1.47	0.78	-0.42	-0.87	-0.55	2.45	1.29	N/A	N/A	N/A	N/A	N/A	N/A	N/A
	TRAIN	Cc1c[n:1]c(C)cn1	-1.27	0.05	2.04	0.01	-0.55	-0.78	-0.65	5.54	1.29	N/A	N/A	N/A	N/A	N/A	N/A	N/A
	TRAIN	[NH2:1]Cc1cc(F)cc(F)c1	-1.44	-0.04	2.25	-0.47	-0.34	-0.38	-0.65	6.23	1.28	N/A	N/A	N/A	N/A	N/A	N/A	N/A
	TRAIN	C1CC[O:1]C1	-0.68	0.13	1.51	0.76	-0.39	-0.87	-0.56	2.79	1.28	N/A	N/A	N/A	N/A	N/A	N/A	N/A
	TRAIN	[O:1]=C1CCCC1	-0.84	0.16	1.73	0.74	-0.47	-0.89	-0.62	3.15	1.27	N/A	N/A	N/A	N/A	N/A	N/A	N/A
	TRAIN	COc1ccc(cc1)C(=[O:1])c1ccccc1	-0.99	0.09	1.87	0.69	-0.48	-1.04	-0.7	3.83	1.27	N/A	N/A	N/A	N/A	N/A	N/A	N/A
	TRAIN	[NH2:1]Cc1cc(Cl)cc(Cl)c1	-1.47	0.09	2.27	-0.29	-0.64	-0.68	-0.7	6.52	1.27	N/A	N/A	N/A	N/A	N/A	N/A	N/A
	TRAIN	C[N:1](C)Cc1cccc(F)c1	-1.16	0.02	1.82	0.03	-0.43	-0.66	-0.62	4.73	1.27	N/A	N/A	N/A	N/A	N/A	N/A	N/A
	TRAIN	[NH2:1]Cc1cccc(c1)[N+]([O-])=O	-1.27	0.17	2.03	-0.04	-0.66	-0.68	-0.61	5.58	1.26	N/A	N/A	N/A	N/A	N/A	N/A	N/A
	TRAIN	ClP(Cl)(=[O:1])c1ccccc1	-0.24	-0.05	0.82	0.89	0	-0.77	-0.32	0.84	1.26	N/A	N/A	N/A	N/A	N/A	N/A	N/A
	TRAIN	[O:1]=C1c2ccccc2Cc2ccccc12	-0.89	0.09	1.84	0.78	-0.4	-0.95	-0.68	3.28	1.25	N/A	N/A	N/A	N/A	N/A	N/A	N/A
	TRAIN	CC(=[O:1])c1ccc(cc1)C(C)(C)C	-0.94	0.13	1.89	0.72	-0.46	-0.95	-0.69	3.6	1.25	N/A	N/A	N/A	N/A	N/A	N/A	N/A
	TRAIN	CCc1ccc(cc1)C(C)=[O:1]	-0.95	0.12	1.88	0.7	-0.47	-0.94	-0.68	3.58	1.25	N/A	N/A	N/A	N/A	N/A	N/A	N/A
	TRAIN	Fc1ccc(cc1)[N:1]=C(Nc1ccccc1)c1ccccc1	-1.18	-0.28	2.29	0.54	-0.19	-1.27	-0.77	4.61	1.25	N/A	N/A	N/A	N/A	N/A	N/A	N/A
	TRAIN	CC(=[O:1])c1ccc(C)cc1	-0.97	0.12	1.9	0.7	-0.48	-0.95	-0.69	3.62	1.24	N/A	N/A	N/A	N/A	N/A	N/A	N/A
	TRAIN	CN(C(C)=[N:1]c1cccc(Cl)c1)c1ccccc1	-1.25	0.1	2.42	0.58	-0.64	-1.31	-0.84	5.41	1.24	N/A	N/A	N/A	N/A	N/A	N/A	N/A
	TRAIN	CC(Nc1ccccc1)=[N:1]c1cccc(Br)c1	-1.17	-0.05	2.29	0.56	-0.26	-1.05	-0.74	4.37	1.24	N/A	N/A	N/A	N/A	N/A	N/A	N/A
	TRAIN	[O:1]=C1CCCCCCCCCCC1	-0.91	0.13	1.79	0.7	-0.46	-0.91	-0.65	3.41	1.23	N/A	N/A	N/A	N/A	N/A	N/A	N/A
	TRAIN	C[N:1]1C(C)(C)CCCC1(C)C	-1.23	0.02	1.9	-0.07	-0.55	-0.92	-0.63	5.04	1.23	N/A	N/A	N/A	N/A	N/A	N/A	N/A
	TRAIN	COc1ccc(cc1)N(C)C(=[N:1]c1ccc(Br)cc1)c1ccccc1	-0.99	0.16	1.96	0.64	-0.56	-1.19	-0.68	4.77	1.23	N/A	N/A	N/A	N/A	N/A	N/A	N/A
	TRAIN	C1CC[O:1]CC1	-0.79	0.11	1.64	0.73	-0.37	-0.86	-0.58	3.06	1.23	N/A	N/A	N/A	N/A	N/A	N/A	N/A
	TRAIN	CN(C)C=NC(=[S:1])c1ccccc1	-0.94	-0.04	1.69	0.67	-0.29	-1.01	-0.62	3.24	1.23	N/A	N/A	N/A	N/A	N/A	N/A	N/A
	TRAIN	CN(C)c1ccc(cc1)C#[N:1]	-1.29	0.02	2.3	0.51	-0.57	-1.19	-0.85	5.3	1.23	N/A	N/A	N/A	N/A	N/A	N/A	N/A
	TRAIN	CN(C)C=Nc1ccc(cc1)C#[N:1]	-1.25	0	2.2	0.46	-0.54	-1.15	-0.82	5.15	1.23	N/A	N/A	N/A	N/A	N/A	N/A	N/A
	TRAIN	CCC(C)=[O:1]	-0.89	0.16	1.77	0.7	-0.47	-0.89	-0.65	3.3	1.22	N/A	N/A	N/A	N/A	N/A	N/A	N/A
	TRAIN	[O:1]=C1CCCCCCCCCCCCCC1	-0.89	0.14	1.8	0.74	-0.46	-0.93	-0.66	3.35	1.22	N/A	N/A	N/A	N/A	N/A	N/A	N/A
	TRAIN	CN(C)C(C)=[S:1]	-0.96	0.15	1.72	0.62	-0.5	-0.87	-0.61	3.26	1.22	N/A	N/A	N/A	N/A	N/A	N/A	N/A
	TRAIN	CCCCS(=O)(=[O:1])CCCC	-1.17	-0.13	2.24	0.8	-0.36	-1.25	-0.75	4.24	1.22	N/A	N/A	N/A	N/A	N/A	N/A	N/A
	TRAIN	CC(C)c1ccc(cc1)C(C)=[O:1]	-0.95	0.12	1.89	0.71	-0.47	-0.94	-0.68	3.59	1.21	N/A	N/A	N/A	N/A	N/A	N/A	N/A
	TRAIN	CSc1ccc(cc1)C(C)=[O:1]	-0.95	0.15	1.89	0.7	-0.49	-0.94	-0.68	3.57	1.21	N/A	N/A	N/A	N/A	N/A	N/A	N/A
	TRAIN	CCCCC(=[O:1])CCCC	-0.87	0.09	1.77	0.72	-0.42	-0.92	-0.64	3.32	1.21	N/A	N/A	N/A	N/A	N/A	N/A	N/A
	TRAIN	[O:1]=C1CCCCCCCCCC1	-0.88	0.14	1.79	0.76	-0.46	-0.93	-0.66	3.29	1.2	N/A	N/A	N/A	N/A	N/A	N/A	N/A
	TRAIN	CC(=[O:1])C1CCC2C3CCC4=CC(=O)CCC4(C)C3CCC12C	-0.9	0.12	1.73	0.56	-0.43	-0.8	-0.61	3.42	1.2	N/A	N/A	N/A	N/A	N/A	N/A	N/A
	TRAIN	CN(C)C=[N:1]c1ccc(cc1)[N+]([O-])=O	-0.88	0.06	1.71	0.43	-0.39	-0.76	-0.51	3.56	1.2	N/A	N/A	N/A	N/A	N/A	N/A	N/A
	TRAIN	C1C[O:1]CCOCCOCCOCCOCCO1	-0.43	0.14	1.56	1.52	-0.31	-1.3	-0.64	1.56	1.2	N/A	N/A	N/A	N/A	N/A	N/A	N/A
	TRAIN	ClCC[NH:1]CCCl	-1.04	0.17	2.11	0.33	-0.61	-1.18	-0.76	5.37	1.19	N/A	N/A	N/A	N/A	N/A	N/A	N/A
	TRAIN	CN(C(C)=[N:1]c1ccc(Br)cc1)c1ccc(Br)cc1	-1.14	0.13	2.14	0.57	-0.65	-1.24	-0.7	4.89	1.19	N/A	N/A	N/A	N/A	N/A	N/A	N/A
	TRAIN	C[O:1]C(C)(C)C	-0.79	0.1	1.62	0.62	-0.37	-0.81	-0.58	3.28	1.19	N/A	N/A	N/A	N/A	N/A	N/A	N/A
	TRAIN	CC(C)=[O:1]	-0.85	0.16	1.72	0.7	-0.45	-0.85	-0.63	3.21	1.18	N/A	N/A	N/A	N/A	N/A	N/A	N/A
	TRAIN	c1ccc(cc1)-c1[n:1]c2ccccc2o1	-0.97	0.11	1.78	0.33	-0.47	-0.93	-0.63	4.5	1.18	N/A	N/A	N/A	N/A	N/A	N/A	N/A
	TRAIN	C([N:1]=Cc1ccccc1)c1ccccc1	-1.09	0.07	1.87	0.48	-0.63	-1.27	-0.71	4.03	1.18	N/A	N/A	N/A	N/A	N/A	N/A	N/A
	TRAIN	[O:1]=C(Oc1ccccc1)N(c1ccccc1)c1ccccc1	-0.97	0	1.86	0.79	-0.37	-1.07	-0.66	3.35	1.18	N/A	N/A	N/A	N/A	N/A	N/A	N/A
	TRAIN	CN(C)C(=[O:1])C(Cl)(Cl)Cl	-0.7	0.08	1.57	0.91	-0.35	-0.95	-0.55	2.44	1.17	N/A	N/A	N/A	N/A	N/A	N/A	N/A
	TRAIN	[O:1]=S1(=O)CCCC1	-0.39	0.38	1.3	1.16	-0.41	-0.86	-0.5	1.33	1.17	N/A	N/A	N/A	N/A	N/A	N/A	N/A
	TRAIN	C[N:1](C)Cc1cccc(c1)C(F)(F)F	-1.28	0.07	1.98	-0.21	-0.58	-0.7	-0.61	5.64	1.16	N/A	N/A	N/A	N/A	N/A	N/A	N/A
	TRAIN	COc1ccc(cc1)C(=[S:1])N(C)C	-0.65	0.21	1.43	0.8	-0.44	-0.84	-0.53	2.29	1.16	N/A	N/A	N/A	N/A	N/A	N/A	N/A
	TRAIN	C[O:1]CCCN	-0.75	0.18	1.62	0.79	-0.43	-0.88	-0.59	2.87	1.16	N/A	N/A	N/A	N/A	N/A	N/A	N/A
	TRAIN	C[O:1]c1ccccc1OC	-0.79	0.04	1.91	1.02	-0.37	-1.21	-0.63	3.53	1.16	N/A	N/A	N/A	N/A	N/A	N/A	N/A
	TRAIN	c1ccc2c(c1)ccc1ccc[n:1]c21	-1.02	0.07	1.79	0.4	-0.48	-0.98	-0.66	4.62	1.16	N/A	N/A	N/A	N/A	N/A	N/A	N/A
	TRAIN	CN(C)C(=[S:1])c1ccc(C)cc1	-0.6	0.27	1.35	0.83	-0.45	-0.79	-0.51	2.05	1.15	N/A	N/A	N/A	N/A	N/A	N/A	N/A
	TRAIN	c1ccc([n:1]c1)-c1ccccn1	-1.32	0	3.34	1.48	-0.58	-2.01	-1.14	6.25	1.15	N/A	N/A	N/A	N/A	N/A	N/A	N/A
	TRAIN	CCOC(=[O:1])C=Cc1ccccc1	-0.84	0.14	1.74	0.75	-0.42	-0.86	-0.62	3.04	1.14	N/A	N/A	N/A	N/A	N/A	N/A	N/A
	TRAIN	CC[N:1](C1CCCCC1)C1CCCCC1	-1.2	0	1.86	-0.02	-0.5	-0.84	-0.57	4.99	1.14	N/A	N/A	N/A	N/A	N/A	N/A	N/A
	TRAIN	CC[N:1](C)Cc1cccc(F)c1	-0.88	-0.01	1.82	0.3	-0.32	-1.03	-0.69	4.67	1.14	N/A	N/A	N/A	N/A	N/A	N/A	N/A
	TRAIN	CC(C)(C)[OH:1]	-0.81	0.14	1.72	0.68	-0.4	-0.84	-0.62	3.33	1.14	N/A	N/A	N/A	N/A	N/A	N/A	N/A
	TRAIN	[OH:1]C1CCCCC1	-0.83	0.12	1.67	0.67	-0.41	-0.84	-0.6	3.21	1.14	N/A	N/A	N/A	N/A	N/A	N/A	N/A
	TRAIN	CCOC(=[O:1])c1ccc(OC)cc1	-0.78	0.09	1.6	0.66	-0.34	-0.79	-0.56	2.79	1.13	N/A	N/A	N/A	N/A	N/A	N/A	N/A
	TRAIN	[O:1]=CC=Cc1ccccc1	-0.95	0.01	1.82	0.83	-0.41	-1.13	-0.7	3.27	1.13	N/A	N/A	N/A	N/A	N/A	N/A	N/A
	TRAIN	CC(=[O:1])c1ccc2ccccc2c1	-0.91	0.12	1.81	0.68	-0.45	-0.92	-0.66	3.44	1.13	N/A	N/A	N/A	N/A	N/A	N/A	N/A
	TRAIN	Clc1ccc(cc1)[N:1]=C(Nc1ccccc1)c1ccccc1	-1.31	0.12	2.35	0.42	-0.63	-1.23	-0.8	5.77	1.13	N/A	N/A	N/A	N/A	N/A	N/A	N/A
	TRAIN	C1CCC2[O:1]C2C1	-0.7	0.13	1.47	0.75	-0.37	-0.81	-0.53	2.56	1.13	N/A	N/A	N/A	N/A	N/A	N/A	N/A
	TRAIN	C1COCCOCC[O:1]CCO1	-0.69	-0.03	1.32	0.49	-0.23	-0.66	-0.43	2.54	1.13	N/A	N/A	N/A	N/A	N/A	N/A	N/A
	TRAIN	C[N:1](C)c1ccc(cc1)N(C)C	-1.11	0.12	2.12	0.57	-0.64	-1.31	-0.78	4.85	1.13	N/A	N/A	N/A	N/A	N/A	N/A	N/A
	TRAIN	CCOC(=[O:1])C1CC1	-0.86	0.1	1.69	0.69	-0.38	-0.85	-0.6	3.03	1.12	N/A	N/A	N/A	N/A	N/A	N/A	N/A
	TRAIN	COC(=[O:1])C1CC1	-0.68	0.12	1.41	0.7	-0.34	-0.74	-0.51	2.48	1.12	N/A	N/A	N/A	N/A	N/A	N/A	N/A
	TRAIN	C1COCCOCCOCCOCC[O:1]1	-1.29	0.14	3.42	1.9	-0.68	-1.97	-1.1	4.97	1.12	N/A	N/A	N/A	N/A	N/A	N/A	N/A
	TRAIN	COc1ccccc1C=[O:1]	-0.79	0.15	1.67	0.85	-0.42	-0.92	-0.64	2.77	1.11	N/A	N/A	N/A	N/A	N/A	N/A	N/A
	TRAIN	CC(=[O:1])c1ccccc1	-0.92	0.12	1.81	0.69	-0.46	-0.89	-0.66	3.44	1.11	N/A	N/A	N/A	N/A	N/A	N/A	N/A
	TRAIN	CN(C(=[N:1]c1ccc(Br)cc1)c1ccccc1)c1ccccc1	-1.73	-0.35	2.92	0.16	-0.27	-1.11	-0.8	6.93	1.11	N/A	N/A	N/A	N/A	N/A	N/A	N/A
	TRAIN	CC(C)[O:1]C(C)C	-0.75	0.1	1.74	0.72	-0.33	-0.9	-0.64	3.4	1.11	N/A	N/A	N/A	N/A	N/A	N/A	N/A
	TRAIN	C[N:1]1CCCC1c1cccnc1	-1.24	0.09	1.96	-0.15	-0.59	-0.71	-0.61	5.5	1.11	N/A	N/A	N/A	N/A	N/A	N/A	N/A
	TRAIN	C1CSC[NH:1]1	-1.32	0.01	1.98	-0.18	-0.51	-0.59	-0.59	5.29	1.1	N/A	N/A	N/A	N/A	N/A	N/A	N/A
	TRAIN	C1C[O:1]CCN1	-0.75	0.05	1.44	0.62	-0.33	-0.76	-0.48	2.77	1.1	N/A	N/A	N/A	N/A	N/A	N/A	N/A
	TRAIN	COc1ccc(C=[O:1])cc1	-0.89	0.08	1.75	0.69	-0.44	-0.95	-0.64	3.38	1.1	N/A	N/A	N/A	N/A	N/A	N/A	N/A
	TRAIN	CC(=[O:1])c1cccc(C)c1	-0.94	0.13	1.87	0.7	-0.47	-0.9	-0.67	3.53	1.1	N/A	N/A	N/A	N/A	N/A	N/A	N/A
	TRAIN	CC(=[O:1])OC(C)(C)C	-0.67	0.06	1.47	0.8	-0.28	-0.83	-0.55	2.42	1.1	N/A	N/A	N/A	N/A	N/A	N/A	N/A
	TRAIN	CCOC(=[O:1])C(C)C	-0.82	0.07	1.66	0.67	-0.37	-0.82	-0.59	3.04	1.09	N/A	N/A	N/A	N/A	N/A	N/A	N/A
	TRAIN	[O:1]=C1c2ccccc2-c2ccccc12	-0.77	0.16	1.64	0.76	-0.39	-0.84	-0.61	2.71	1.09	N/A	N/A	N/A	N/A	N/A	N/A	N/A
	TRAIN	C[N:1]1CCCC1c1cccc(F)c1	-0.94	-0.07	1.9	0.39	-0.28	-1.13	-0.74	4.68	1.09	N/A	N/A	N/A	N/A	N/A	N/A	N/A
	TRAIN	C[O:1]CCN	-0.72	0.07	1.4	0.61	-0.33	-0.76	-0.49	2.72	1.09	N/A	N/A	N/A	N/A	N/A	N/A	N/A
	TRAIN	CC[O:1]CCOCC	-0.63	0.01	1.37	0.6	-0.16	-0.73	-0.49	2.69	1.09	N/A	N/A	N/A	N/A	N/A	N/A	N/A
	TRAIN	CCOC(=[O:1])CC	-0.8	0.05	1.65	0.69	-0.33	-0.82	-0.59	2.99	1.08	N/A	N/A	N/A	N/A	N/A	N/A	N/A
	TRAIN	CC(C)C(=[O:1])C(C)C	-0.84	0.11	1.72	0.78	-0.4	-0.89	-0.63	3.05	1.08	N/A	N/A	N/A	N/A	N/A	N/A	N/A
	TRAIN	CC(C)(C)C(=[O:1])C12CC3CC(CC(C3)C1)C2	-0.72	0.09	1.61	0.85	-0.32	-0.9	-0.58	2.65	1.08	N/A	N/A	N/A	N/A	N/A	N/A	N/A
	TRAIN	COC(=[O:1])c1ccc(OC)cc1	-0.75	0.11	1.59	0.71	-0.32	-0.82	-0.57	2.74	1.08	N/A	N/A	N/A	N/A	N/A	N/A	N/A
	TRAIN	CC[O:1]C(C)(C)C	-0.81	0.1	1.72	0.66	-0.35	-0.87	-0.62	3.55	1.08	N/A	N/A	N/A	N/A	N/A	N/A	N/A
	TRAIN	CCN(CC)C(Cl)=[O:1]	-0.56	0.2	1.37	0.91	-0.4	-0.86	-0.54	2.07	1.08	N/A	N/A	N/A	N/A	N/A	N/A	N/A
	TRAIN	CCOC(C)=[O:1]	-0.76	0.07	1.5	0.6	-0.36	-0.79	-0.54	2.97	1.07	N/A	N/A	N/A	N/A	N/A	N/A	N/A
	TRAIN	[O:1]=C(c1ccccc1)c1ccccc1	-0.91	0.1	1.85	0.78	-0.46	-1.03	-0.67	3.42	1.07	N/A	N/A	N/A	N/A	N/A	N/A	N/A
	TRAIN	CCOS(=[O:1])OCC	-0.93	0.16	1.87	0.79	-0.48	-0.96	-0.66	3.36	1.07	N/A	N/A	N/A	N/A	N/A	N/A	N/A
	TRAIN	CC(Nc1ccc(Cl)cc1)=[N:1]c1ccc(Cl)cc1	-1.14	-0.49	1.86	0.32	0.08	-0.94	-0.66	4.4	1.07	N/A	N/A	N/A	N/A	N/A	N/A	N/A
	TRAIN	c1c[n:1]cnc1	-1.19	0.02	1.88	0.11	-0.51	-0.78	-0.6	4.93	1.07	N/A	N/A	N/A	N/A	N/A	N/A	N/A
	TRAIN	CCOC(=[O:1])C12CC3CC(CC(C3)C1)C2	-0.81	0.08	1.65	0.69	-0.31	-0.78	-0.57	2.88	1.06	N/A	N/A	N/A	N/A	N/A	N/A	N/A
	TRAIN	CCN(CC)C(=[O:1])C(F)(F)F	-0.57	0.22	1.33	0.86	-0.37	-0.76	-0.5	1.98	1.06	N/A	N/A	N/A	N/A	N/A	N/A	N/A
	TRAIN	COc1ccccc1C#[N:1]	0.58	0.34	0.08	0.47	0.39	0.37	-0.08	-0.37	1.06	N/A	N/A	N/A	N/A	N/A	N/A	N/A
	TRAIN	CC(C)[OH:1]	-0.82	0.12	1.62	0.65	-0.4	-0.82	-0.58	3.17	1.06	N/A	N/A	N/A	N/A	N/A	N/A	N/A
	TRAIN	COC(=[O:1])C1CCCCC1	-1.23	0.07	2.3	0.77	-0.56	-1.22	-0.81	4.54	1.06	N/A	N/A	N/A	N/A	N/A	N/A	N/A
	TRAIN	CN1C(=[O:1])CCC1=O	-0.72	0.13	1.48	0.71	-0.34	-0.76	-0.54	2.54	1.06	N/A	N/A	N/A	N/A	N/A	N/A	N/A
	TRAIN	CCOC(=[O:1])Cc1ccccc1	-1.16	0.04	2.15	0.72	-0.54	-1.15	-0.76	4.31	1.05	N/A	N/A	N/A	N/A	N/A	N/A	N/A
	TRAIN	CCOC(=[O:1])c1ccc(C)cc1	-0.7	0.09	1.55	0.79	-0.34	-0.85	-0.55	2.54	1.05	N/A	N/A	N/A	N/A	N/A	N/A	N/A
	TRAIN	Clc1cccc(c1)[N:1]=C(Nc1ccccc1)c1ccccc1	-1.31	0.09	2.32	0.39	-0.58	-1.2	-0.8	5.67	1.05	N/A	N/A	N/A	N/A	N/A	N/A	N/A
	TRAIN	CN(C(C)=[N:1]c1cccc(Cl)c1)c1cccc(Cl)c1	-0.88	0.16	1.89	0.65	-0.49	-1.13	-0.71	4.16	1.05	N/A	N/A	N/A	N/A	N/A	N/A	N/A
	TRAIN	Clc1cccc[n:1]1	-1.26	0.01	2.19	0.3	-0.52	-0.98	-0.72	5.15	1.05	N/A	N/A	N/A	N/A	N/A	N/A	N/A
	TRAIN	CCC1(C)CC(=[O:1])NC(=O)C1	-0.53	0.1	1.16	0.63	-0.19	-0.49	-0.43	1.56	1.05	N/A	N/A	N/A	N/A	N/A	N/A	N/A
	TRAIN	CC[N:1](C(C)C)C(C)C	-1.3	-0.05	1.99	-0.21	-0.52	-1.04	-0.68	5.79	1.05	N/A	N/A	N/A	N/A	N/A	N/A	N/A
	TRAIN	CCOC(=[O:1])C(C)(C)C	-0.81	0.06	1.62	0.7	-0.33	-0.81	-0.57	2.84	1.04	N/A	N/A	N/A	N/A	N/A	N/A	N/A
	TRAIN	CN(C)C(=[O:1])C(F)(F)F	-0.79	0.01	1.57	0.72	-0.29	-0.85	-0.56	2.7	1.04	N/A	N/A	N/A	N/A	N/A	N/A	N/A
	TRAIN	CCC(=[O:1])c1ccccc1	-0.78	0.08	1.62	0.78	-0.37	-0.93	-0.62	2.95	1.04	N/A	N/A	N/A	N/A	N/A	N/A	N/A
	TRAIN	CCCC(=[O:1])c1ccccc1	-0.91	0.05	1.61	0.41	-0.39	-0.86	-0.57	3.74	1.04	N/A	N/A	N/A	N/A	N/A	N/A	N/A
	TRAIN	CCCCCCCC[OH:1]	-0.82	0.08	1.64	0.69	-0.39	-0.84	-0.59	3.17	1.04	N/A	N/A	N/A	N/A	N/A	N/A	N/A
	TRAIN	CC[N:1](C)Cc1cccc(c1)C(F)(F)F	-1.24	0.11	2.03	-0.22	-0.57	-0.71	-0.62	5.86	1.03	N/A	N/A	N/A	N/A	N/A	N/A	N/A
	TRAIN	Brc1cccc[n:1]1	-1.11	-0.01	1.96	0.4	-0.51	-0.96	-0.65	4.53	1.03	N/A	N/A	N/A	N/A	N/A	N/A	N/A
	TRAIN	[N:1]#CC1CC1	-1.15	-0.01	2	0.4	-0.48	-0.99	-0.72	4.69	1.03	N/A	N/A	N/A	N/A	N/A	N/A	N/A
	TRAIN	CC[OH:1]	-0.78	0.13	1.57	0.67	-0.4	-0.79	-0.58	3.03	1.02	N/A	N/A	N/A	N/A	N/A	N/A	N/A
	TRAIN	CN(C)C(=[S:1])c1ccccc1	-0.47	0.23	1.11	0.8	-0.38	-0.73	-0.41	1.45	1.02	N/A	N/A	N/A	N/A	N/A	N/A	N/A
	TRAIN	C[O:1]CCOC	-0.69	0.04	1.35	0.56	-0.3	-0.71	-0.47	2.65	1.02	N/A	N/A	N/A	N/A	N/A	N/A	N/A
	TRAIN	CCCC[OH:1]	-0.82	0.09	1.58	0.58	-0.41	-0.79	-0.56	3.17	1.02	N/A	N/A	N/A	N/A	N/A	N/A	N/A
	TRAIN	CC[O:1]CC	-0.79	0.09	1.6	0.67	-0.36	-0.84	-0.57	3.1	1.01	N/A	N/A	N/A	N/A	N/A	N/A	N/A
	TRAIN	COC(C)=[O:1]	-0.74	0.1	1.47	0.61	-0.35	-0.76	-0.54	2.87	1	N/A	N/A	N/A	N/A	N/A	N/A	N/A
	TRAIN	[O:1]=C1CCC1	-0.81	0.15	1.62	0.72	-0.44	-0.85	-0.59	2.98	1	N/A	N/A	N/A	N/A	N/A	N/A	N/A
	TRAIN	CC(=[O:1])c1ccc(F)cc1	-0.86	0.14	1.71	0.65	-0.42	-0.81	-0.62	3.22	1	N/A	N/A	N/A	N/A	N/A	N/A	N/A
	TRAIN	CN(C)C(Cl)=[O:1]	-0.9	-0.05	1.7	0.67	-0.32	-0.93	-0.59	3.1	1	N/A	N/A	N/A	N/A	N/A	N/A	N/A
	TRAIN	CC(C)C#[N:1]	-1.13	-0.01	1.99	0.39	-0.48	-0.97	-0.72	4.68	1	N/A	N/A	N/A	N/A	N/A	N/A	N/A
	TRAIN	[N:1]#CC12CC3CC(CC(C3)C1)C2	-1.17	-0.01	2.07	0.42	-0.49	-1.02	-0.74	4.84	1	N/A	N/A	N/A	N/A	N/A	N/A	N/A
	TRAIN	[S:1]=P(c1ccccc1)(c1ccccc1)c1ccccc1	-0.43	-0.42	1.03	1.52	0.23	-1.21	-0.48	0.92	1	N/A	N/A	N/A	N/A	N/A	N/A	N/A
	TRAIN	C[O:1]CCN=CN(C)C	-0.77	0.09	1.58	0.73	-0.37	-0.89	-0.58	2.91	1	N/A	N/A	N/A	N/A	N/A	N/A	N/A
	TRAIN	CN(C)C=NCCC#[N:1]	-1.04	0.09	1.96	0.55	-0.51	-1.01	-0.7	4.31	1	N/A	N/A	N/A	N/A	N/A	N/A	N/A
	TRAIN	CN(C)S(C)(=O)=[O:1]	-0.5	0.28	1.39	1.2	-0.37	-1.02	-0.52	1.47	1	N/A	N/A	N/A	N/A	N/A	N/A	N/A
	TRAIN	CCC[OH:1]	-0.83	0.08	1.61	0.65	-0.39	-0.83	-0.58	3.14	1	N/A	N/A	N/A	N/A	N/A	N/A	N/A
	TRAIN	CN(C(=[N:1]c1ccc(Br)cc1)c1ccccc1)c1ccc(Br)cc1	-1.29	-0.1	2.4	0.4	-0.43	-1.29	-0.75	5.61	0.99	N/A	N/A	N/A	N/A	N/A	N/A	N/A
	TRAIN	CC(C)(C)C#[N:1]	-1.14	-0.02	2.02	0.38	-0.48	-0.99	-0.73	4.75	0.99	N/A	N/A	N/A	N/A	N/A	N/A	N/A
	TRAIN	COCCNCC[O:1]C	-0.76	0.13	1.58	0.73	-0.39	-0.84	-0.58	2.84	0.99	N/A	N/A	N/A	N/A	N/A	N/A	N/A
	TRAIN	CC1CC(=[O:1])O1	-0.55	0.19	1.25	0.82	-0.37	-0.8	-0.49	2.02	0.97	N/A	N/A	N/A	N/A	N/A	N/A	N/A
	TRAIN	COc1ccc(cc1)C#[N:1]	-1.15	0	2.06	0.39	-0.49	-1.01	-0.75	4.83	0.97	N/A	N/A	N/A	N/A	N/A	N/A	N/A
	TRAIN	CC1C[O:1]1	-0.69	0.15	1.43	0.7	-0.36	-0.72	-0.51	2.54	0.97	N/A	N/A	N/A	N/A	N/A	N/A	N/A
	TRAIN	CC(C)(C)OC(=[O:1])c1ccccc1	-0.67	0	1.39	0.58	-0.3	-0.88	-0.51	2.7	0.97	N/A	N/A	N/A	N/A	N/A	N/A	N/A
	TRAIN	[OH:1]CCc1ccccc1	-0.83	0.06	1.57	0.59	-0.39	-0.78	-0.55	3.13	0.97	N/A	N/A	N/A	N/A	N/A	N/A	N/A
	TRAIN	[N:1]#CC1CCCCC1	-1.15	-0.02	2.03	0.4	-0.49	-1.01	-0.73	4.75	0.97	N/A	N/A	N/A	N/A	N/A	N/A	N/A
	TRAIN	CN1CC[O:1]CC1	-0.75	0.07	1.53	0.68	-0.33	-0.82	-0.53	2.88	0.96	N/A	N/A	N/A	N/A	N/A	N/A	N/A
	TRAIN	CC(C)(C)C(=[O:1])C(C)(C)C	-0.83	0.07	1.68	0.71	-0.39	-0.9	-0.62	3.15	0.96	N/A	N/A	N/A	N/A	N/A	N/A	N/A
	TRAIN	Fc1cccc[n:1]1	-0.98	0.08	1.8	0.63	-0.53	-1.07	-0.65	3.82	0.95	N/A	N/A	N/A	N/A	N/A	N/A	N/A
	TRAIN	CCOC(=[O:1])c1ccccc1	-0.68	0.04	1.45	0.7	-0.28	-0.82	-0.53	2.58	0.94	N/A	N/A	N/A	N/A	N/A	N/A	N/A
	TRAIN	COS(=[O:1])OC	-0.92	0.13	1.82	0.76	-0.47	-0.99	-0.64	3.36	0.94	N/A	N/A	N/A	N/A	N/A	N/A	N/A
	TRAIN	[Se:1]=P(c1ccccc1)(c1ccccc1)c1ccccc1	-0.33	-0.33	1.1	1.48	0.37	-0.82	-0.4	0.39	0.94	N/A	N/A	N/A	N/A	N/A	N/A	N/A
	TRAIN	CC(=[O:1])c1ccc(Cl)cc1	-0.87	0.14	1.72	0.62	-0.43	-0.81	-0.63	3.29	0.93	N/A	N/A	N/A	N/A	N/A	N/A	N/A
	TRAIN	CCC#[N:1]	-1.13	-0.02	1.98	0.36	-0.47	-0.96	-0.72	4.71	0.93	N/A	N/A	N/A	N/A	N/A	N/A	N/A
	TRAIN	C[Si](C)(C)C#[N:1]	-1.2	-0.01	2.1	0.31	-0.49	-0.99	-0.76	5.09	0.93	N/A	N/A	N/A	N/A	N/A	N/A	N/A
	TRAIN	C[N:1]1CCCC1c1cccc(c1)C(F)(F)F	-0.92	0.24	1.54	-0.12	-0.25	-0.09	-0.57	3.74	0.92	N/A	N/A	N/A	N/A	N/A	N/A	N/A
	TRAIN	N#Cc1cc[n:1]cc1	-1.2	0.04	1.9	0.05	-0.53	-0.74	-0.61	5.13	0.92	N/A	N/A	N/A	N/A	N/A	N/A	N/A
	TRAIN	CC(=O)c1ccc(cc1)C(C)=[O:1]	-0.85	0.11	1.66	0.61	-0.4	-0.77	-0.6	3.18	0.92	N/A	N/A	N/A	N/A	N/A	N/A	N/A
	TRAIN	CC(C)C12CCC(C)(O[O:1]1)C=C2	-0.71	0.1	1.58	1.02	-0.38	-1.04	-0.59	2.29	0.92	N/A	N/A	N/A	N/A	N/A	N/A	N/A
	TRAIN	CCCCC#[N:1]	-1.14	-0.02	2.01	0.36	-0.46	-0.98	-0.73	4.78	0.92	N/A	N/A	N/A	N/A	N/A	N/A	N/A
	TRAIN	c1c[n:1]ccn1	-1.19	0.01	1.84	0.03	-0.52	-0.76	-0.58	5.01	0.92	N/A	N/A	N/A	N/A	N/A	N/A	N/A
	TRAIN	CC#[N:1]	-1.13	0	1.97	0.34	-0.47	-0.97	-0.72	4.66	0.91	N/A	N/A	N/A	N/A	N/A	N/A	N/A
	TRAIN	O=S(=[O:1])(c1ccccc1)c1ccccc1	-0.98	0.09	1.84	1.16	-0.6	-1.54	-0.74	2.91	0.91	N/A	N/A	N/A	N/A	N/A	N/A	N/A
	TRAIN	CC(=[O:1])c1cccnc1	-0.8	0.18	1.59	0.68	-0.45	-0.78	-0.58	2.92	0.9	N/A	N/A	N/A	N/A	N/A	N/A	N/A
	TRAIN	CC(=[O:1])c1ccccc1Cl	-0.82	0.19	1.7	0.81	-0.49	-0.95	-0.63	3.05	0.9	N/A	N/A	N/A	N/A	N/A	N/A	N/A
	TRAIN	CCN(CC)c1ccc(cc1)[N+]([O-:1])=O	-0.49	0.29	1.32	1	-0.39	-0.85	-0.56	1.75	0.9	N/A	N/A	N/A	N/A	N/A	N/A	N/A
	TRAIN	COC(=[O:1])c1ccccc1	-0.69	0.11	1.5	0.72	-0.35	-0.78	-0.55	2.56	0.89	N/A	N/A	N/A	N/A	N/A	N/A	N/A
	TRAIN	CCCC#[N:1]	-1.14	-0.02	1.99	0.35	-0.48	-0.97	-0.72	4.77	0.89	N/A	N/A	N/A	N/A	N/A	N/A	N/A
	TRAIN	CCCCCC#[N:1]	-1.14	-0.02	2.02	0.38	-0.47	-0.99	-0.72	4.77	0.89	N/A	N/A	N/A	N/A	N/A	N/A	N/A
	TRAIN	CCOC(=[O:1])OCC	-0.61	0.08	1.28	0.63	-0.25	-0.63	-0.44	2.12	0.88	N/A	N/A	N/A	N/A	N/A	N/A	N/A
	TRAIN	CCCC[O:1]CCCC	-0.71	0.07	1.54	0.65	-0.28	-0.8	-0.56	3	0.88	N/A	N/A	N/A	N/A	N/A	N/A	N/A
	TRAIN	CCOC(=[O:1])c1ccc(F)cc1	-0.64	0.05	1.37	0.65	-0.24	-0.67	-0.49	2.35	0.88	N/A	N/A	N/A	N/A	N/A	N/A	N/A
	TRAIN	Cc1ccc(cc1)C#[N:1]	-1.15	-0.01	2	0.38	-0.48	-1	-0.73	4.76	0.88	N/A	N/A	N/A	N/A	N/A	N/A	N/A
	TRAIN	[N:1]#CC1CCCC1	-1.17	-0.02	2.03	0.37	-0.47	-0.99	-0.73	4.83	0.88	N/A	N/A	N/A	N/A	N/A	N/A	N/A
	TRAIN	Brc1ccc(NC(=[N:1]c2ccc(Br)cc2)c2ccccc2)cc1	-1.07	0.16	2.19	0.7	-0.62	-1.23	-0.69	4.63	0.87	N/A	N/A	N/A	N/A	N/A	N/A	N/A
	TRAIN	C=CCC#[N:1]	-1.11	-0.02	1.95	0.36	-0.46	-0.95	-0.7	4.61	0.87	N/A	N/A	N/A	N/A	N/A	N/A	N/A
	TRAIN	[O:1]=S1OCCO1	-0.64	0.29	1.49	0.92	-0.46	-0.8	-0.52	2.09	0.87	N/A	N/A	N/A	N/A	N/A	N/A	N/A
	TRAIN	C(=[N:1]c1ccccc1)c1ccccc1	-1.21	0.09	2.24	0.53	-0.64	-1.24	-0.76	5.04	0.87	N/A	N/A	N/A	N/A	N/A	N/A	N/A
	TRAIN	ClCCCCC#[N:1]	-1.1	0.01	1.95	0.37	-0.48	-0.95	-0.71	4.63	0.87	N/A	N/A	N/A	N/A	N/A	N/A	N/A
	TRAIN	COc1ccc(CC#[N:1])cc1	-1.15	-0.04	2.01	0.38	-0.46	-0.98	-0.73	4.73	0.87	N/A	N/A	N/A	N/A	N/A	N/A	N/A
	TRAIN	[O:1]=C1CCO1	-0.88	0	1.63	0.66	-0.33	-0.91	-0.6	3.03	0.86	N/A	N/A	N/A	N/A	N/A	N/A	N/A
	TRAIN	Cc1cccc(C)c1C#[N:1]	-1.15	-0.01	2.02	0.35	-0.49	-1	-0.73	4.85	0.86	N/A	N/A	N/A	N/A	N/A	N/A	N/A
	TRAIN	[O-][N+](=O)c1cccc(c1)[N:1]=C(Nc1ccccc1)c1ccccc1	-1.09	-0.37	1.99	0.32	-0.04	-1.03	-0.63	4.05	0.86	N/A	N/A	N/A	N/A	N/A	N/A	N/A
	TRAIN	CC(=[O:1])c1cccc(c1)C(C)=O	-0.81	0.26	1.7	0.81	-0.53	-0.92	-0.65	3.02	0.86	N/A	N/A	N/A	N/A	N/A	N/A	N/A
	TRAIN	[OH:1]Cc1ccccc1	-0.71	0.1	1.47	0.67	-0.35	-0.74	-0.53	2.66	0.86	N/A	N/A	N/A	N/A	N/A	N/A	N/A
	TRAIN	Cc1cccc(c1)C#[N:1]	-1.13	-0.01	1.98	0.38	-0.48	-0.99	-0.72	4.7	0.85	N/A	N/A	N/A	N/A	N/A	N/A	N/A
	TRAIN	CCOC(=[O:1])OC	-0.6	0.07	1.25	0.61	-0.26	-0.61	-0.44	2.12	0.84	N/A	N/A	N/A	N/A	N/A	N/A	N/A
	TRAIN	CC(=[O:1])c1cccc(F)c1	-0.69	0.12	1.5	0.74	-0.34	-0.78	-0.56	2.56	0.83	N/A	N/A	N/A	N/A	N/A	N/A	N/A
	TRAIN	Cc1ccccc1C#[N:1]	-1.13	0	1.97	0.37	-0.49	-1	-0.73	4.72	0.83	N/A	N/A	N/A	N/A	N/A	N/A	N/A
	TRAIN	ClCCCC#[N:1]	-1.12	-0.04	1.94	0.3	-0.41	-0.88	-0.7	4.68	0.83	N/A	N/A	N/A	N/A	N/A	N/A	N/A
	TRAIN	[N:1]#Cc1ccc(cc1)-c1ccccc1	-1.12	0.01	1.98	0.4	-0.47	-0.98	-0.73	4.67	0.83	N/A	N/A	N/A	N/A	N/A	N/A	N/A
	TRAIN	C[OH:1]	-0.8	0.1	1.56	0.64	-0.39	-0.81	-0.57	3.07	0.82	N/A	N/A	N/A	N/A	N/A	N/A	N/A
	TRAIN	CN(C)[N+]([O-:1])=O	0.4	0.06	-0.94	1.5	-0.43	-1.42	0.23	-2.59	0.82	N/A	N/A	N/A	N/A	N/A	N/A	N/A
	TRAIN	N#Cc1ccc[n:1]c1	-1.15	0.03	1.82	0.06	-0.5	-0.71	-0.58	4.89	0.82	N/A	N/A	N/A	N/A	N/A	N/A	N/A
	TRAIN	Clc1ccc(CC#[N:1])cc1	-1.12	-0.06	1.91	0.29	-0.42	-0.89	-0.69	4.65	0.82	N/A	N/A	N/A	N/A	N/A	N/A	N/A
	TRAIN	c1c[n:1]oc1	-1.13	-0.01	1.87	0.26	-0.41	-0.78	-0.64	4.44	0.81	N/A	N/A	N/A	N/A	N/A	N/A	N/A
	TRAIN	[N:1]#CCc1ccccc1	-1.13	0.01	1.97	0.43	-0.51	-1.05	-0.74	4.64	0.81	N/A	N/A	N/A	N/A	N/A	N/A	N/A
	TRAIN	[N:1]#Cc1ccccc1	-1.11	-0.01	1.96	0.36	-0.44	-0.94	-0.71	4.64	0.8	N/A	N/A	N/A	N/A	N/A	N/A	N/A
	TRAIN	COc1cccc(c1)C#[N:1]	-1.11	0	1.93	0.39	-0.48	-1.01	-0.72	4.56	0.8	N/A	N/A	N/A	N/A	N/A	N/A	N/A
	TRAIN	C1Cc2ccccc2[NH:1]1	-0.99	0.14	1.72	0.43	-0.59	-0.99	-0.63	3.91	0.79	N/A	N/A	N/A	N/A	N/A	N/A	N/A
	TRAIN	CNCC#[N:1]	-1.09	-0.04	1.87	0.31	-0.41	-0.89	-0.68	4.5	0.79	N/A	N/A	N/A	N/A	N/A	N/A	N/A
	TRAIN	[OH:1]CC=C	-0.73	0.12	1.47	0.63	-0.37	-0.75	-0.55	2.85	0.79	N/A	N/A	N/A	N/A	N/A	N/A	N/A
	TRAIN	CCOC(=[O:1])c1ccc(Br)cc1	-0.67	0.05	1.4	0.62	-0.24	-0.65	-0.49	2.36	0.78	N/A	N/A	N/A	N/A	N/A	N/A	N/A
	TRAIN	[O:1]=Cc1ccccc1	-0.7	0.15	1.52	0.75	-0.38	-0.79	-0.56	2.49	0.78	N/A	N/A	N/A	N/A	N/A	N/A	N/A
	TRAIN	CC(=[O:1])c1ccc(cc1)C(F)(F)F	-0.77	0.14	1.53	0.59	-0.39	-0.68	-0.56	2.9	0.78	N/A	N/A	N/A	N/A	N/A	N/A	N/A
	TRAIN	CC(=[O:1])c1ccncc1	-0.75	0.14	1.51	0.6	-0.38	-0.7	-0.54	2.81	0.78	N/A	N/A	N/A	N/A	N/A	N/A	N/A
	TRAIN	COc1cc(OC)cc(c1)C#[N:1]	-1.08	-0.01	1.88	0.36	-0.45	-0.92	-0.69	4.53	0.78	N/A	N/A	N/A	N/A	N/A	N/A	N/A
	TRAIN	[N:1]#COc1ccccc1	-0.95	0.08	1.77	0.49	-0.44	-0.91	-0.67	3.91	0.77	N/A	N/A	N/A	N/A	N/A	N/A	N/A
	TRAIN	Fc1ccc(CC#[N:1])cc1	-1.08	0.01	1.88	0.38	-0.46	-0.93	-0.68	4.45	0.77	N/A	N/A	N/A	N/A	N/A	N/A	N/A
	TRAIN	CN(C)CC#[N:1]	-1.07	-0.02	1.88	0.34	-0.43	-0.91	-0.68	4.45	0.76	N/A	N/A	N/A	N/A	N/A	N/A	N/A
	TRAIN	CCOP(=[S:1])(OCC)OCC	-0.38	0.31	1.57	1.74	-0.39	-1.13	-0.47	0.47	0.76	N/A	N/A	N/A	N/A	N/A	N/A	N/A
	TRAIN	CCOC(=[O:1])c1ccc(cc1)C(=O)OCC	-0.74	0	1.42	0.51	-0.24	-0.64	-0.51	2.58	0.76	N/A	N/A	N/A	N/A	N/A	N/A	N/A
	TRAIN	ClC(=[O:1])N(c1ccccc1)c1ccccc1	-0.85	-0.06	1.8	0.77	-0.13	-0.79	-0.54	2.7	0.75	N/A	N/A	N/A	N/A	N/A	N/A	N/A
	TRAIN	CC(C)(C)[O:1]C(C)(C)C	-0.67	0.09	1.63	0.66	-0.27	-0.92	-0.6	3.45	0.75	N/A	N/A	N/A	N/A	N/A	N/A	N/A
	TRAIN	BrCc1ccc(cc1)C#[N:1]	-1.07	0	1.88	0.35	-0.43	-0.91	-0.67	4.43	0.75	N/A	N/A	N/A	N/A	N/A	N/A	N/A
	TRAIN	CCOC(=[O:1])CF	-0.53	0.1	1.18	0.65	-0.26	-0.59	-0.42	1.91	0.74	N/A	N/A	N/A	N/A	N/A	N/A	N/A
	TRAIN	CSC#[N:1]	-0.96	0.05	1.74	0.43	-0.43	-0.88	-0.63	3.94	0.73	N/A	N/A	N/A	N/A	N/A	N/A	N/A
	TRAIN	CCSC(=[O:1])OC	-0.84	-0.07	1.6	0.6	-0.26	-0.88	-0.57	3.05	0.73	N/A	N/A	N/A	N/A	N/A	N/A	N/A
	TRAIN	C1C[O:1]CCO1	-0.57	0.12	1.21	0.61	-0.27	-0.57	-0.41	2.14	0.73	N/A	N/A	N/A	N/A	N/A	N/A	N/A
	TRAIN	ClCCC#[N:1]	-1.03	-0.03	1.75	0.21	-0.38	-0.78	-0.62	4.35	0.73	N/A	N/A	N/A	N/A	N/A	N/A	N/A
	TRAIN	Brc1ccc(cc1)C#[N:1]	-1.03	-0.01	1.81	0.34	-0.42	-0.86	-0.65	4.31	0.73	N/A	N/A	N/A	N/A	N/A	N/A	N/A
	TRAIN	CC(=[O:1])c1cccc(c1)C(F)(F)F	-0.76	0.2	1.54	0.64	-0.45	-0.75	-0.57	2.85	0.72	N/A	N/A	N/A	N/A	N/A	N/A	N/A
	TRAIN	Fc1ccc(cc1)C#[N:1]	-1.05	-0.02	1.84	0.32	-0.43	-0.88	-0.66	4.39	0.72	N/A	N/A	N/A	N/A	N/A	N/A	N/A
	TRAIN	CCOC(=[O:1])N1C=CN(C)C1=S	-0.49	0.13	1.1	0.55	-0.23	-0.48	-0.37	1.66	0.72	N/A	N/A	N/A	N/A	N/A	N/A	N/A
	TRAIN	CCOS(C)(=[O:1])=O	-0.4	0.27	1.21	1.03	-0.31	-0.81	-0.46	1.39	0.72	N/A	N/A	N/A	N/A	N/A	N/A	N/A
	TRAIN	Brc1ccc(CC#[N:1])cc1	-1.07	-0.04	1.87	0.35	-0.41	-0.9	-0.66	4.4	0.72	N/A	N/A	N/A	N/A	N/A	N/A	N/A
	TRAIN	Brc1ccccc1C#[N:1]	-1.08	-0.05	1.83	0.33	-0.41	-0.92	-0.66	4.44	0.71	N/A	N/A	N/A	N/A	N/A	N/A	N/A
	TRAIN	[NH2:1]CC(F)(F)F	-1.11	0.07	1.66	-0.1	-0.47	-0.5	-0.5	4.62	0.71	N/A	N/A	N/A	N/A	N/A	N/A	N/A
	TRAIN	C1C[NH:1]c2ccccc2C1	-0.71	0.15	1.37	0.66	-0.52	-1.02	-0.54	2.69	0.7	N/A	N/A	N/A	N/A	N/A	N/A	N/A
	TRAIN	C=CC[O:1]CC=C	-0.81	0.04	1.58	0.55	-0.33	-0.77	-0.55	3.18	0.7	N/A	N/A	N/A	N/A	N/A	N/A	N/A
	TRAIN	C=CC#[N:1]	-1.1	-0.01	1.88	0.33	-0.45	-0.92	-0.68	4.51	0.7	N/A	N/A	N/A	N/A	N/A	N/A	N/A
	TRAIN	NCCC#[N:1]	-1.09	0.02	1.93	0.41	-0.48	-0.96	-0.71	4.49	0.7	N/A	N/A	N/A	N/A	N/A	N/A	N/A
	TRAIN	BrCc1cccc(c1)C#[N:1]	-1.05	-0.02	1.85	0.35	-0.44	-0.9	-0.66	4.38	0.7	N/A	N/A	N/A	N/A	N/A	N/A	N/A
	TRAIN	C[N:1](C)c1ccc(C)cc1	-0.94	0.11	1.8	0.5	-0.53	-1.08	-0.65	4.07	0.69	N/A	N/A	N/A	N/A	N/A	N/A	N/A
	TRAIN	BrCc1ccccc1C#[N:1]	-0.97	0.1	1.77	0.54	-0.52	-0.99	-0.68	4	0.69	N/A	N/A	N/A	N/A	N/A	N/A	N/A
	TRAIN	[O:1]=C1OC=CO1	-0.73	0.08	1.47	0.78	-0.35	-0.88	-0.57	2.45	0.69	N/A	N/A	N/A	N/A	N/A	N/A	N/A
	TRAIN	CC(=[O:1])C#C	-0.89	0.09	1.66	0.63	-0.44	-0.9	-0.61	3.27	0.68	N/A	N/A	N/A	N/A	N/A	N/A	N/A
	TRAIN	C1CC[N:1](CC1)c1ccccc1	-0.72	-0.04	1.27	0.13	-0.25	-0.54	-0.39	2.95	0.68	N/A	N/A	N/A	N/A	N/A	N/A	N/A
	TRAIN	c1[n:1]oc2ccccc12	-1.03	0.04	1.84	0.63	-0.49	-1.05	-0.69	3.81	0.68	N/A	N/A	N/A	N/A	N/A	N/A	N/A
	TRAIN	[O:1]=C(c1ccccc1)c1cccnc1	-0.75	0.13	1.6	0.7	-0.38	-0.83	-0.56	2.82	0.68	N/A	N/A	N/A	N/A	N/A	N/A	N/A
	TRAIN	CCN1C(=[O:1])C=CC1=O	-0.53	0.15	1.21	0.65	-0.31	-0.61	-0.44	1.99	0.68	N/A	N/A	N/A	N/A	N/A	N/A	N/A
	TRAIN	Clc1ccccc1C#[N:1]	-1.03	0.02	1.88	0.45	-0.47	-0.98	-0.69	4.36	0.67	N/A	N/A	N/A	N/A	N/A	N/A	N/A
	TRAIN	ICC#[N:1]	-1.19	-0.12	2.06	0.51	-0.4	-1.03	-0.67	4.49	0.67	N/A	N/A	N/A	N/A	N/A	N/A	N/A
	TRAIN	CCOC=[O:1]	-0.74	0.02	1.4	0.53	-0.3	-0.74	-0.49	2.77	0.66	N/A	N/A	N/A	N/A	N/A	N/A	N/A
	TRAIN	CC(=[O:1])CCl	-0.59	0.15	1.22	0.6	-0.3	-0.57	-0.45	2.05	0.66	N/A	N/A	N/A	N/A	N/A	N/A	N/A
	TRAIN	Clc1ccc(cc1)C#[N:1]	-1.06	-0.01	1.86	0.32	-0.42	-0.86	-0.67	4.43	0.66	N/A	N/A	N/A	N/A	N/A	N/A	N/A
	TRAIN	CCOC(=O)c1ccc(cc1)C#[N:1]	-1.04	-0.01	1.81	0.36	-0.45	-0.88	-0.66	4.3	0.66	N/A	N/A	N/A	N/A	N/A	N/A	N/A
	TRAIN	CC=[O:1]	-0.71	0.17	1.45	0.65	-0.38	-0.73	-0.54	2.65	0.65	N/A	N/A	N/A	N/A	N/A	N/A	N/A
	TRAIN	[OH2:1]	-0.81	0.12	1.55	0.6	-0.41	-0.77	-0.58	3.1	0.65	N/A	N/A	N/A	N/A	N/A	N/A	N/A
	TRAIN	CC(=O)c1ccc(cc1)C#[N:1]	-1.01	0	1.8	0.35	-0.45	-0.87	-0.64	4.25	0.65	N/A	N/A	N/A	N/A	N/A	N/A	N/A
	TRAIN	CCOC(=[O:1])C(=O)OCC	-0.75	0.17	1.52	0.71	-0.38	-0.75	-0.49	2.53	0.65	N/A	N/A	N/A	N/A	N/A	N/A	N/A
	TRAIN	COC=[O:1]	-0.57	0.16	1.26	0.72	-0.35	-0.66	-0.48	2.01	0.65	N/A	N/A	N/A	N/A	N/A	N/A	N/A
	TRAIN	Clc1cccc(c1)C#[N:1]	-1.01	0.02	1.82	0.35	-0.43	-0.88	-0.67	4.34	0.65	N/A	N/A	N/A	N/A	N/A	N/A	N/A
	TRAIN	Brc1cccc(c1)C#[N:1]	-1	0.01	1.76	0.37	-0.43	-0.86	-0.63	4.09	0.65	N/A	N/A	N/A	N/A	N/A	N/A	N/A
	TRAIN	Fc1ccccc1C#[N:1]	-1.09	-0.07	1.87	0.3	-0.39	-0.88	-0.67	4.47	0.64	N/A	N/A	N/A	N/A	N/A	N/A	N/A
	TRAIN	CCOC(=[O:1])C#C	-0.57	0.17	1.27	0.73	-0.34	-0.71	-0.48	2.03	0.63	N/A	N/A	N/A	N/A	N/A	N/A	N/A
	TRAIN	Clc1ccc(C=[O:1])cc1	-0.8	0.09	1.58	0.62	-0.37	-0.8	-0.58	3.02	0.63	N/A	N/A	N/A	N/A	N/A	N/A	N/A
	TRAIN	C1COC[O:1]C1	-0.6	0.14	1.27	0.7	-0.31	-0.67	-0.44	2.17	0.63	N/A	N/A	N/A	N/A	N/A	N/A	N/A
	TRAIN	C1C2CC3CC1CC(C2)C31[O:1]OC11C2CC3CC(C2)CC1C3	-0.63	0.02	1.43	0.86	-0.27	-0.91	-0.51	2.22	0.63	N/A	N/A	N/A	N/A	N/A	N/A	N/A
	TRAIN	[N:1]#Cc1ccccn1	-1.02	0.03	1.8	0.45	-0.47	-0.95	-0.68	4.11	0.61	N/A	N/A	N/A	N/A	N/A	N/A	N/A
	TRAIN	CC(=[O:1])c1ccc(cc1)C#N	-0.66	0.1	1.38	0.61	-0.31	-0.66	-0.49	2.46	0.6	N/A	N/A	N/A	N/A	N/A	N/A	N/A
	TRAIN	CN(C)C=[N:1]c1cc(cc(c1)[N+]([O-])=O)[N+]([O-])=O	-0.68	0.02	1.23	-0.06	-0.21	-0.52	-0.44	4.06	0.6	N/A	N/A	N/A	N/A	N/A	N/A	N/A
	TRAIN	Brc1c[n:1]cnc1	-0.96	0.04	1.51	0.1	-0.4	-0.57	-0.46	3.94	0.59	N/A	N/A	N/A	N/A	N/A	N/A	N/A
	TRAIN	COP(=[S:1])(OC)OC	-0.34	0.23	0.84	0.53	-0.19	-0.32	-0.33	0.79	0.58	N/A	N/A	N/A	N/A	N/A	N/A	N/A
	TRAIN	C[O:1]COC	-0.62	-0.03	1.75	1.55	-0.31	-1.47	-0.68	1.97	0.58	N/A	N/A	N/A	N/A	N/A	N/A	N/A
	TRAIN	CC(=[O:1])c1ccc(cc1)[N+]([O-])=O	-0.72	0.15	1.43	0.52	-0.37	-0.62	-0.51	2.75	0.57	N/A	N/A	N/A	N/A	N/A	N/A	N/A
	TRAIN	BrCC#[N:1]	-0.87	0.04	1.54	0.39	-0.41	-0.8	-0.57	3.57	0.57	N/A	N/A	N/A	N/A	N/A	N/A	N/A
	TRAIN	Cc1ccc([NH2:1])cc1	-1.42	-0.08	1.9	-0.34	-0.52	-0.63	-0.58	5.77	0.56	N/A	N/A	N/A	N/A	N/A	N/A	N/A
	TRAIN	ClP(Cl)(Cl)=[O:1]	0.9	0.26	-0.72	0.72	0.25	0.45	0.38	-4.26	0.56	N/A	N/A	N/A	N/A	N/A	N/A	N/A
	TRAIN	CC(=O)OC(C)=[O:1]	-0.59	0.22	1.32	0.91	-0.4	-0.81	-0.55	1.93	0.55	N/A	N/A	N/A	N/A	N/A	N/A	N/A
	TRAIN	C[O:1]C(OC)OC	-0.65	-0.07	1.64	1.46	-0.32	-1.5	-0.65	2	0.55	N/A	N/A	N/A	N/A	N/A	N/A	N/A
	TRAIN	[OH:1]CCF	-0.57	0.16	1.23	0.79	-0.38	-0.77	-0.48	2.11	0.55	N/A	N/A	N/A	N/A	N/A	N/A	N/A
	TRAIN	FC(F)(F)c1ccc(cc1)C#[N:1]	-0.97	-0.01	1.69	0.29	-0.39	-0.78	-0.61	4.12	0.54	N/A	N/A	N/A	N/A	N/A	N/A	N/A
	TRAIN	FC(F)(F)c1cccc(c1)C#[N:1]	-1	-0.05	1.72	0.28	-0.39	-0.8	-0.61	4.14	0.53	N/A	N/A	N/A	N/A	N/A	N/A	N/A
	TRAIN	CCOC(=[O:1])c1ccc(cc1)C#N	-0.57	0.12	1.2	0.55	-0.28	-0.56	-0.42	2.2	0.53	N/A	N/A	N/A	N/A	N/A	N/A	N/A
	TRAIN	[N:1]#Cc1cccnc1	-0.99	0.02	1.73	0.33	-0.42	-0.84	-0.62	4.14	0.53	N/A	N/A	N/A	N/A	N/A	N/A	N/A
	TRAIN	Clc1cc(Cl)cc(c1)C#[N:1]	-0.97	0.01	1.71	0.28	-0.39	-0.76	-0.62	4.13	0.52	N/A	N/A	N/A	N/A	N/A	N/A	N/A
	TRAIN	COC(=[O:1])c1cccnc1	-0.6	0.11	1.31	0.62	-0.29	-0.64	-0.46	2.28	0.51	N/A	N/A	N/A	N/A	N/A	N/A	N/A
	TRAIN	[O:1]=C1C=CC(=O)C=C1	-0.58	0.15	1.21	0.58	-0.33	-0.56	-0.44	2.07	0.51	N/A	N/A	N/A	N/A	N/A	N/A	N/A
	TRAIN	[OH:1]CCCl	-0.54	0.13	1.18	0.57	-0.27	-0.53	-0.44	2.1	0.5	N/A	N/A	N/A	N/A	N/A	N/A	N/A
	TRAIN	CN(C)C(Cl)=[S:1]	-0.97	0.08	1.61	0.44	-0.4	-0.68	-0.53	3.13	0.5	N/A	N/A	N/A	N/A	N/A	N/A	N/A
	TRAIN	COc1ccc(cc1)[N+]([O-:1])=O	-0.31	0.28	0.98	0.78	-0.31	-0.61	-0.41	1.15	0.5	N/A	N/A	N/A	N/A	N/A	N/A	N/A
	TRAIN	CCOC(=[O:1])c1ccc(cc1)[N+]([O-])=O	-0.56	0.06	1.19	0.52	-0.19	-0.5	-0.41	2.01	0.5	N/A	N/A	N/A	N/A	N/A	N/A	N/A
	TRAIN	CCOS(=[O:1])(=O)OCC	-0.69	0.08	1.51	0.82	-0.24	-0.88	-0.53	2.15	0.5	N/A	N/A	N/A	N/A	N/A	N/A	N/A
	TRAIN	CN(C)C=Nc1ccc(cc1)[N+]([O-:1])=O	-0.51	0.22	1.29	0.93	-0.35	-0.82	-0.56	1.76	0.48	N/A	N/A	N/A	N/A	N/A	N/A	N/A
	TRAIN	N#Cc1cccc[n:1]1	-1.12	0.02	1.85	0.22	-0.46	-0.8	-0.61	4.47	0.48	N/A	N/A	N/A	N/A	N/A	N/A	N/A
	TRAIN	[N:1]#Cc1cccc(c1)C#N	-0.99	-0.01	1.72	0.27	-0.38	-0.79	-0.61	4.16	0.48	N/A	N/A	N/A	N/A	N/A	N/A	N/A
	TRAIN	Cc1cccc(C)c1[NH2:1]	-1.37	-0.06	1.93	-0.34	-0.52	-0.62	-0.59	5.76	0.47	N/A	N/A	N/A	N/A	N/A	N/A	N/A
	TRAIN	[N:1]#Cc1ccncc1	-0.96	-0.01	1.66	0.28	-0.38	-0.77	-0.59	3.99	0.47	N/A	N/A	N/A	N/A	N/A	N/A	N/A
	TRAIN	C1C[O:1]CO1	-0.58	0.08	1.17	0.63	-0.26	-0.63	-0.4	2.05	0.45	N/A	N/A	N/A	N/A	N/A	N/A	N/A
	TRAIN	CC[O:1]CCCl	-0.55	0.08	1.19	0.59	-0.24	-0.59	-0.41	2.14	0.44	N/A	N/A	N/A	N/A	N/A	N/A	N/A
	TRAIN	[O:1]=C(C(=O)c1ccccc1)c1ccccc1	-0.58	0.14	1.29	0.73	-0.34	-0.78	-0.48	2.19	0.44	N/A	N/A	N/A	N/A	N/A	N/A	N/A
	TRAIN	C[NH:1]c1ccc(C)cc1	-1.26	-0.06	1.78	-0.28	-0.45	-0.57	-0.53	5.24	0.43	N/A	N/A	N/A	N/A	N/A	N/A	N/A
	TRAIN	[O-:1][N+](=O)c1ccc(cc1)C12CC3CC(CC(C3)C1)C2	-0.32	0.25	0.96	0.74	-0.28	-0.57	-0.41	1.16	0.42	N/A	N/A	N/A	N/A	N/A	N/A	N/A
	TRAIN	CC(C)(C)[N+]([O-:1])=O	-0.34	0.23	0.88	0.58	-0.25	-0.41	-0.35	1.18	0.42	N/A	N/A	N/A	N/A	N/A	N/A	N/A
	TRAIN	C[N:1](C)c1cccc(C)c1	-0.9	0.12	1.72	0.51	-0.54	-1.09	-0.63	3.93	0.41	N/A	N/A	N/A	N/A	N/A	N/A	N/A
	TRAIN	CC(C)[N+]([O-:1])=O	-0.63	0.06	1.21	0.53	-0.27	-0.61	-0.45	2.19	0.41	N/A	N/A	N/A	N/A	N/A	N/A	N/A
	TRAIN	CC(C)(C)[S:1]C(C)(C)C	-0.7	0.15	1.38	0.58	-0.34	-0.67	-0.52	2.73	0.4	N/A	N/A	N/A	N/A	N/A	N/A	N/A
	TRAIN	CCc1cccc(CC)c1[NH2:1]	-1.44	-0.1	1.82	-0.51	-0.47	-0.51	-0.55	5.92	0.39	N/A	N/A	N/A	N/A	N/A	N/A	N/A
	TRAIN	C[N:1](C)c1ccccc1	-0.69	0.13	1.35	0.62	-0.51	-0.98	-0.53	2.79	0.39	N/A	N/A	N/A	N/A	N/A	N/A	N/A
	TRAIN	C1C[N:1]2CCCc3cccc(C1)c23	-0.15	0.06	0.84	0.97	-0.13	-0.84	-0.3	0.63	0.39	N/A	N/A	N/A	N/A	N/A	N/A	N/A
	TRAIN	[OH:1]CC#C	-0.8	-0.02	1.38	0.27	-0.3	-0.63	-0.46	3.12	0.38	N/A	N/A	N/A	N/A	N/A	N/A	N/A
	TRAIN	[N:1]#Cc1ccccc1C#N	-0.9	0.2	1.64	0.57	-0.59	-0.99	-0.66	3.64	0.38	N/A	N/A	N/A	N/A	N/A	N/A	N/A
	TRAIN	CC(C)c1cccc(C(C)C)c1[NH2:1]	-1.13	0.17	1.97	0.45	-0.66	-1.09	-0.72	4.45	0.37	N/A	N/A	N/A	N/A	N/A	N/A	N/A
	TRAIN	ClC(=C)C#[N:1]	-0.91	0.03	1.62	0.33	-0.39	-0.78	-0.61	3.83	0.36	N/A	N/A	N/A	N/A	N/A	N/A	N/A
	TRAIN	[O:1]=COc1ccccc1	-0.71	0.05	1.39	0.67	-0.31	-0.8	-0.52	2.48	0.35	N/A	N/A	N/A	N/A	N/A	N/A	N/A
	TRAIN	[O-][N+](=O)c1ccc(cc1)C#[N:1]	-0.93	-0.01	1.59	0.26	-0.38	-0.73	-0.57	3.95	0.35	N/A	N/A	N/A	N/A	N/A	N/A	N/A
	TRAIN	CC1(C)C2CCC1(C)C(=[S:1])C2	-0.69	0.14	1.26	0.52	-0.4	-0.63	-0.45	2.37	0.34	N/A	N/A	N/A	N/A	N/A	N/A	N/A
	TRAIN	C1C[S:1]CN1	-0.25	0.2	0.66	0.47	-0.18	-0.27	-0.24	0.83	0.32	N/A	N/A	N/A	N/A	N/A	N/A	N/A
	TRAIN	ClCC(=[O:1])CCl	-0.33	0.14	0.77	0.41	-0.16	-0.33	-0.3	1.3	0.32	N/A	N/A	N/A	N/A	N/A	N/A	N/A
	TRAIN	C[O:1]c1c(C)cccc1C	-0.79	-0.05	1.3	0.15	-0.25	-0.55	-0.41	3.17	0.32	N/A	N/A	N/A	N/A	N/A	N/A	N/A
	TRAIN	[F:1]C12CC3CC(CC(C3)C1)C2	-0.22	0.11	0.74	0.68	-0.13	-0.49	-0.3	0.75	0.31	N/A	N/A	N/A	N/A	N/A	N/A	N/A
	TRAIN	CC(C)[S:1]C(C)C	-0.69	0.13	1.25	0.41	-0.31	-0.52	-0.46	2.58	0.3	N/A	N/A	N/A	N/A	N/A	N/A	N/A
	TRAIN	[S:1]=C1SCCS1	-0.72	0.1	1.23	0.46	-0.37	-0.64	-0.44	2.38	0.3	N/A	N/A	N/A	N/A	N/A	N/A	N/A
	TRAIN	CC(C)C[N:1](C(C)C)C(C)C	-1.07	-0.04	1.65	-0.11	-0.38	-0.83	-0.55	4.75	0.3	N/A	N/A	N/A	N/A	N/A	N/A	N/A
	TRAIN	C#CC#[N:1]	-0.97	-0.02	1.64	0.29	-0.41	-0.81	-0.62	4	0.3	N/A	N/A	N/A	N/A	N/A	N/A	N/A
	TRAIN	Cc1cccc(C)c1[N+]([O-:1])=O	-0.32	0.21	0.96	0.78	-0.26	-0.61	-0.42	1.3	0.29	N/A	N/A	N/A	N/A	N/A	N/A	N/A
	TRAIN	C[N+]([O-:1])=O	-0.76	-0.01	1.32	0.35	-0.23	-0.56	-0.49	2.79	0.27	N/A	N/A	N/A	N/A	N/A	N/A	N/A
	TRAIN	C[NH:1]c1ccccc1	-1.18	-0.07	1.68	-0.3	-0.42	-0.52	-0.49	5	0.26	N/A	N/A	N/A	N/A	N/A	N/A	N/A
	TRAIN	COC([O:1]C)(OC)OC	-0.71	-0.14	1.87	1.4	-0.2	-1.41	-0.64	2.36	0.26	N/A	N/A	N/A	N/A	N/A	N/A	N/A
	TRAIN	CC(=[O:1])C(Cl)Cl	0.88	0.33	-0.64	0.88	0.1	0.04	0.09	-2.99	0.25	N/A	N/A	N/A	N/A	N/A	N/A	N/A
	TRAIN	C[S:1]C(C)(C)C	-0.69	0.14	1.27	0.4	-0.31	-0.47	-0.46	2.52	0.25	N/A	N/A	N/A	N/A	N/A	N/A	N/A
	TRAIN	CC[S:1]CC	-0.63	0.13	1.19	0.52	-0.32	-0.55	-0.45	2.3	0.25	N/A	N/A	N/A	N/A	N/A	N/A	N/A
	TRAIN	C[S:1]C1CCCCC1	-0.55	0.15	1.12	0.41	-0.29	-0.56	-0.44	2.44	0.24	N/A	N/A	N/A	N/A	N/A	N/A	N/A
	TRAIN	C[N:1](C)n1cccc1	-0.8	0.11	1.35	0.1	-0.45	-0.68	-0.49	3.8	0.23	N/A	N/A	N/A	N/A	N/A	N/A	N/A
	TRAIN	CCCC[S:1]CCCC	-0.62	0.14	1.19	0.51	-0.32	-0.54	-0.43	2.31	0.23	N/A	N/A	N/A	N/A	N/A	N/A	N/A
	TRAIN	CC(=O)C(C)=[O:1]	-0.64	0.11	1.25	0.5	-0.32	-0.56	-0.45	2.35	0.23	N/A	N/A	N/A	N/A	N/A	N/A	N/A
	TRAIN	CC[N:1](CC)CC(F)(F)F	-0.93	0.02	1.71	0.1	-0.34	-0.67	-0.5	3.98	0.23	N/A	N/A	N/A	N/A	N/A	N/A	N/A
	TRAIN	C1Cc2ccccc2[O:1]1	-0.66	0.02	1.23	0.53	-0.27	-0.67	-0.43	2.46	0.21	N/A	N/A	N/A	N/A	N/A	N/A	N/A
	TRAIN	[NH2:1]c1cccc(F)c1	-0.87	0.15	1.44	0.36	-0.56	-0.8	-0.51	3.4	0.2	N/A	N/A	N/A	N/A	N/A	N/A	N/A
	TRAIN	BrC(Br)C#[N:1]	-0.77	-0.04	1.3	0.26	-0.31	-0.63	-0.45	3.15	0.19	N/A	N/A	N/A	N/A	N/A	N/A	N/A
	TRAIN	BrC#[N:1]	-0.77	-0.01	1.34	0.33	-0.3	-0.65	-0.49	3.08	0.19	N/A	N/A	N/A	N/A	N/A	N/A	N/A
	TRAIN	CC[S:1]C	-0.6	0.14	1.14	0.41	-0.31	-0.49	-0.41	2.29	0.18	N/A	N/A	N/A	N/A	N/A	N/A	N/A
	TRAIN	CC(=O)c1cccc(c1)[N+]([O-:1])=O	-0.53	-0.02	1	0.71	-0.34	-0.97	-0.45	1.86	0.18	N/A	N/A	N/A	N/A	N/A	N/A	N/A
	TRAIN	C[N:1](C)c1ccc(Br)cc1	-0.6	0.16	1.2	0.41	-0.47	-0.78	-0.4	2.79	0.17	N/A	N/A	N/A	N/A	N/A	N/A	N/A
	TRAIN	CCCC[S:1]C	-0.6	0.13	1.11	0.42	-0.3	-0.47	-0.4	2.22	0.17	N/A	N/A	N/A	N/A	N/A	N/A	N/A
	TRAIN	CCCCCCCC[S:1]C	-0.58	0.13	1.09	0.45	-0.3	-0.48	-0.4	2.12	0.17	N/A	N/A	N/A	N/A	N/A	N/A	N/A
	TRAIN	C1CC[N:1](C1)c1ccccc1	-0.52	0.14	1.17	0.76	-0.43	-0.96	-0.47	2.03	0.16	N/A	N/A	N/A	N/A	N/A	N/A	N/A
	TRAIN	CCC[S:1]C	-0.59	0.15	1.13	0.49	-0.31	-0.51	-0.42	2.16	0.16	N/A	N/A	N/A	N/A	N/A	N/A	N/A
	TRAIN	CCOC(=[O:1])C(Cl)(Cl)Cl	-0.31	0.18	0.83	0.64	-0.26	-0.51	-0.31	1.07	0.15	N/A	N/A	N/A	N/A	N/A	N/A	N/A
	TRAIN	[O:1]=Nc1ccccc1	-0.91	0	1.7	0.41	-0.35	-0.88	-0.61	3.81	0.15	N/A	N/A	N/A	N/A	N/A	N/A	N/A
	TRAIN	[cH:1]1[cH:1][cH:1][nH][cH:1]1	-0.43	-0.04	1.03	0.78	-0.19	-0.83	-0.39	1.58	0.15	N/A	N/A	N/A	N/A	N/A	N/A	N/A
	TRAIN	[NH2:1]c1cccc(Cl)c1	-0.89	0.19	1.5	0.33	-0.58	-0.79	-0.54	3.51	0.13	N/A	N/A	N/A	N/A	N/A	N/A	N/A
	TRAIN	C1C[S:1]C1	-0.52	0.17	1.02	0.44	-0.31	-0.45	-0.38	1.98	0.13	N/A	N/A	N/A	N/A	N/A	N/A	N/A
	TRAIN	CC(C)(C)O[O:1]C(C)(C)C	-0.53	-0.05	1.28	0.74	-0.23	-1.04	-0.52	2.55	0.13	N/A	N/A	N/A	N/A	N/A	N/A	N/A
	TRAIN	C[S:1]C	-0.54	0.14	1.04	0.4	-0.29	-0.43	-0.38	2.05	0.12	N/A	N/A	N/A	N/A	N/A	N/A	N/A
	TRAIN	C[O:1]c1ccc(OC)cc1	-0.61	0.04	1.17	0.44	-0.28	-0.66	-0.43	2.58	0.12	N/A	N/A	N/A	N/A	N/A	N/A	N/A
	TRAIN	COC(=[O:1])C(Cl)(Cl)Cl	-0.66	-0.06	1.17	0.44	-0.14	-0.5	-0.37	2.15	0.11	N/A	N/A	N/A	N/A	N/A	N/A	N/A
	TRAIN	CC1C[S:1]1	-0.54	0.12	0.97	0.39	-0.29	-0.44	-0.34	1.89	0.1	N/A	N/A	N/A	N/A	N/A	N/A	N/A
	TRAIN	CC[O:1]C=C	-0.61	0.1	1.25	0.55	-0.3	-0.67	-0.47	2.56	0.1	N/A	N/A	N/A	N/A	N/A	N/A	N/A
	TRAIN	[F:1]C1CCCCC1	-0.35	0.06	0.8	0.58	-0.16	-0.52	-0.35	1.14	0.09	N/A	N/A	N/A	N/A	N/A	N/A	N/A
	TRAIN	C[O:1]c1ccc(C)cc1	-0.64	0	1.15	0.42	-0.32	-0.79	-0.41	2.57	0.08	N/A	N/A	N/A	N/A	N/A	N/A	N/A
	TRAIN	C[S:1]CC=C	-0.51	0.15	1.04	0.46	-0.28	-0.47	-0.38	1.93	0.08	N/A	N/A	N/A	N/A	N/A	N/A	N/A
	TRAIN	CCOC(=[O:1])C(F)(F)F	-0.24	0.22	0.66	0.53	-0.23	-0.36	-0.26	0.76	0.08	N/A	N/A	N/A	N/A	N/A	N/A	N/A
	TRAIN	C[NH:1]c1ccc(Cl)cc1	-1.05	-0.07	1.43	-0.35	-0.33	-0.34	-0.42	4.44	0.05	N/A	N/A	N/A	N/A	N/A	N/A	N/A
	TRAIN	CC[N:1](CC)c1ccccc1	-0.25	0.15	0.87	0.93	-0.34	-1	-0.42	1.08	0.05	N/A	N/A	N/A	N/A	N/A	N/A	N/A
	TRAIN	C[O:1]c1cccc(C)c1	-0.61	0.04	1.17	0.46	-0.28	-0.66	-0.42	2.59	0.05	N/A	N/A	N/A	N/A	N/A	N/A	N/A
	TRAIN	C1C[S:1]1	-0.5	0.14	0.92	0.36	-0.29	-0.39	-0.33	1.73	0.03	N/A	N/A	N/A	N/A	N/A	N/A	N/A
	TRAIN	Cc1ccc([OH:1])cc1	-0.68	0.05	1.25	0.46	-0.32	-0.67	-0.47	2.69	0.03	N/A	N/A	N/A	N/A	N/A	N/A	N/A
	TRAIN	C1OC[O:1]CO1	-0.42	0.12	0.87	0.61	-0.26	-0.59	-0.33	1.36	0.02	N/A	N/A	N/A	N/A	N/A	N/A	N/A
	TRAIN	C[c:1]1[c:1](C)[c:1](C)[c:1](C)[c:1](C)[c:1]1C	-0.3	-0.03	1.01	0.84	-0.08	-0.78	-0.4	1.31	0.02	N/A	N/A	N/A	N/A	N/A	N/A	N/A
	TRAIN	CCCCCCCC[F:1]	-0.28	0.04	0.71	0.53	-0.14	-0.49	-0.28	1.02	0.02	N/A	N/A	N/A	N/A	N/A	N/A	N/A
	TRAIN	Fc1c(F)c(F)c(C#[N:1])c(F)c1F	-0.78	0.01	1.37	0.31	-0.33	-0.65	-0.5	3.25	0.01	N/A	N/A	N/A	N/A	N/A	N/A	N/A
	TRAIN	CC(=[O:1])C(Cl)(Cl)Cl	0.98	0.24	-0.9	0.28	0.3	0.88	0.21	-2.12	0	N/A	N/A	N/A	N/A	N/A	N/A	N/A
	TRAIN	[F:1]C12CC3CC(C1)CC(F)(C3)C2	-0.2	0.1	0.6	0.51	-0.11	-0.28	-0.24	0.52	0	N/A	N/A	N/A	N/A	N/A	N/A	N/A
	TRAIN	CC[O:1]c1ccccc1	-0.56	0.07	1.15	0.44	-0.25	-0.66	-0.44	2.68	-0.01	N/A	N/A	N/A	N/A	N/A	N/A	N/A
	TRAIN	C[Se:1]C	-0.28	0.11	0.71	0.36	-0.16	-0.33	-0.23	1.26	-0.01	N/A	N/A	N/A	N/A	N/A	N/A	N/A
	TRAIN	C[S:1]Cc1ccccc1	-0.46	0.19	1.02	0.62	-0.3	-0.53	-0.39	1.69	-0.02	N/A	N/A	N/A	N/A	N/A	N/A	N/A
	TRAIN	[F:1]C1C2CC3CC(C2)CC1C3	-0.33	0	0.79	0.56	-0.14	-0.54	-0.31	1.19	-0.02	N/A	N/A	N/A	N/A	N/A	N/A	N/A
	TRAIN	ClCC[O:1]CCCl	-0.46	0.09	0.99	0.4	-0.18	-0.37	-0.36	1.87	-0.03	N/A	N/A	N/A	N/A	N/A	N/A	N/A
	TRAIN	CN=C=[S:1]	-0.15	0.17	0.5	0.51	-0.22	-0.43	-0.18	0.47	-0.05	N/A	N/A	N/A	N/A	N/A	N/A	N/A
	TRAIN	CC(=[O:1])C(F)(F)F	-0.24	0.2	0.66	0.45	-0.21	-0.32	-0.25	0.83	-0.06	N/A	N/A	N/A	N/A	N/A	N/A	N/A
	TRAIN	CCCCC[F:1]	-0.29	0.02	0.7	0.53	-0.15	-0.53	-0.29	0.99	-0.06	N/A	N/A	N/A	N/A	N/A	N/A	N/A
	TRAIN	C1CSC[S:1]C1	-0.42	0.19	0.84	0.4	-0.24	-0.27	-0.27	1.28	-0.06	N/A	N/A	N/A	N/A	N/A	N/A	N/A
	TRAIN	C[O:1]c1ccccc1	-0.6	0.03	1.12	0.43	-0.26	-0.62	-0.41	2.48	-0.07	N/A	N/A	N/A	N/A	N/A	N/A	N/A
	TRAIN	C[c:1]1[cH:1][c:1](C)[c:1](C)[c:1](C)[c:1]1C	0.03	-0.22	0.78	1.16	0.14	-0.96	-0.34	0.15	-0.07	N/A	N/A	N/A	N/A	N/A	N/A	N/A
	TRAIN	[OH:1]c1ccccc1	-0.64	0.02	1.18	0.47	-0.29	-0.65	-0.44	2.52	-0.07	N/A	N/A	N/A	N/A	N/A	N/A	N/A
	TRAIN	COc1cccc([O:1]C)c1	-0.63	0.04	1.19	0.47	-0.26	-0.67	-0.45	2.5	-0.08	N/A	N/A	N/A	N/A	N/A	N/A	N/A
	TRAIN	CC(C)[SH:1]	-0.58	0.14	1.05	0.29	-0.28	-0.38	-0.37	2.11	-0.1	N/A	N/A	N/A	N/A	N/A	N/A	N/A
	TRAIN	CC[C:1]#[C:1]CC	-0.31	0.06	0.79	0.31	-0.13	-0.44	-0.29	1.66	-0.1	N/A	N/A	N/A	N/A	N/A	N/A	N/A
	TRAIN	[OH:1]c1ccc(F)cc1	-0.56	0.05	1.01	0.34	-0.25	-0.51	-0.38	2.37	-0.12	N/A	N/A	N/A	N/A	N/A	N/A	N/A
	TRAIN	C[S:1]CCCl	-0.4	0.16	1.17	0.84	-0.2	-0.59	-0.45	1.27	-0.12	N/A	N/A	N/A	N/A	N/A	N/A	N/A
	TRAIN	CC[S:1]C=C	-0.6	0.1	1.02	0.28	-0.26	-0.42	-0.39	2.18	-0.13	N/A	N/A	N/A	N/A	N/A	N/A	N/A
	TRAIN	[OH:1]CC(Cl)(Cl)Cl	-0.5	0.13	1.07	0.54	-0.29	-0.57	-0.41	2.01	-0.13	N/A	N/A	N/A	N/A	N/A	N/A	N/A
	TRAIN	C[c:1]1[cH:1][cH:1][c:1](C)[c:1](C)[c:1]1C	-0.19	0.03	0.8	0.85	-0.11	-0.72	-0.33	0.85	-0.14	N/A	N/A	N/A	N/A	N/A	N/A	N/A
	TRAIN	C1C[S:1]CCS1	-0.42	0.1	0.76	0.27	-0.15	-0.18	-0.25	1.36	-0.14	N/A	N/A	N/A	N/A	N/A	N/A	N/A
	TRAIN	C[c:1]1[cH:1][c:1](C)[c:1](C)[cH:1][c:1]1C	-0.32	-0.02	0.93	0.74	-0.16	-0.81	-0.38	1.44	-0.15	N/A	N/A	N/A	N/A	N/A	N/A	N/A
	TRAIN	CC[SH:1]	-0.43	0.11	0.85	0.39	-0.25	-0.42	-0.31	1.67	-0.16	N/A	N/A	N/A	N/A	N/A	N/A	N/A
	TRAIN	CO[c:1]1[cH:1][c:1](C)[cH:1][cH:1][c:1]1C(C)(C)C	0.12	0.15	0.51	1.21	-0.15	-1	-0.29	-0.3	-0.16	N/A	N/A	N/A	N/A	N/A	N/A	N/A
	TRAIN	C[c:1]1[cH:1][c:1](C)[cH:1][c:1](C)[cH:1]1	-0.28	-0.05	0.9	0.79	-0.11	-0.77	-0.35	1.2	-0.18	N/A	N/A	N/A	N/A	N/A	N/A	N/A
	TRAIN	C[C:1]#[C:1]c1ccccc1	-0.17	0.09	0.71	0.64	-0.18	-0.67	-0.31	1.06	-0.19	N/A	N/A	N/A	N/A	N/A	N/A	N/A
	TRAIN	CO[c:1]1[c:1](C)[cH:1][cH:1][cH:1][c:1]1C	-0.23	0.06	0.81	0.82	-0.16	-0.77	-0.35	0.79	-0.21	N/A	N/A	N/A	N/A	N/A	N/A	N/A
	TRAIN	c1ccc(cc1)[N:1]=Nc1ccccc1	-1.04	0.08	2.06	1.04	-0.51	-1.28	-0.81	3.67	-0.22	N/A	N/A	N/A	N/A	N/A	N/A	N/A
	TRAIN	CCCC[C:1]#[CH:1]	-0.34	0.03	0.69	0.33	-0.14	-0.43	-0.27	1.49	-0.22	N/A	N/A	N/A	N/A	N/A	N/A	N/A
	TRAIN	CC(C)(C)[Br:1]	-0.16	0.19	0.45	0.3	-0.14	-0.11	-0.18	0.36	-0.22	N/A	N/A	N/A	N/A	N/A	N/A	N/A
	TRAIN	C[S:1]CSC	-0.37	0.04	0.72	0.16	-0.15	-0.31	-0.23	1.62	-0.22	N/A	N/A	N/A	N/A	N/A	N/A	N/A
	TRAIN	CC(C)(C)[c:1]1[cH:1][c:1]([cH:1][c:1]([cH:1]1)C(C)(C)C)C(C)(C)C	-0.23	-0.02	0.88	0.79	-0.05	-0.79	-0.37	1.28	-0.23	N/A	N/A	N/A	N/A	N/A	N/A	N/A
	TRAIN	C1C[O:1]c2ccccc2O1	-0.56	0.05	1.01	0.34	-0.23	-0.46	-0.33	2.18	-0.23	N/A	N/A	N/A	N/A	N/A	N/A	N/A
	TRAIN	C[O:1]c1ccc(Cl)cc1	-0.5	0.04	0.93	0.25	-0.26	-0.56	-0.32	2.24	-0.25	N/A	N/A	N/A	N/A	N/A	N/A	N/A
	TRAIN	[Br:1]C1CCCCC1	-0.23	0.18	0.52	0.23	-0.14	-0.08	-0.21	0.59	-0.25	N/A	N/A	N/A	N/A	N/A	N/A	N/A
	TRAIN	Cc1ccc2N3CN(Cc2c1)[c:1]1[cH:1][cH:1][c:1](C)[cH:1][c:1]1C3	-0.17	-0.02	0.67	0.76	-0.17	-0.93	-0.25	0.81	-0.26	N/A	N/A	N/A	N/A	N/A	N/A	N/A
	TRAIN	ClC(Cl)(Cl)C#[N:1]	-0.64	0.02	1.15	0.21	-0.25	-0.49	-0.44	2.8	-0.26	N/A	N/A	N/A	N/A	N/A	N/A	N/A
	TRAIN	C[c:1]1[cH:1][cH:1][cH:1][cH:1][c:1]1C	-0.12	-0.01	0.67	0.78	-0.07	-0.67	-0.25	0.57	-0.27	N/A	N/A	N/A	N/A	N/A	N/A	N/A
	TRAIN	FCCC[F:1]	-0.17	0.06	0.55	0.43	-0.1	-0.36	-0.22	0.7	-0.27	N/A	N/A	N/A	N/A	N/A	N/A	N/A
	TRAIN	[Cl:1]C1CCCCC1	-0.3	0.1	0.67	0.39	-0.21	-0.4	-0.26	1.02	-0.27	N/A	N/A	N/A	N/A	N/A	N/A	N/A
	TRAIN	C1C2CC3CC1CC(C2)(C3)[c:1]1[cH:1][cH:1][cH:1][cH:1][cH:1]1	-0.19	-0.01	0.73	0.8	-0.06	-0.69	-0.28	0.75	-0.28	N/A	N/A	N/A	N/A	N/A	N/A	N/A
	TRAIN	C[c:1]1[cH:1][cH:1][cH:1][c:1](C)[cH:1]1	-0.26	-0.01	0.79	0.72	-0.14	-0.71	-0.31	1.08	-0.28	N/A	N/A	N/A	N/A	N/A	N/A	N/A
	TRAIN	[OH:1]CC(F)(F)F	-0.5	0.12	1.14	0.72	-0.31	-0.68	-0.41	1.69	-0.28	N/A	N/A	N/A	N/A	N/A	N/A	N/A
	TRAIN	CC(C)(C)[Cl:1]	-0.26	0.1	0.6	0.43	-0.16	-0.4	-0.26	0.94	-0.28	N/A	N/A	N/A	N/A	N/A	N/A	N/A
	TRAIN	C[c:1]1[cH:1][cH:1][c:1](C)[cH:1][cH:1]1	-0.22	-0.04	0.77	0.75	-0.09	-0.7	-0.3	0.9	-0.29	N/A	N/A	N/A	N/A	N/A	N/A	N/A
	TRAIN	N(c1ccccc1)[c:1]1[cH:1][cH:1][cH:1][cH:1][cH:1]1	-0.14	-0.32	0.69	1.01	0.16	-1.05	-0.28	0.43	-0.3	N/A	N/A	N/A	N/A	N/A	N/A	N/A
	TRAIN	CC(C)[Cl:1]	-0.33	0.11	0.68	0.34	-0.21	-0.38	-0.28	1.17	-0.3	N/A	N/A	N/A	N/A	N/A	N/A	N/A
	TRAIN	CC(C)[Br:1]	-0.16	0.17	0.46	0.3	-0.12	-0.16	-0.21	0.52	-0.3	N/A	N/A	N/A	N/A	N/A	N/A	N/A
	TRAIN	C[S:1]c1ccccc1	-0.45	-0.07	0.88	0.25	-0.08	-0.38	-0.31	1.74	-0.32	N/A	N/A	N/A	N/A	N/A	N/A	N/A
	TRAIN	C1CCC(CC1)[c:1]1[cH:1][cH:1][cH:1][cH:1][cH:1]1	-0.22	-0.02	0.76	0.77	-0.1	-0.74	-0.29	0.95	-0.32	N/A	N/A	N/A	N/A	N/A	N/A	N/A
	TRAIN	[I:1]C1CCCCC1	-0.62	0.06	0.9	0.1	-0.17	-0.07	-0.22	1.72	-0.32	N/A	N/A	N/A	N/A	N/A	N/A	N/A
	TRAIN	ClCCOCC[Cl:1]	-0.16	0.06	0.35	0.22	-0.08	-0.15	-0.14	0.39	-0.33	N/A	N/A	N/A	N/A	N/A	N/A	N/A
	TRAIN	CC(C)(C)[I:1]	-0.57	0.06	0.79	0.01	-0.09	0.02	-0.2	1.54	-0.33	N/A	N/A	N/A	N/A	N/A	N/A	N/A
	TRAIN	CCCC[Br:1]	0	0.18	0.29	0.39	-0.1	-0.26	-0.16	0.2	-0.34	N/A	N/A	N/A	N/A	N/A	N/A	N/A
	TRAIN	CCC(CC)[N:1](C(C)C)C(C)C	-0.19	-0.02	0.44	0.15	-0.08	-0.32	-0.19	0.91	-0.34	N/A	N/A	N/A	N/A	N/A	N/A	N/A
	TRAIN	CCCCC[Br:1]	-0.13	0.18	0.44	0.17	-0.08	-0.04	-0.24	0.5	-0.35	N/A	N/A	N/A	N/A	N/A	N/A	N/A
	TRAIN	CC[c:1]1[cH:1][cH:1][cH:1][cH:1][cH:1]1	0.16	-0.02	0.48	1.01	0.05	-0.84	-0.23	0.01	-0.36	N/A	N/A	N/A	N/A	N/A	N/A	N/A
	TRAIN	[OH:1]c1cccc(c1)C(F)(F)F	-0.59	-0.11	0.87	0.02	-0.08	-0.22	-0.28	2.04	-0.36	N/A	N/A	N/A	N/A	N/A	N/A	N/A
	TRAIN	C[O:1]c1ccccc1C	-0.53	0.03	1.04	0.26	-0.2	-0.5	-0.36	2.51	-0.37	N/A	N/A	N/A	N/A	N/A	N/A	N/A
	TRAIN	CCCCC[I:1]	0.08	0.12	0	-0.17	-0.05	0.01	-0.15	0.11	-0.37	N/A	N/A	N/A	N/A	N/A	N/A	N/A
	TRAIN	CC(C)[I:1]	-0.23	0.05	0.32	-0.02	0.03	0.05	-0.09	0.6	-0.37	N/A	N/A	N/A	N/A	N/A	N/A	N/A
	TRAIN	C1CC1[c:1]1[cH:1][cH:1][cH:1][cH:1][cH:1]1	0.12	0.32	0.67	0.94	-0.23	-0.71	-0.39	-0.1	-0.37	N/A	N/A	N/A	N/A	N/A	N/A	N/A
	TRAIN	ClS(Cl)=[O:1]	-0.53	-0.01	1	0.31	-0.13	-0.4	-0.35	1.93	-0.38	N/A	N/A	N/A	N/A	N/A	N/A	N/A
	TRAIN	CCCCC[Cl:1]	-0.32	0.09	0.66	0.34	-0.21	-0.37	-0.26	1.16	-0.38	N/A	N/A	N/A	N/A	N/A	N/A	N/A
	TRAIN	CCC[Br:1]	-0.2	0.17	0.48	0.22	-0.14	-0.12	-0.22	0.66	-0.38	N/A	N/A	N/A	N/A	N/A	N/A	N/A
	TRAIN	C1C[S:1]CS1	-0.6	0.05	1	0.3	-0.26	-0.41	-0.36	2.11	-0.38	N/A	N/A	N/A	N/A	N/A	N/A	N/A
	TRAIN	C1[c:1]2[cH:1][cH:1][cH:1][cH:1][c:1]2-c2ccccc12	0.19	-0.94	-0.01	0.56	0.8	-0.32	-0.36	-0.72	-0.38	N/A	N/A	N/A	N/A	N/A	N/A	N/A
	TRAIN	C(N(C[c:1]1[cH:1][cH:1][cH:1][cH:1][cH:1]1)Cc1ccccc1)c1ccccc1	-0.02	0.1	0.69	0.96	-0.14	-0.78	-0.27	0.35	-0.39	N/A	N/A	N/A	N/A	N/A	N/A	N/A
	TRAIN	[Cl:1]CCCCCCl	-0.23	0.14	0.58	0.38	-0.22	-0.39	-0.25	0.9	-0.39	N/A	N/A	N/A	N/A	N/A	N/A	N/A
	TRAIN	CC[Br:1]	-0.28	0.17	0.57	0.11	-0.15	-0.06	-0.26	0.99	-0.4	N/A	N/A	N/A	N/A	N/A	N/A	N/A
	TRAIN	CC[S:1]SCC	-0.24	0.17	0.52	0.24	-0.16	-0.11	-0.19	0.91	-0.4	N/A	N/A	N/A	N/A	N/A	N/A	N/A
	TRAIN	C(OCc1ccccc1)[c:1]1[cH:1][cH:1][cH:1][cH:1][cH:1]1	-0.25	-0.12	0.67	0.51	-0.03	-0.53	-0.2	0.99	-0.41	N/A	N/A	N/A	N/A	N/A	N/A	N/A
	TRAIN	C[O:1]C(C(F)(F)F)C(F)(F)F	-0.29	0.02	0.63	0.45	-0.14	-0.48	-0.23	0.89	-0.41	N/A	N/A	N/A	N/A	N/A	N/A	N/A
	TRAIN	C([c:1]1[cH:1][cH:1][cH:1][cH:1][cH:1]1)c1ccccc1	0.01	0.03	0.52	0.79	-0.06	-0.66	-0.22	0.26	-0.41	N/A	N/A	N/A	N/A	N/A	N/A	N/A
	TRAIN	CCCC[Cl:1]	-0.21	0.1	0.5	0.32	-0.16	-0.33	-0.22	0.92	-0.41	N/A	N/A	N/A	N/A	N/A	N/A	N/A
	TRAIN	O(c1ccccc1)[c:1]1[cH:1][cH:1][cH:1][cH:1][cH:1]1	-0.52	0.02	1	0.42	-0.22	-0.62	-0.36	2.14	-0.43	N/A	N/A	N/A	N/A	N/A	N/A	N/A
	TRAIN	C1[c:1]2[cH:1][cH:1][cH:1][cH:1][c:1]2Oc2ccccc12	0.39	0.11	-0.16	0.42	0.17	0.21	-0.08	-1.13	-0.43	N/A	N/A	N/A	N/A	N/A	N/A	N/A
	TRAIN	[CH:1]#[C:1]c1ccccc1	-0.2	0.06	0.61	0.49	-0.14	-0.49	-0.25	0.98	-0.44	N/A	N/A	N/A	N/A	N/A	N/A	N/A
	TRAIN	C1Oc2ccccc2[O:1]1	-0.47	0.02	0.81	0.33	-0.17	-0.42	-0.27	1.68	-0.45	N/A	N/A	N/A	N/A	N/A	N/A	N/A
	TRAIN	C[Si](C)(C)[NH:1][Si](C)(C)C	-0.63	0.17	1.59	0.21	-0.28	-0.71	-0.57	3.79	-0.45	N/A	N/A	N/A	N/A	N/A	N/A	N/A
	TRAIN	C[c:1]1[cH:1][c:1](n[c:1]([cH:1]1)C(C)(C)C)C(C)(C)C	-0.74	-0.12	1.28	0.23	-0.18	-0.94	-0.49	3.99	-0.45	N/A	N/A	N/A	N/A	N/A	N/A	N/A
	TRAIN	ICCCC[I:1]	-0.68	-0.22	0.46	-0.02	-0.16	-0.03	-0.11	0.66	-0.46	N/A	N/A	N/A	N/A	N/A	N/A	N/A
	TRAIN	c1ccc(cc1)-[c:1]1[cH:1][cH:1][cH:1][cH:1][cH:1]1	-0.19	-0.03	0.68	0.69	-0.07	-0.62	-0.24	0.67	-0.47	N/A	N/A	N/A	N/A	N/A	N/A	N/A
	TRAIN	ClCCCC[Cl:1]	0.34	0.12	-0.27	0.17	0.19	0.16	-0.15	-0.61	-0.47	N/A	N/A	N/A	N/A	N/A	N/A	N/A
	TRAIN	[Br:1]C1CC1	0.04	0.17	0.3	0.44	-0.07	-0.23	-0.16	-0.03	-0.47	N/A	N/A	N/A	N/A	N/A	N/A	N/A
	TRAIN	BrCCCC[Br:1]	0.25	0.19	-0.12	0.23	0.09	0.29	0.06	-1.13	-0.47	N/A	N/A	N/A	N/A	N/A	N/A	N/A
	TRAIN	C[I:1]	-0.24	-0.01	0.3	0	0.08	0.06	-0.07	0.45	-0.47	N/A	N/A	N/A	N/A	N/A	N/A	N/A
	TRAIN	CC[I:1]	0.03	-0.05	0.02	-0.06	0.22	0.21	0.01	-0.37	-0.47	N/A	N/A	N/A	N/A	N/A	N/A	N/A
	TRAIN	CS[c:1]1[cH:1][cH:1][cH:1][cH:1][cH:1]1	0.02	0.16	0.6	0.82	-0.08	-0.6	-0.32	-0.04	-0.48	N/A	N/A	N/A	N/A	N/A	N/A	N/A
	TRAIN	c1cc[c:1]2[cH:1][cH:1][cH:1][cH:1][c:1]2c1	0.17	-0.09	0.26	0.81	0.07	-0.68	-0.31	-0.39	-0.48	N/A	N/A	N/A	N/A	N/A	N/A	N/A
	TRAIN	[cH:1]1[cH:1][cH:1][cH:1][cH:1][cH:1]1	-0.26	-0.04	0.7	0.63	-0.1	-0.64	-0.26	0.93	-0.49	N/A	N/A	N/A	N/A	N/A	N/A	N/A
	TRAIN	C[S:1]SC	-0.26	0.19	0.55	0.21	-0.17	-0.13	-0.2	1	-0.49	N/A	N/A	N/A	N/A	N/A	N/A	N/A
	TRAIN	Fc1[n:1]c(F)c(F)c(F)c1F	-0.49	0	0.95	0.3	-0.19	-0.44	-0.32	1.91	-0.49	N/A	N/A	N/A	N/A	N/A	N/A	N/A
	TRAIN	[cH:1]1[cH:1][cH:1][c:1]([cH:1][cH:1]1)C(c1ccccc1)c1ccccc1	-0.07	0.04	0.6	0.76	-0.04	-0.57	-0.2	0.23	-0.5	N/A	N/A	N/A	N/A	N/A	N/A	N/A
	TRAIN	[Cl:1]C1CCCCC1Cl	0.03	0.15	0.21	0.41	-0.11	-0.24	-0.1	-0.07	-0.5	N/A	N/A	N/A	N/A	N/A	N/A	N/A
	TRAIN	S(c1ccccc1)[c:1]1[cH:1][cH:1][cH:1][cH:1][cH:1]1	-0.14	0.19	0.85	0.76	-0.17	-0.69	-0.4	0.82	-0.51	N/A	N/A	N/A	N/A	N/A	N/A	N/A
	TRAIN	ClCCC[Cl:1]	-0.08	0.07	0.26	0.21	-0.06	-0.16	-0.14	0.52	-0.51	N/A	N/A	N/A	N/A	N/A	N/A	N/A
	TRAIN	c1ccc(cc1)N=N[c:1]1[cH:1][cH:1][cH:1][cH:1][cH:1]1	-1.07	0.08	2.1	0.99	-0.5	-1.25	-0.81	3.76	-0.53	N/A	N/A	N/A	N/A	N/A	N/A	N/A
	TRAIN	C[Si](C)(C)[O:1][Si](C)(C)C	-0.41	0.11	1.35	0.43	-0.11	-0.76	-0.51	3.1	-0.53	N/A	N/A	N/A	N/A	N/A	N/A	N/A
	TRAIN	c1cc[c:1]2[c:1](c1)[cH:1][cH:1][c:1]1cccc[c:1]21	0.54	-0.04	-0.03	0.49	0.27	-0.12	-0.41	-0.76	-0.53	N/A	N/A	N/A	N/A	N/A	N/A	N/A
	TRAIN	BrCCC[Br:1]	0.1	0.29	0.16	0.25	-0.1	0.08	-0.03	-0.48	-0.53	N/A	N/A	N/A	N/A	N/A	N/A	N/A
	TRAIN	CC(C)(C)[c:1]1[cH:1][cH:1][cH:1][c:1](n1)C(C)(C)C	-0.68	-0.09	1.17	0.19	-0.2	-0.87	-0.44	3.73	-0.54	N/A	N/A	N/A	N/A	N/A	N/A	N/A
	TRAIN	[S:1]=C=Nc1ccccc1	0.05	0.07	0.03	0.03	-0.05	0.01	0.05	-0.22	-0.55	N/A	N/A	N/A	N/A	N/A	N/A	N/A
	TRAIN	c1c[c:1]2[cH:1][cH:1][c:1]3cccc4ccc(c1)[c:1]2[c:1]34	0.52	0.09	0.17	0.44	0.28	0.07	-0.39	-0.59	-0.56	N/A	N/A	N/A	N/A	N/A	N/A	N/A
	TRAIN	CC#C[c:1]1[cH:1][cH:1][cH:1][cH:1][cH:1]1	0.08	0.19	0.65	0.92	-0.11	-0.79	-0.36	0.25	-0.57	N/A	N/A	N/A	N/A	N/A	N/A	N/A
	TRAIN	C#C[c:1]1[cH:1][cH:1][cH:1][cH:1][cH:1]1	0.05	0	0.53	0.77	0.08	-0.62	-0.3	-0.02	-0.6	N/A	N/A	N/A	N/A	N/A	N/A	N/A
	TRAIN	CC(Cl)C[Cl:1]	0.03	0.16	0.17	0.25	-0.11	-0.13	-0.09	0.08	-0.61	N/A	N/A	N/A	N/A	N/A	N/A	N/A
	TRAIN	CC([Cl:1])CCl	-0.02	0.11	0.23	0.26	-0.05	-0.1	-0.1	0	-0.61	N/A	N/A	N/A	N/A	N/A	N/A	N/A
	TRAIN	[Cl:1]CCCl	0.04	0.14	0.16	0.26	-0.07	-0.12	-0.1	0.06	-0.61	N/A	N/A	N/A	N/A	N/A	N/A	N/A
	TRAIN	S=C=N[c:1]1[cH:1][cH:1][cH:1][cH:1][cH:1]1	0.03	-0.01	0.23	0.45	0.11	-0.02	-0.15	-0.42	-0.63	N/A	N/A	N/A	N/A	N/A	N/A	N/A
	TRAIN	[Br:1]CCBr	0.39	0.24	-0.15	0.53	-0.01	-0.03	0.05	-1	-0.63	N/A	N/A	N/A	N/A	N/A	N/A	N/A
	TRAIN	[CH:1]#CCN(CC#C)CC#C	-0.99	-0.01	2.2	0.66	-0.42	-1.26	-0.76	4.5	-0.64	N/A	N/A	N/A	N/A	N/A	N/A	N/A
	TRAIN	I[c:1]1[cH:1][cH:1][cH:1][cH:1][cH:1]1	-0.38	-0.66	0.16	0.13	-0.19	-0.81	-0.21	-0.29	-0.64	N/A	N/A	N/A	N/A	N/A	N/A	N/A
	TRAIN	Cl[c:1]1[cH:1][cH:1][cH:1][cH:1][cH:1]1	0.02	-0.32	0.21	0.63	0.35	-0.38	-0.19	-0.11	-0.65	N/A	N/A	N/A	N/A	N/A	N/A	N/A
	TRAIN	[I:1]CCI	-0.04	-0.51	-0.3	-0.14	0.37	0.01	0.08	-0.25	-0.65	N/A	N/A	N/A	N/A	N/A	N/A	N/A
	TRAIN	Br[c:1]1[cH:1][cH:1][cH:1][cH:1][cH:1]1	-0.12	-0.34	0.17	0.15	0.54	0.05	-0.12	-0.4	-0.66	N/A	N/A	N/A	N/A	N/A	N/A	N/A
	TRAIN	CCCCC[CH:1]=[CH2:1]	-0.3	0.05	0.74	0.12	-0.07	-0.31	-0.26	1.93	-0.67	N/A	N/A	N/A	N/A	N/A	N/A	N/A
	TRAIN	IC[I:1]	-0.11	-0.16	0.1	0.1	0.3	0.19	0.09	-0.59	-0.68	N/A	N/A	N/A	N/A	N/A	N/A	N/A
	TRAIN	BrC[Br:1]	0.75	0.19	-0.61	0.52	0.28	0.33	0.16	-1.96	-0.7	N/A	N/A	N/A	N/A	N/A	N/A	N/A
	TRAIN	CC([Cl:1])Cl	0.05	0.16	0.13	0.23	-0.08	-0.09	-0.09	-0.08	-0.72	N/A	N/A	N/A	N/A	N/A	N/A	N/A
	TRAIN	ClCC(Cl)C[Cl:1]	-0.04	0.09	0.23	0.18	-0.07	-0.11	-0.1	0.3	-0.76	N/A	N/A	N/A	N/A	N/A	N/A	N/A
	TRAIN	ClC[Cl:1]	0.18	0.14	-0.06	0.21	-0.01	0.01	-0.01	-0.68	-0.8	N/A	N/A	N/A	N/A	N/A	N/A	N/A
	TRAIN	C1CC[CH:1]=[CH:1]C1	-0.38	0.04	0.78	0.23	-0.15	-0.32	-0.27	1.7	-0.82	N/A	N/A	N/A	N/A	N/A	N/A	N/A
	TRAIN	C1C=CC[CH:1]=[CH:1]1	-0.37	0	0.78	0.46	-0.19	-0.59	-0.32	1.46	-0.88	N/A	N/A	N/A	N/A	N/A	N/A	N/A
	TRAIN	[Br:1]c1ccccc1	0.03	0.18	0.19	0.19	-0.06	-0.01	-0.09	-0.12	-0.92	N/A	N/A	N/A	N/A	N/A	N/A	N/A
	TRAIN	[OH:1]C(C(F)(F)F)C(F)(F)F	-0.26	-0.08	0.54	0.03	0.15	0.14	-0.08	0.72	-0.96	N/A	N/A	N/A	N/A	N/A	N/A	N/A
	TRAIN	[Cl:1]c1ccccc1	-0.16	0.06	0.39	0.31	-0.11	-0.28	-0.18	0.53	-1.02	N/A	N/A	N/A	N/A	N/A	N/A	N/A
	TRAIN	C[O:1]c1cc(C)ccc1C(C)(C)C	-0.19	0.01	0.68	0.7	-0.23	-0.94	-0.33	1.08	-1.44	N/A	N/A	N/A	N/A	N/A	N/A	N/A
	TRAIN	C([N:1](Cc1ccccc1)Cc1ccccc1)c1ccccc1	-0.68	0.05	1.64	0.85	-0.48	-1.52	-0.66	3.42	-1.5	N/A	N/A	N/A	N/A	N/A	N/A	N/A
	TRAIN	C1c2ccccc2[O:1]c2ccccc12	-0.39	0.03	0.86	0.55	-0.2	-0.64	-0.34	1.68	-1.71	N/A	N/A	N/A	N/A	N/A	N/A	N/A
	TEST	Cc1cc[n:1]c2c1ccc1c(C)cc[n:1]c21	-1.59	0.05	3.69	1.3	-0.73	-2.02	-1.22	7.43	3.34	2.76961	3.00611	3.04561	3.13364	3.1082	2.93519	2.71574
	TEST	C1CCN(C1)c1cc[n:1]cc1	-1.79	0.08	3.03	0.27	-0.83	-1.39	-1.02	7.64	2.93	2.63748	3.00611	2.58556	2.56434	2.7733	2.67529	2.7229
	TEST	CCN(CC)c1cc[n:1]cc1	-1.78	0.06	3.02	0.24	-0.84	-1.38	-1.01	7.67	2.89	2.69043	3.00611	2.60823	2.63281	2.70071	2.74705	2.69929
	TEST	CNc1cc[n:1]cc1	-1.74	0.07	2.95	0.26	-0.82	-1.36	-1	7.49	2.69	2.60246	3.00611	2.62495	2.68591	2.5996	2.60445	2.59542
	TEST	CC(C)[N:1]=CN(C)C	-1.56	0.17	2.85	0.34	-0.78	-1.35	-0.97	7.31	2.6	2.55401	2.28444	2.61682	2.70744	2.69484	2.72567	2.7594
	TEST	C1C[NH:1]C1	-1.63	0.06	2.56	-0.16	-0.72	-0.93	-0.8	7.06	2.59	2.17601	2.28444	2.21809	2.17916	2.20654	2.20974	2.18947
	TEST	CC(C)C[N:1]=CN(C)C	-1.73	0.07	2.91	0.06	-0.78	-1.25	-0.96	7.98	2.52	2.51186	2.28444	2.49304	2.47554	2.70053	2.49538	2.53893
	TEST	C1CC2(CC[N:1]1CC2)c1ccccc1	-1.46	0.05	2.34	-0.1	-0.63	-0.88	-0.71	6.21	2.46	2.13878	1.72086	2.05431	2.18951	1.90427	2.31209	2.08461
	TEST	CCC(=[O:1])N(C)C	-1.16	0.13	2.32	0.82	-0.59	-1.22	-0.83	4.57	2.36	2.22814	2.13129	2.11268	2.14055	2.06052	2.14355	2.08978
	TEST	CCN(CC)c1ccc(cc1)C(=[O:1])c1ccc(cc1)N(CC)CC	-1.28	0.13	2.61	1.02	-0.66	-1.48	-0.95	4.94	2.33	2.16354	2.13129	2.09527	1.89964	2.47528	2.1636	2.16772
	TEST	COc1ccc(cc1)C(=[O:1])N(C)C	-1.32	0.11	2.47	0.76	-0.66	-1.31	-0.85	5.25	2.31	2.07576	1.72086	1.71059	1.62144	2.36196	1.7892	2.10204
	TEST	CC(C)C(=[O:1])N(C)C	-1.09	0.1	2.25	0.87	-0.51	-1.16	-0.79	4.11	2.26	2.12236	2.13129	2.07511	2.31126	2.03693	2.23893	1.95885
	TEST	CN(C)C(=[O:1])c1ccccc1	-0.95	0.21	2.03	1.02	-0.58	-1.17	-0.76	3.57	2.23	2.21745	2.28714	2.17803	1.85208	2.05851	1.9878	2.12646
	TEST	CC(C)(C)[NH2:1]	-1.67	0.06	2.66	-0.17	-0.73	-1	-0.85	7.45	2.23	2.20139	2.28444	2.23576	2.30723	2.33273	2.36147	2.27911
	TEST	C[NH:1]CCc1ccccc1	-1.55	0.05	2.4	-0.29	-0.68	-0.96	-0.77	7.22	2.14	2.10152	1.72086	2.07477	2.09291	2.11004	2.109	2.17884
	TEST	CN(C)C(=[O:1])c1ccc(Br)cc1	-1.23	0.02	2.18	0.64	-0.5	-1.06	-0.71	4.53	2.07	1.28709	1.72086	1.45901	1.50946	1.85883	1.68658	1.74042
	TEST	CC(C)N(C(C)C)C(=[O:1])C(C)(C)C	-1	0.09	2.09	0.89	-0.47	-1.13	-0.75	3.9	2.03	1.89958	2.13129	2.03531	1.9945	1.79434	1.99288	1.82763
	TEST	C1C[N:1]=C(C1)c1ccccc1	-1.31	0.08	2.35	0.37	-0.61	-1.16	-0.81	5.84	1.98	1.59104	1.72086	1.69967	1.67243	1.75043	1.61121	1.63185
	TEST	c1ccc2[n:1]cccc2c1	-1.42	0.06	2.37	0.17	-0.66	-1.07	-0.8	6.15	1.89	1.93698	1.72086	1.95678	1.87758	1.75861	1.80076	1.84984
	TEST	CC12CCC3C(CCC4=CC(=[O:1])C=CC34C)C1CCC2=O	-1.09	0.19	2.22	0.86	-0.6	-1.15	-0.81	4.13	1.84	2.06531	2.13129	2.14304	2.0474	2.11945	1.86593	2.16536
	TEST	[NH2:1]Cc1ccccc1	-1.61	0.05	2.55	-0.14	-0.69	-0.87	-0.78	6.9	1.84	2.14165	1.72086	2.11557	2.08725	2.14368	2.08058	2.06195
	TEST	CCN(CC)c1ccc(cc1)C(C)=[O:1]	-1.11	0.1	2.2	0.76	-0.54	-1.16	-0.8	4.41	1.82	1.98305	1.72086	2.16721	1.418	1.71842	1.62456	1.67907
	TEST	CN(C(C)=[N:1]c1ccc(C)cc1)c1ccc(C)cc1	-1.46	0.1	2.78	0.73	-0.78	-1.61	-0.96	6.14	1.82	2.18342	2.28444	2.05238	2.23414	2.31167	2.10855	1.97471
	TEST	C[NH:1]Cc1ccccc1	-1.56	0.03	2.39	-0.16	-0.68	-0.87	-0.75	6.71	1.82	2.08796	1.72086	1.67317	2.07149	1.86674	2.1451	2.06431
	TEST	C1COCC[NH:1]1	-1.35	0.08	2.09	-0.02	-0.6	-0.76	-0.65	5.48	1.78	1.66933	1.72086	1.68439	1.6565	1.52473	1.79557	1.6704
	TEST	CN(C)c1ccc(cc1)C(C)=[O:1]	-1.12	0.11	2.23	0.8	-0.54	-1.17	-0.82	4.38	1.76	2.06608	2.13129	1.97365	1.91091	1.82032	1.97045	1.78954
	TEST	Clc1ccc(cc1)S(=[O:1])c1ccc(Cl)cc1	-0.67	0.21	1.63	1.05	-0.43	-0.91	-0.58	2.39	1.68	1.30555	1.74813	1.37776	1.69938	1.84394	1.45714	1.50574
	TEST	CN(C(C)=[N:1]c1ccccc1)c1ccccc1	-1.61	-0.34	3.23	0.93	-0.33	-1.66	-1.02	6.65	1.65	1.85194	2.13129	1.98947	2.08841	1.93494	1.97159	1.75626
	TEST	C[NH:1]CC#C	-1.37	0.06	2.26	0.35	-0.66	-1.14	-0.8	5.33	1.64	1.63166	1.72086	1.80659	1.6798	1.54279	1.65837	1.40184
	TEST	CCN(CC)C#[N:1]	-1.29	0.03	2.39	0.56	-0.57	-1.22	-0.86	5.38	1.63	1.50923	1.72086	1.70663	1.48148	1.62317	1.53534	1.48733
	TEST	[O:1]=C1CCCCCO1	-1.17	0.07	2.19	0.78	-0.53	-1.16	-0.79	4.24	1.63	1.9084	1.72086	1.57029	1.55751	1.83162	1.65994	1.64512
	TEST	CN1C(CCC1=O)c1ccc[n:1]c1	-1.36	0.05	2.22	0.13	-0.62	-0.91	-0.73	5.77	1.62	1.73189	1.72086	1.88356	1.8735	1.55342	1.82126	1.84216
	TEST	CCN(CC)C=C[N+]([O-:1])=O	-0.9	0.27	1.95	1.13	-0.65	-1.26	-0.72	3.12	1.58	2.44933	2.28714	2.36056	2.69012	2.11262	2.45345	2.05338
	TEST	Cc1cc(C)nc[n:1]1	-1.29	0.09	2.09	0.13	-0.57	-0.84	-0.69	5.44	1.47	1.58856	1.72086	1.53724	1.51243	1.48098	1.50525	1.5843
	TEST	CCP(=[S:1])(CC)CC	-0.39	0.28	1.14	1.08	-0.37	-0.82	-0.44	1.06	1.46	0.96978	1.11867	0.62735	0.80688	1.19111	0.58032	1.01025
	TEST	COC(=[O:1])N(c1ccccc1)c1ccccc1	-0.79	0.07	1.93	1.07	-0.4	-1.41	-0.73	2.98	1.41	2.31122	1.36176	1.92406	1.39726	1.15479	1.9661	1.33245
	TEST	CN(C(C)=[N:1]c1ccc(Br)cc1)c1ccccc1	-0.99	0.2	2.04	0.7	-0.59	-1.21	-0.69	4.68	1.36	1.42418	1.55867	1.33302	1.2956	1.52431	1.14838	1.31284
	TEST	Fc1ccc[n:1]c1	-1.25	0.03	2.02	0.11	-0.54	-0.83	-0.67	5.26	1.35	1.38601	1.3329	1.38218	1.40173	1.19449	1.37214	1.52341
	TEST	[OH:1]C12CC3CC(CC(C3)C1)C2	-0.84	0.12	1.72	0.71	-0.41	-0.85	-0.61	3.31	1.27	1.18152	1.13674	1.19205	1.22877	1.24539	1.22202	1.31627
	TEST	CC1COC(=[O:1])O1	-0.85	0.09	1.7	0.89	-0.41	-1.04	-0.66	2.85	1.22	1.57709	1.36176	1.20458	1.59419	1.30901	1.64949	1.42758
	TEST	c1ccc2[n:1]c3ccccc3nc2c1	-1.14	0.1	1.9	0.14	-0.55	-0.93	-0.65	5.34	1.22	1.34745	1.3329	1.66201	1.1962	1.15545	1.16803	1.17666
	TEST	CC1(C)CC(=[O:1])C=C(Cl)C1	-0.86	0.21	1.76	0.75	-0.5	-0.89	-0.66	3.24	1.21	1.29189	1.13674	1.29018	1.31735	1.40796	1.25854	1.30012
	TEST	[O:1]=C(C12CC3CC(CC(C3)C1)C2)C12CC3CC(CC(C3)C1)C2	-0.76	0.11	1.64	0.85	-0.34	-0.87	-0.59	2.65	1.17	1.11577	1.13674	1.24354	1.35278	1.36462	1.47882	1.34697
	TEST	CCN(CC)S(=O)(=[O:1])N(CC)CC	-0.67	0.18	1.64	1	-0.37	-0.99	-0.57	2.45	1.17	1.24839	1.74813	1.29192	1.31161	1.60831	1.379	1.57736
	TEST	CC(C)OC(C)=[O:1]	-0.68	0.12	1.5	0.8	-0.35	-0.83	-0.55	2.48	1.15	0.98321	1.13674	1.01345	1.01064	1.02522	1.08491	0.95351
	TEST	C[N:1](C)CCC#N	-1.08	0.05	1.59	-0.16	-0.43	-0.44	-0.47	4.25	1.15	0.91777	0.84173	0.82711	0.99219	0.71397	1.08613	0.77448
	TEST	CNC(C)=[S:1]	-0.84	0.17	1.6	0.66	-0.49	-0.88	-0.59	3.02	1.14	1.19561	0.84173	1.04268	0.98559	1.04091	0.98039	0.89151
	TEST	CN(C)C=NC(=[S:1])SCc1ccccc1	-0.5	0.5	1.38	1.02	-0.65	-0.93	-0.45	1.66	1.1	1.25083	1.11867	1.15242	1.27048	0.73274	1.26839	1.36079
	TEST	[O-][N+](=O)c1cc[n+]([O-:1])cc1	-0.7	0.24	1.5	0.64	-0.39	-0.59	-0.53	2.57	1.05	0.80898	0.84173	0.78746	0.81111	1.21589	0.99425	0.80978
	TEST	CCOC(=[O:1])c1cccc(C)c1	-0.69	0.04	1.45	0.69	-0.28	-0.84	-0.53	2.7	1.01	1.00361	0.671	0.97499	0.93607	0.68476	0.94052	0.88087
	TEST	CN(C)S(=O)(=[O:1])c1ccccc1	-1.04	0.09	1.85	1.09	-0.61	-1.52	-0.75	3.11	0.89	2.23613	1.36176	1.42866	1.08289	1.56679	1.11632	1.18067
	TEST	Cc1ccc(CC#[N:1])cc1	-1.14	-0.02	2.02	0.4	-0.48	-1.05	-0.74	4.76	0.84	0.93177	0.84173	0.96375	0.88888	0.96792	0.87955	0.8934
	TEST	C#CC[N:1](CC#C)CC#C	-1.3	-0.09	2.42	0.51	-0.46	-1.28	-0.82	5	0.83	1.34542	1.72086	1.4257	1.1944	1.45599	1.30536	1.31071
	TEST	COC(=[O:1])OC	-0.56	0.1	1.22	0.63	-0.27	-0.61	-0.43	2.07	0.82	0.62184	0.671	0.97706	0.74857	0.50586	0.74505	0.51404
	TEST	CC(=[O:1])c1cccc(Cl)c1	-0.86	0.13	1.68	0.6	-0.4	-0.77	-0.62	3.21	0.82	1.04117	0.84173	0.66411	0.92637	1.05763	0.96454	0.87764
	TEST	CSCC#[N:1]	-1.06	-0.07	1.81	0.24	-0.38	-0.82	-0.62	4.44	0.77	0.65023	0.84173	0.64013	0.64468	0.67286	0.63844	0.61182
	TEST	CCOC(=[O:1])CCl	-0.56	0.09	1.19	0.6	-0.26	-0.61	-0.43	2.07	0.67	0.56202	0.671	0.56141	0.63128	0.41034	0.64842	0.40749
	TEST	C([O:1]Cc1ccccc1)c1ccccc1	-0.61	0.15	1.74	1.32	-0.29	-1.28	-0.71	1.92	0.65	2.17854	1.74813	1.6643	1.97847	1.73224	1.99401	1.80059
	TEST	FC(F)(F)c1ccccc1C#[N:1]	-0.9	0.14	1.72	0.62	-0.53	-1.05	-0.68	3.73	0.57	0.99595	0.84173	0.8936	0.84773	0.7334	0.77849	0.64194
	TEST	[OH:1]CCBr	0.81	-0.04	-0.87	0.37	0.5	0.44	0.22	-3.45	0.54	-0.06137	-0.367	0.54496	0.4888	0.51566	0.01058	-0.24331
	TEST	C1CC=C[O:1]1	-0.68	0.04	1.29	0.58	-0.3	-0.71	-0.45	2.5	0.53	0.48982	0.671	0.56524	0.56975	0.48625	0.62201	0.61683
	TEST	[F:1]C1C2CC3CC(C2)C([F:1])C1C3	-0.32	0.11	1.13	1.05	-0.25	-0.87	-0.43	1.03	0.48	0.4666	0.671	0.39872	0.71333	0.7536	0.52238	0.44271
	TEST	[NH2:1]c1ccccc1	-1.06	0.13	1.77	0.43	-0.59	-0.99	-0.64	4.03	0.46	0.82438	0.84173	0.88354	0.75073	1.00081	0.81316	0.67662
	TEST	Cc1ccc(cc1C)[N+]([O-:1])=O	-0.68	-0.04	1.26	0.89	-0.4	-1.22	-0.58	2.25	0.46	1.23972	0.671	0.85356	0.59959	0.31554	0.85563	0.18524
	TEST	[O-][N+](=O)c1cccc(c1)C#[N:1]	-0.92	0.04	1.61	0.3	-0.43	-0.77	-0.58	3.91	0.43	0.65102	0.84173	0.62812	0.47756	0.5286	0.57127	0.5124
	TEST	C1C[O:1]C=CC1	-0.68	0.03	1.27	0.55	-0.29	-0.7	-0.46	2.53	0.41	0.41427	0.21447	0.43827	0.33633	0.37999	0.40634	0.4563
	TEST	ClCC#[N:1]	-0.91	0.01	1.61	0.32	-0.39	-0.76	-0.6	3.84	0.39	0.51083	0.84173	0.5664	0.39107	0.42493	0.4487	0.23045
	TEST	C1C[S:1]CCN1	-0.6	0.09	1.04	0.3	-0.25	-0.38	-0.37	2.24	0.34	-0.08205	0.0519	-0.11229	-0.09538	0.02817	-0.13298	-0.02117
	TEST	CC1(C)C2CCC1(C)C(C2)=N[N+]([O-:1])=O	-0.28	0.42	0.95	0.83	-0.34	-0.42	-0.33	0.6	0.34	0.3094	0.0519	0.33359	0.55754	0.91052	0.61682	1.04274
	TEST	C1CC[S:1]C1	-0.57	0.16	1.08	0.47	-0.31	-0.52	-0.41	2.07	0.32	0.22875	0.0519	0.52375	0.13471	0.24694	0.15594	0.20655
	TEST	CC[N+]([O-:1])=O	-0.81	-0.02	1.4	0.37	-0.25	-0.62	-0.51	2.93	0.32	0.40064	0.21447	0.49159	0.45182	0.28726	0.60249	0.43619
	TEST	c1nc[n:1]cn1	-0.91	0.03	1.39	0.06	-0.35	-0.51	-0.41	3.7	0.32	0.5426	0.21447	0.14169	0.42936	0.49302	0.44629	0.67856
	TEST	[O-:1][N+](=O)c1ccccc1	-0.29	0.23	0.84	0.65	-0.25	-0.48	-0.36	0.97	0.3	0.23461	0.0519	0.27344	0.40788	0.13461	0.31995	0.16965
	TEST	C1CC[S:1]CC1	-0.61	0.15	1.17	0.52	-0.31	-0.52	-0.43	2.18	0.23	0.31556	0.21447	0.25553	0.23717	0.44195	0.26248	0.43916
	TEST	Cn1[cH:1][cH:1][cH:1][cH:1]1	-0.65	0.06	1.23	0.41	-0.31	-0.63	-0.4	2.48	0.23	0.14178	0.21447	0.24162	0.21391	0.3148	0.21521	0.3151
	TEST	CCOC(=O)c1ccc(cc1)[N+]([O-:1])=O	-0.21	0.25	0.73	0.59	-0.24	-0.39	-0.31	0.77	0.16	0.12375	0.0519	0.12142	0.38825	-0.05519	0.24853	0.15237
	TEST	CC(=O)c1ccc(cc1)[N+]([O-:1])=O	-0.17	0.28	0.67	0.57	-0.26	-0.37	-0.28	0.62	0.15	0.09031	0.0519	0.03351	0.12364	-0.17131	0.11018	0.17304
	TEST	Fc1cccc(F)[n:1]1	-0.91	-0.01	1.66	0.55	-0.37	-0.9	-0.59	3.35	0.14	0.80575	0.84173	0.77752	0.59673	0.77222	0.63167	0.64411
	TEST	Cc1cccc([OH:1])c1	-0.66	0.04	1.22	0.49	-0.3	-0.67	-0.45	2.6	0.01	0.19818	0.21447	0.23777	0.22456	0.23363	0.12061	0.2117
	TEST	CCOCC[Cl:1]	-0.22	0.06	0.51	0.3	-0.11	-0.28	-0.22	0.82	-0.1	-0.38236	-0.367	-0.36968	-0.42698	-0.50525	-0.44481	-0.50201
	TEST	CC(C)[c:1]1[cH:1][c:1]([cH:1][c:1]([cH:1]1)C(C)C)C(C)C	-0.31	-0.11	0.85	0.64	-0.09	-0.83	-0.32	1.44	-0.18	-0.15995	-0.367	-0.14756	-0.19452	-0.24099	-0.23381	-0.21905
	TEST	[Cl:1]C12CC3CC(CC(C3)C1)C2	-0.27	0.11	0.68	0.5	-0.18	-0.44	-0.26	0.93	-0.18	-0.15973	-0.367	-0.22019	-0.13333	-0.20317	-0.03157	-0.14275
	TEST	[I:1]C12CC3CC(CC(C3)C1)C2	-0.69	0.09	1.02	0.14	-0.18	-0.06	-0.25	1.79	-0.19	-0.33119	-0.367	-0.16466	-0.153	0.06252	-0.15147	-0.15743
	TEST	CN(C)c1cccc2[cH:1][cH:1][cH:1][c:1](N(C)C)c12	-0.2	0.22	0.87	0.92	-0.3	-0.88	-0.4	1	-0.24	0.30845	0.23937	0.16078	0.29671	-0.19722	0.2056	-0.12148
	TEST	CC(C)(C)[c:1]1[cH:1][cH:1][cH:1][cH:1][cH:1]1	-0.19	-0.03	0.68	0.75	-0.04	-0.68	-0.29	0.88	-0.32	-0.22264	-0.367	-0.35656	-0.36745	-0.17058	-0.31021	-0.35355
	TEST	CC(C)[c:1]1[cH:1][cH:1][cH:1][cH:1][cH:1]1	-0.22	-0.05	0.69	0.74	-0.05	-0.7	-0.27	0.84	-0.34	-0.20398	-0.367	-0.27868	-0.21925	-0.13275	-0.30086	-0.26244
	TEST	C[Si](C)(C)[c:1]1[cH:1][cH:1][cH:1][cH:1][cH:1]1	-0.1	-0.01	0.63	0.77	-0.04	-0.7	-0.28	0.71	-0.36	-0.25663	-0.367	-0.28609	-0.40465	-0.29847	-0.4929	-0.43932
	TEST	C[c:1]1[cH:1][cH:1][cH:1][cH:1][cH:1]1	-0.19	-0.02	0.71	0.73	-0.1	-0.69	-0.27	0.8	-0.36	-0.22924	-0.367	-0.35845	-0.31897	-0.21681	-0.36263	-0.51488
	TEST	C[S:1]CCl	-0.2	0.17	0.49	0.22	-0.14	-0.12	-0.21	0.97	-0.37	-0.33481	-0.367	-0.36233	-0.37908	-0.4853	-0.41204	-0.35876
	TEST	c1cc[o:1]c1	-0.45	-0.01	0.75	0.29	-0.18	-0.43	-0.26	1.61	-0.4	-0.37711	-0.367	-0.34799	-0.34209	-0.32281	-0.29192	-0.48373
	TEST	[CH:1]#[C:1]CCC#C	-0.29	0.04	0.64	0.27	-0.13	-0.37	-0.24	1.39	-0.43	-0.32978	-0.367	-0.33663	-0.42558	-0.45155	-0.41781	-0.56504
	TEST	[cH:1]1[cH:1][cH:1]s[cH:1]1	-0.43	-0.03	0.59	-0.08	-0.12	-0.13	-0.15	1.69	-0.5	-0.38532	-0.367	-0.42028	-0.54109	-0.42785	-0.39122	-0.55434
	TEST	C[C:1]1=[CH:1]CCCC1	-0.37	0.07	0.82	0.23	-0.16	-0.34	-0.29	1.81	-0.74	-0.31023	-0.367	-0.38697	-0.40017	-0.2952	-0.54139	-0.37483
	TEST	ClCC([Cl:1])CCl	0.13	0.16	0.04	0.26	-0.02	-0.01	-0.03	-0.62	-0.76	-0.63792	-0.367	-0.60402	-0.71504	-0.50379	-0.72871	-0.60016
	TEST	[O:1](c1ccccc1)c1ccccc1	-0.5	-0.01	0.97	0.48	-0.28	-0.79	-0.36	1.99	-0.8	-0.2236	0.0519	-0.21057	-0.28023	-0.12313	-0.3063	-0.44642
	TEST	C[C:1](C)=[C:1](C)C	-0.4	0.03	0.75	0.1	-0.18	-0.34	-0.27	1.77	-0.85	-0.37548	-0.367	-0.46646	-0.67911	-0.37867	-0.73711	-0.50092
	TEST	[S:1](c1ccccc1)c1ccccc1	-0.11	0.21	0.84	0.74	-0.14	-0.67	-0.39	0.72	-0.93	-0.04901	-0.367	-0.11681	-0.15178	-0.12212	-0.24591	-0.24187
	TEST	CC([Cl:1])(Cl)Cl	0.52	0.06	-0.46	0.41	0.22	0.02	0.01	-1.26	-1.15	-0.58905	-0.367	-0.48912	-0.59811	-0.5311	-0.48423	-0.4755
