# Supplementary material for: Developing a Machine Learning Model for Hydrogen Bond Acceptance Based on Natural Bond Orbital Descriptors
Source: J Org Chem. 2025 Jul 7;90(28):9776–88. doi: 10.1021/acs.joc.5c00724 (PMC12281572; doi:10.1021/acs.joc.5c00724)
Supplement: Supplementary file 3 [file jo5c00724_si_003.xyz]

48
smiles = [O:1]=[As](c1ccccc1)(c1ccccc1)c1ccccc1  energy = -3412.3321652160284 Hartee
F 6.356001 -0.956214 -0.345962
C 5.150909 -0.335534 -0.515208
C 4.191162 -0.943424 -1.300186
C 2.971685 -0.313158 -1.465838
C 2.723294 0.909861 -0.848556
C 3.711414 1.501952 -0.063052
C 4.932523 0.879286 0.106158
O 1.535632 1.551242 -0.982985
H 4.398547 -1.891220 -1.770354
H 2.199867 -0.766410 -2.073350
H 3.503861 2.449772 0.407262
H 5.707889 1.322976 0.709802
H 0.935047 1.013604 -1.550961
O -0.477433 -0.035732 -2.054638
As -1.047174 -0.046247 -0.522323
C -2.662279 -1.110321 -0.404940
C -3.462870 -1.201898 -1.535292
C -4.644545 -1.922444 -1.493229
C -5.025957 -2.548276 -0.317092
C -4.227363 -2.458612 0.812430
C -3.044839 -1.739225 0.772416
C 0.217477 -0.855993 0.711899
C 0.465828 -2.214412 0.564316
C 1.390476 -2.841796 1.380812
C 2.067684 -2.107870 2.342398
C 1.826404 -0.750993 2.483555
C 0.902752 -0.120298 1.666039
C -1.522062 1.714459 0.128984
C -2.014810 1.870338 1.418098
C -2.391464 3.126184 1.860956
C -2.283474 4.221141 1.017063
C -1.802867 4.063767 -0.272900
C -1.424948 2.808053 -0.718779
H -3.133115 -0.710840 -2.446392
H -5.264945 -1.995836 -2.374421
H -5.946882 -3.111352 -0.281252
H -4.525717 -2.951784 1.726067
H -2.411666 -1.672085 1.649689
H -0.074270 -2.766683 -0.202008
H 1.584166 -3.898335 1.267483
H 2.790508 -2.594828 2.979774
H 2.361963 -0.180887 3.228067
H 0.713577 0.943144 1.758456
H -2.097147 1.007906 2.068753
H -2.770481 3.251919 2.864714
H -2.577475 5.199753 1.366530
H -1.723048 4.916548 -0.930756
H -1.048321 2.657890 -1.726095
>
34
smiles = C1CN2CCC[N:1]=C2C1  energy = -789.8589024952054 Hartee
F -5.549762 0.021565 -1.347065
C -4.394665 0.016414 -0.611199
C -3.207142 -0.312585 -1.234189
C -2.043218 -0.315638 -0.488680
C -2.070034 0.008052 0.867578
C -3.287402 0.336469 1.468258
C -4.454694 0.341647 0.730264
O -0.956885 0.018944 1.624787
H -3.201200 -0.561313 -2.283886
H -1.099290 -0.568803 -0.946223
H -3.298020 0.584681 2.517780
H -5.401233 0.592870 1.182015
H -0.154388 -0.241540 1.075123
C 3.129351 2.415835 0.017580
C 4.040315 1.372920 -0.641496
N 3.366099 0.127556 -0.359559
C 3.952727 -1.176185 -0.527602
C 3.190758 -2.155911 0.366406
C 1.687061 -2.015794 0.115761
N 1.225676 -0.643723 0.217309
C 2.071064 0.285115 -0.024361
C 1.747539 1.751422 0.009396
H 3.449458 2.589413 1.045187
H 3.140183 3.364554 -0.513637
H 5.049680 1.365501 -0.221770
H 4.116838 1.530819 -1.726228
H 5.008593 -1.132513 -0.242406
H 3.894109 -1.492447 -1.578927
H 3.394971 -1.916414 1.412165
H 3.514349 -3.177348 0.170610
H 1.120945 -2.600078 0.846595
H 1.433513 -2.395862 -0.882077
H 1.185886 2.007984 -0.891379
H 1.136172 2.007461 0.871815
>
40
smiles = C1C[N:1]=C2CCCCCN2C1  energy = -868.426884760672 Hartee
F 5.242336 1.389284 1.221198
C 4.289085 0.628820 0.597362
C 2.978605 0.720075 1.022301
C 2.019427 -0.048718 0.390416
C 2.369591 -0.900201 -0.657589
C 3.704557 -0.968753 -1.063609
C 4.669079 -0.204784 -0.437019
O 1.463455 -1.659094 -1.300873
H 2.720953 1.382621 1.833757
H 0.987110 0.001434 0.699620
H 3.965579 -1.629825 -1.874770
H 5.702864 -0.249672 -0.740861
H 0.542533 -1.524888 -0.907557
C -2.479362 -1.848493 1.615286
C -1.392974 -2.345989 0.664945
N -0.971009 -1.312901 -0.253632
C -1.784147 -0.374442 -0.578622
C -1.281032 0.678979 -1.528375
C -1.180101 2.085505 -0.898448
C -1.911302 2.230238 0.436712
C -3.432481 2.125787 0.317757
C -3.865092 0.887629 -0.481298
N -3.067045 -0.273166 -0.159607
C -3.602370 -1.237969 0.783528
H -2.055889 -1.085663 2.272927
H -2.862707 -2.663050 2.228604
H -0.505975 -2.669102 1.218837
H -1.755020 -3.206456 0.089049
H -1.940757 0.696058 -2.397881
H -0.299563 0.361992 -1.878600
H -1.563899 2.829128 -1.598909
H -0.127010 2.313643 -0.725789
H -1.544134 1.466287 1.126005
H -1.661449 3.200678 0.871231
H -3.857975 2.086555 1.323207
H -3.829062 3.013362 -0.177425
H -4.910319 0.651287 -0.271382
H -3.784376 1.094339 -1.550457
H -4.321195 -0.733657 1.434107
H -4.130886 -2.029528 0.235089
>
63
smiles = [O:1]=P(N1CCCCC1)(N1CCCCC1)N1CCCCC1  energy = -1576.60380400436 Hartee
F 7.287272 -0.885107 -0.660464
C 6.091223 -0.338650 -0.285955
C 4.921735 -0.943287 -0.702560
C 3.714835 -0.386887 -0.321202
C 3.686842 0.760962 0.466423
C 4.883316 1.350628 0.872747
C 6.093056 0.800490 0.496277
O 2.521694 1.332102 0.857419
H 4.960918 -1.831775 -1.312695
H 2.781481 -0.834392 -0.629110
H 4.844925 2.238966 1.482584
H 7.027641 1.243155 0.801502
H 1.766916 0.813663 0.505292
O 0.379378 -0.100535 -0.137896
P -1.102529 -0.013770 -0.060372
N -1.959475 -1.224086 -0.864500
C -2.066177 -1.106217 -2.316306
C -1.081146 -2.025874 -3.029198
C -1.423555 -3.492138 -2.735601
C -2.084150 -3.623074 -1.357203
C -1.553913 -2.557727 -0.408514
N -1.646991 1.410458 -0.733759
C -0.737289 2.474883 -1.132537
C -1.262282 3.822495 -0.653072
C -2.597951 4.145433 -1.338296
C -3.359480 2.858555 -1.683848
C -3.055778 1.772182 -0.659404
N -1.617922 -0.229425 1.511788
C -3.004277 -0.423396 1.882132
C -3.113059 -1.540956 2.937189
C -1.786290 -1.687939 3.687658
C -1.183791 -0.307271 3.924362
C -0.796687 0.322616 2.579768
H -1.875309 -0.066265 -2.588166
H -3.091431 -1.359457 -2.612561
H -1.105306 -1.832655 -4.102292
H -0.077335 -1.788215 -2.669557
H -2.101885 -3.877127 -3.498665
H -0.511586 -4.090053 -2.771458
H -1.887522 -4.608878 -0.934759
H -3.165409 -3.504713 -1.441122
H -0.458873 -2.632529 -0.343852
H -1.955777 -2.700129 0.595582
H -0.633980 2.491400 -2.225905
H 0.245608 2.264193 -0.708185
H -0.524116 4.595159 -0.868188
H -1.390256 3.779454 0.430189
H -3.200233 4.769061 -0.675888
H -2.419920 4.712525 -2.252945
H -3.065970 2.499438 -2.671320
H -4.433103 3.047111 -1.703388
H -3.645295 0.874565 -0.857720
H -3.315982 2.140749 0.341247
H -3.412437 0.509938 2.290539
H -3.563323 -0.680557 0.983259
H -3.375243 -2.489368 2.466860
H -3.909383 -1.287554 3.638528
H -1.947606 -2.202923 4.635344
H -1.085847 -2.278767 3.094471
H -1.917538 0.318931 4.435239
H -0.300056 -0.373710 4.559111
H 0.242743 0.096605 2.333084
H -0.895957 1.416518 2.636643
>
29
smiles = COc1cc[n+]([O-:1])cc1  energy = -844.3748822795164 Hartee
F -6.546892 0.440812 0.120317
C -5.223621 0.096581 0.060742
C -4.272688 1.098103 0.053398
C -2.937436 0.745961 -0.007057
C -2.565386 -0.595936 -0.058986
C -3.547640 -1.586271 -0.049867
C -4.883901 -1.241588 0.010117
O -1.269308 -0.971127 -0.118019
H -4.577523 2.131787 0.094377
H -2.167181 1.503242 -0.014915
H -3.246261 -2.620960 -0.090596
H -5.655834 -1.994617 0.017792
H -0.687583 -0.157462 -0.116928
C 6.168533 -1.416767 0.092327
O 5.690086 -0.081773 0.071876
C 4.362058 0.131737 0.028929
C 3.932113 1.465216 0.008977
C 2.595046 1.757254 -0.035987
N 1.659904 0.786900 -0.060014
O 0.408850 1.105143 -0.100380
C 2.047533 -0.498880 -0.040380
C 3.376185 -0.855980 0.003560
H 7.252931 -1.333507 0.125916
H 5.870603 -1.955756 -0.810322
H 5.814615 -1.948487 0.978856
H 4.661128 2.257888 0.027824
H 2.216997 2.767466 -0.053723
H 1.258716 -1.235308 -0.060610
H 3.620309 -1.904419 0.017120
>
36
smiles = CCP(=[O:1])(CC)CC  energy = -1060.6520092524993 Hartee
F 5.956594 -0.827724 -0.695100
C 4.715262 -0.351576 -0.373422
C 4.615802 0.729998 0.480866
C 3.360950 1.208131 0.804626
C 2.220621 0.605648 0.274146
C 2.350846 -0.482304 -0.585747
C 3.603415 -0.966968 -0.913733
O 1.009490 1.103299 0.617871
H 5.507820 1.184393 0.881559
H 3.244853 2.050041 1.468190
H 1.462193 -0.940884 -0.994075
H 3.721276 -1.808251 -1.578094
H 0.304441 0.580720 0.177048
C -2.443511 2.505324 -0.258736
C -2.666068 1.357361 0.716355
P -2.402230 -0.262344 -0.113339
O -0.998040 -0.406951 -0.599865
C -3.577181 -0.416024 -1.515725
C -5.046904 -0.257856 -1.160569
C -2.843769 -1.568903 1.105842
C -1.789070 -1.659622 2.199477
H -2.435892 3.456250 0.270143
H -1.484282 2.386014 -0.760503
H -3.226176 2.537834 -1.013506
H -1.925886 1.405507 1.519242
H -3.662020 1.393582 1.154909
H -3.379200 -1.399153 -1.953520
H -3.261692 0.329699 -2.250703
H -5.359533 -1.021767 -0.453275
H -5.238560 0.718961 -0.724249
H -5.655362 -0.355583 -2.057810
H -2.890206 -2.508545 0.548150
H -3.826654 -1.363136 1.527186
H -0.803611 -1.789907 1.755108
H -1.988191 -2.506538 2.853178
H -1.773180 -0.754604 2.802668
>
54
smiles = CCCCP(=[O:1])(CCCC)CCCC  energy = -1296.3849657731193 Hartee
F 6.930023 -1.133475 -0.509216
C 5.733509 -0.587724 -0.132970
C 4.598501 -0.906567 -0.851872
C 3.391417 -0.352556 -0.467689
C 3.328992 0.510232 0.623969
C 4.491399 0.814247 1.331926
C 5.701011 0.264507 0.954108
O 2.163698 1.070181 1.026539
H 4.663921 -1.575347 -1.695455
H 2.486058 -0.580854 -1.010379
H 4.428073 1.484329 2.174328
H 6.609264 0.489694 1.490044
H 1.435039 0.761112 0.445002
C -2.969183 -2.592545 -3.589926
C -2.695186 -3.175287 -2.207528
C -1.790630 -2.290828 -1.347511
C -2.435281 -0.962416 -0.965332
P -1.275811 0.005417 0.078801
O 0.072858 0.108973 -0.555655
C -1.087758 -0.818749 1.715341
C -2.306286 -1.466421 2.359417
C -3.407356 -0.472569 2.716041
C -4.533517 -1.139861 3.498607
C -1.994618 1.682993 0.321556
C -1.784820 2.529141 -0.929158
C -2.236426 3.973712 -0.722058
C -2.015092 4.817650 -1.972030
H -3.523659 -3.306560 -4.195094
H -2.034195 -2.365914 -4.098349
H -3.556376 -1.679882 -3.524738
H -3.642120 -3.339043 -1.687353
H -2.210243 -4.147179 -2.324755
H -1.526387 -2.835195 -0.437006
H -0.860465 -2.084584 -1.882772
H -2.626782 -0.361293 -1.856193
H -3.374782 -1.116328 -0.436125
H -0.655282 -0.059710 2.374852
H -0.308304 -1.567733 1.541999
H -2.712148 -2.234078 1.698091
H -1.973529 -1.967005 3.273064
H -2.983973 0.339428 3.311180
H -3.817095 -0.040969 1.801799
H -4.159117 -1.549148 4.434625
H -5.317057 -0.421402 3.728827
H -4.971816 -1.952533 2.922564
H -1.461252 2.128686 1.165753
H -3.051612 1.620500 0.572054
H -0.724427 2.510711 -1.193009
H -2.336894 2.094498 -1.766126
H -3.296706 3.987230 -0.457752
H -1.679475 4.408077 0.111310
H -2.333536 5.843656 -1.801773
H -2.581059 4.416753 -2.810452
H -0.961621 4.825113 -2.243634
>
42
smiles = CN(C)P(=[O:1])(N(C)C)N(C)C  energy = -1226.6035870983596 Hartee
F -6.400481 1.230296 0.010580
C -5.216015 0.547579 -0.035211
C -4.042930 1.256484 -0.202630
C -2.848026 0.562197 -0.246764
C -2.834825 -0.825052 -0.123234
C -4.035437 -1.515111 0.043692
C -5.233212 -0.828548 0.088452
O -1.683466 -1.536970 -0.159127
H -4.069752 2.330538 -0.296630
H -1.913546 1.086991 -0.379151
H -4.009842 -2.589014 0.136484
H -6.170202 -1.346464 0.217192
H -0.922702 -0.927765 -0.266757
C 3.207175 -1.468964 1.768716
N 2.041980 -0.719300 1.357193
C 1.127316 -0.396073 2.432088
P 1.885666 0.111059 -0.086350
O 0.458119 0.213833 -0.463144
N 2.537020 1.639977 0.105115
C 2.197467 2.652464 -0.872187
C 3.690798 1.953605 0.918569
N 2.741013 -0.695559 -1.275968
C 4.162238 -0.562064 -1.508145
C 2.152013 -1.884810 -1.856273
H 3.755785 -0.959890 2.569523
H 3.868267 -1.614600 0.920365
H 2.892917 -2.447638 2.143134
H 0.731661 -1.315234 2.870676
H 0.302776 0.183983 2.024420
H 1.619034 0.188049 3.216800
H 3.014635 2.822441 -1.580817
H 1.317622 2.320484 -1.418857
H 1.969459 3.592875 -0.364684
H 3.928188 1.109095 1.558123
H 3.465422 2.820487 1.547032
H 4.565322 2.198617 0.305209
H 4.340814 -0.426169 -2.578954
H 4.713287 -1.452178 -1.184039
H 4.541637 0.305010 -0.976680
H 2.300646 -1.875434 -2.938665
H 1.085155 -1.885629 -1.645281
H 2.596065 -2.798056 -1.447052
>
90
smiles = CCCCCCCCP(=[O:1])(CCCCCCCC)CCCCCCCC  energy = -1767.8460850974632 Hartee
F -3.143367 -3.652363 6.140759
C -2.964047 -2.857049 5.042503
C -1.970148 -3.179419 4.139555
C -1.792439 -2.372374 3.031148
C -2.604148 -1.257470 2.835309
C -3.599281 -0.955059 3.764338
C -3.782784 -1.756740 4.874165
O -2.457782 -0.447363 1.760281
H -1.351136 -4.046834 4.305050
H -1.024172 -2.597907 2.306275
H -4.220176 -0.088853 3.599889
H -4.547716 -1.537831 5.601944
H -1.712125 -0.769572 1.207557
C -7.272501 -2.021454 -4.540408
C -6.046749 -2.605872 -3.847280
C -4.816375 -1.716828 -4.017242
C -3.585386 -2.296679 -3.322996
C -2.353530 -1.411141 -3.499559
C -1.128212 -2.005648 -2.807476
C 0.134167 -1.158895 -2.978872
C 0.127007 0.113150 -2.130260
P 0.586752 -0.212549 -0.379864
O -0.255340 -1.266423 0.265443
C 0.345440 1.363459 0.531866
C 1.121865 2.582959 0.055277
C 0.764327 3.844667 0.847568
C -0.624417 4.389224 0.516555
C -1.008965 5.608914 1.357196
C -0.132164 6.848116 1.155637
C -0.104056 7.398691 -0.271834
C -1.465077 7.885721 -0.757610
C 2.352484 -0.720569 -0.295533
C 3.312623 -0.076851 -1.288441
C 4.747853 -0.582503 -1.113128
C 5.407880 -0.090372 0.173713
C 6.895389 -0.438223 0.272180
C 7.184798 -1.943495 0.374650
C 7.616811 -2.575011 -0.948976
C 7.853903 -4.074679 -0.805931
H -7.512269 -1.042602 -4.129787
H -8.134748 -2.670799 -4.405094
H -7.090900 -1.909659 -5.607568
H -5.835610 -3.595976 -4.258805
H -6.256505 -2.729423 -2.782035
H -4.606063 -1.594281 -5.082894
H -5.029565 -0.726839 -3.606327
H -3.377819 -3.290351 -3.727991
H -3.792523 -2.413026 -2.256337
H -2.144112 -1.292476 -4.566106
H -2.572796 -0.422262 -3.091962
H -1.332250 -2.128940 -1.743456
H -0.941748 -2.998323 -3.224838
H 0.999999 -1.765734 -2.701439
H 0.240787 -0.889717 -4.033429
H -0.866918 0.564008 -2.114989
H 0.826712 0.845379 -2.531398
H -0.733536 1.538009 0.487132
H 0.586416 1.134132 1.575188
H 0.924191 2.760401 -1.003062
H 2.189539 2.392859 0.175104
H 0.822649 3.628667 1.917070
H 1.509310 4.609652 0.622028
H -0.671000 4.641575 -0.544228
H -1.371570 3.614399 0.701405
H -2.046643 5.867830 1.137705
H -0.963977 5.331103 2.413901
H -0.500426 7.632378 1.822594
H 0.890687 6.620243 1.462623
H 0.274926 6.637805 -0.956224
H 0.598453 8.236144 -0.297616
H -1.874122 8.621835 -0.068162
H -2.169821 7.062187 -0.839430
H -1.371790 8.349774 -1.737528
H 2.340369 -1.807651 -0.419560
H 2.654134 -0.519122 0.735910
H 3.298666 1.007671 -1.174951
H 2.987244 -0.310522 -2.303594
H 5.341240 -0.235019 -1.962415
H 4.742818 -1.673304 -1.130671
H 4.895186 -0.511725 1.040719
H 5.308012 0.997386 0.225603
H 7.291237 0.061158 1.159772
H 7.421113 -0.025600 -0.591762
H 6.298813 -2.460650 0.749721
H 7.983365 -2.108883 1.102044
H 8.538846 -2.095907 -1.287992
H 6.856244 -2.402690 -1.711466
H 8.172086 -4.504701 -1.753348
H 8.625402 -4.271196 -0.063918
H 6.941993 -4.577843 -0.490215
>
27
smiles = CP(C)(C)=[O:1]  energy = -942.7885919402077 Hartee
F -5.292889 -1.012207 0.018394
C -4.049049 -0.442752 0.005446
C -2.938954 -1.263783 -0.020197
C -1.684008 -0.683752 -0.031960
C -1.549743 0.702482 -0.017567
C -2.688405 1.507333 0.007403
C -3.945564 0.934909 0.019539
O -0.335875 1.302080 -0.026737
H -3.060115 -2.335345 -0.030631
H -0.796101 -1.298427 -0.051383
H -2.569582 2.578986 0.017560
H -4.836257 1.542365 0.039321
H 0.366441 0.615525 -0.041359
C 3.306385 1.516115 -0.630739
P 3.104918 -0.183131 0.001733
C 3.770198 -0.200467 1.701351
C 4.184671 -1.259954 -1.001094
O 1.678936 -0.625851 -0.043100
H 2.677478 2.177723 -0.037598
H 4.341650 1.834953 -0.577092
H 2.960325 1.540570 -1.662250
H 3.168703 0.472594 2.309444
H 4.809357 0.110301 1.718875
H 3.674713 -1.209810 2.096993
H 3.824858 -1.243809 -2.027881
H 4.107607 -2.275762 -0.618290
H 5.215486 -0.923653 -0.961644
>
39
smiles = CN1CCCN2CCC[N:1]=C12  energy = -884.4700368956169 Hartee
F -6.060592 0.136766 -0.915255
C -4.812189 0.023059 -0.363633
C -3.715626 0.416720 -1.104586
C -2.457449 0.301078 -0.544204
C -2.300959 -0.202243 0.747002
C -3.430099 -0.592831 1.470277
C -4.690430 -0.480913 0.916981
O -1.091986 -0.328536 1.326337
H -3.850746 0.806188 -2.101398
H -1.581738 0.603966 -1.097179
H -3.299345 -0.981073 2.467993
H -5.570450 -0.777976 1.465147
H -0.365437 -0.010792 0.701626
C 0.765310 -2.028132 -0.735092
N 2.008197 -1.341444 -0.471016
C 3.125984 -2.211035 -0.159087
C 4.267620 -1.445943 0.491234
C 4.440157 -0.136385 -0.265344
N 3.219174 0.621058 -0.127728
C 3.297939 2.064062 -0.068413
C 2.043819 2.616548 0.595668
C 0.835613 2.058071 -0.149954
N 0.861025 0.613610 -0.237034
C 2.006152 0.003959 -0.262760
H 0.271881 -2.348895 0.187234
H 0.098719 -1.361721 -1.275395
H 0.977570 -2.903304 -1.349364
H 2.775614 -3.006775 0.508883
H 3.471645 -2.680294 -1.090844
H 5.181515 -2.037312 0.462485
H 4.024990 -1.222686 1.531752
H 4.664277 -0.336905 -1.322836
H 5.258656 0.453140 0.154068
H 4.188396 2.336388 0.507153
H 3.403004 2.485968 -1.079633
H 2.047756 3.705680 0.570533
H 2.005289 2.285322 1.635534
H 0.798169 2.480608 -1.164864
H -0.092383 2.339194 0.357625
>
47
smiles = Cc1c[n:1]c2c(ccc3c(C)c(C)c[n:1]c23)c1C  energy = -1135.0646995990292 Hartee
F -5.978947 -0.286024 1.901390
C -4.968024 -0.413654 0.984749
C -5.290495 -0.573708 -0.348957
C -4.268174 -0.701753 -1.268788
C -2.933934 -0.669183 -0.856654
C -2.642325 -0.507012 0.497510
C -3.659295 -0.376060 1.424027
O -1.971105 -0.803548 -1.786267
H -6.324709 -0.598047 -0.654034
H -4.484094 -0.827605 -2.317918
H -1.609720 -0.474532 0.808001
H -3.447704 -0.247964 2.474178
H -1.078966 -0.756985 -1.358372
C 0.109050 4.945406 -0.437950
C 0.559479 3.519828 -0.334829
C -0.330907 2.497363 -0.697602
N -0.056601 1.219689 -0.657926
C 1.160699 0.844926 -0.241504
C 2.143604 1.776514 0.158515
C 3.405123 1.279164 0.595211
C 3.673799 -0.048583 0.631983
C 2.710228 -1.018680 0.231818
C 2.953243 -2.414110 0.252801
C 4.280747 -2.930446 0.716261
C 1.938789 -3.265321 -0.163838
C 2.080960 -4.756850 -0.186353
C 0.729267 -2.691769 -0.580203
N 0.484474 -1.405687 -0.604859
C 1.448586 -0.562648 -0.208267
C 1.824316 3.155578 0.104494
C 2.845123 4.172021 0.517062
H -0.914281 4.987829 -0.802410
H 0.147554 5.434680 0.534554
H 0.742569 5.501452 -1.127951
H -1.328859 2.741424 -1.040177
H 4.163497 1.980679 0.904948
H 4.641265 -0.383330 0.970772
H 4.471736 -2.608300 1.739229
H 4.318469 -4.013183 0.684659
H 5.076552 -2.538846 0.083699
H 2.899475 -5.056910 -0.839255
H 1.165230 -5.213845 -0.552709
H 2.280148 -5.141060 0.813347
H -0.086595 -3.320959 -0.912936
H 3.133401 4.013788 1.555678
H 3.737647 4.078897 -0.100468
H 2.462481 5.181265 0.417375
>
23
smiles = C[Se](C)=[O:1]  energy = -2963.1735125234595 Hartee
F -5.512471 -0.695788 0.037367
C -4.211077 -0.275624 0.013283
C -3.205316 -1.220406 -0.045233
C -1.891515 -0.791167 -0.069166
C -1.596592 0.569715 -0.033908
C -2.631909 1.501904 0.024277
C -3.947213 1.080095 0.048270
O -0.320504 1.019304 -0.053333
H -3.451714 -2.269964 -0.071882
H -1.080822 -1.503963 -0.114913
H -2.389216 2.552328 0.050504
H -4.760361 1.786827 0.093226
H 0.296707 0.244369 -0.094976
C 2.942841 0.674362 1.566960
Se 3.019041 -0.472311 -0.018071
C 3.061436 0.986014 -1.323459
O 1.481501 -1.011602 -0.139086
H 3.871078 1.228490 1.657543
H 2.088668 1.340256 1.452330
H 2.799576 0.030822 2.432907
H 3.006897 0.542125 -2.315627
H 3.983874 1.545550 -1.210306
H 2.188264 1.612858 -1.147486
>
37
smiles = CN(C)P(C)(=[O:1])N(C)C  energy = -1131.9935377572456 Hartee
F -6.188648 1.032653 0.302818
C -4.969032 0.434797 0.141663
C -4.909897 -0.812762 -0.449588
C -3.676660 -1.413151 -0.612940
C -2.517212 -0.766501 -0.185364
C -2.607141 0.489955 0.408881
C -3.837908 1.097604 0.575482
O -1.328383 -1.388758 -0.367219
H -5.815991 -1.298548 -0.774482
H -3.591999 -2.385913 -1.070144
H -1.704006 0.981565 0.738696
H -3.924346 2.069695 1.034342
H -0.604882 -0.819174 -0.032298
C 2.439042 2.727346 0.064778
N 3.033078 1.414206 -0.070119
C 4.329741 1.414352 -0.715791
P 2.055810 0.044593 -0.162318
C 1.874513 -0.501999 -1.900288
O 0.747019 0.336375 0.469367
N 2.812133 -1.219666 0.630614
C 2.833394 -1.138836 2.077963
C 3.878410 -2.027394 0.079825
H 2.371202 3.246230 -0.897201
H 3.041351 3.330827 0.747769
H 1.440187 2.614799 0.479526
H 5.040016 1.966914 -0.095563
H 4.679617 0.391737 -0.825675
H 4.292234 1.888862 -1.702664
H 1.185623 0.201381 -2.366077
H 2.810789 -0.504945 -2.447715
H 1.423105 -1.491007 -1.906594
H 3.775587 -0.725004 2.452437
H 2.013198 -0.500214 2.400882
H 2.693897 -2.136519 2.499730
H 4.866090 -1.674996 0.398078
H 3.824544 -2.026851 -1.004559
H 3.755385 -3.054790 0.432536
>
43
smiles = [O:1]=[Se](Cc1ccccc1)Cc1ccccc1  energy = -3425.032856793824 Hartee
F -6.914831 -1.385102 -0.126497
C -5.553753 -1.357717 0.001261
C -4.977497 -1.930881 1.118492
C -3.602018 -1.902301 1.245313
C -2.819136 -1.304747 0.258699
C -3.426114 -0.731822 -0.856018
C -4.801701 -0.756689 -0.989179
O -1.474519 -1.294671 0.417142
H -5.599006 -2.389840 1.870731
H -3.118586 -2.341292 2.103660
H -2.808123 -0.268309 -1.611567
H -5.288442 -0.318798 -1.846145
H -1.061160 -0.839249 -0.358474
O -0.192036 -0.044740 -1.641868
Se 1.363034 0.242049 -1.242514
C 1.226131 0.855800 0.641825
C 0.392118 2.091820 0.656362
C -0.877356 2.089308 1.220312
C -1.653028 3.236311 1.201159
C -1.170177 4.393739 0.614910
C 0.091573 4.401525 0.040733
C 0.865610 3.256313 0.058095
C 2.032078 -1.580176 -0.809006
C 3.343514 -1.517053 -0.109296
C 3.457076 -1.872638 1.229816
C 4.680948 -1.794377 1.872630
C 5.800673 -1.353448 1.187514
C 5.694357 -0.992366 -0.146581
C 4.473657 -1.074713 -0.790367
H 0.760107 0.042175 1.201092
H 2.245068 1.032210 0.984152
H -1.260173 1.186912 1.673601
H -2.639491 3.221772 1.640397
H -1.777515 5.286489 0.597873
H 0.468511 5.299634 -0.425689
H 1.848477 3.255082 -0.396819
H 2.099880 -2.086491 -1.775523
H 1.242789 -2.042441 -0.211114
H 2.586470 -2.217968 1.768146
H 4.758716 -2.076689 2.912049
H 6.753996 -1.290334 1.690476
H 6.564346 -0.646662 -0.684890
H 4.385173 -0.789994 -1.830237
>
55
smiles = c1ccc(cc1)-c1cc[n:1]c2c1ccc1c(cc[n:1]c21)-c1ccccc1  energy = -1439.7548348679818 Hartee
F -7.399332 -0.441200 1.989096
C -6.381461 -0.595629 1.084819
C -5.076880 -0.580318 1.537974
C -4.052594 -0.738529 0.623404
C -4.334661 -0.906308 -0.731852
C -5.664009 -0.915715 -1.158919
C -6.693201 -0.759893 -0.250962
O -3.363292 -1.067336 -1.650022
H -4.874431 -0.447871 2.589309
H -3.022543 -0.722678 0.943849
H -5.871234 -1.046134 -2.209286
H -7.724436 -0.765482 -0.567068
H -2.477814 -1.029844 -1.211310
C 5.578960 -4.318716 0.560666
C 4.864821 -4.676294 -0.571493
C 3.613387 -4.134816 -0.803415
C 3.068346 -3.215153 0.088650
C 3.790860 -2.862277 1.225998
C 5.037116 -3.415067 1.460312
C 1.726199 -2.660312 -0.153637
C 0.652887 -3.512293 -0.340582
C -0.620437 -2.977553 -0.532803
N -0.869045 -1.689425 -0.536712
C 0.151003 -0.835687 -0.370591
C 1.486140 -1.265060 -0.192209
C 2.520048 -0.289412 -0.117149
C 2.240211 1.036178 -0.142437
C 0.900625 1.508804 -0.236327
C 0.555053 2.882461 -0.239029
C -0.772453 3.218711 -0.430018
C -1.722392 2.206581 -0.575606
N -1.429517 0.930073 -0.544177
C -0.148294 0.572069 -0.385386
C 1.556628 3.941992 -0.031070
C 2.371945 3.941591 1.098247
C 3.288137 4.958398 1.298420
C 3.405729 5.982754 0.373116
C 2.594351 5.992863 -0.749780
C 1.670155 4.983166 -0.948468
H 6.554139 -4.745269 0.742965
H 5.282771 -5.381681 -1.274628
H 3.058226 -4.408733 -1.689040
H 3.362220 -2.169830 1.936309
H 5.586873 -3.139888 2.348455
H 0.794657 -4.581673 -0.319370
H -1.478380 -3.619587 -0.681080
H 3.543148 -0.628875 -0.061354
H 3.039235 1.761282 -0.109067
H -1.077149 4.253919 -0.440769
H -2.769750 2.441795 -0.712112
H 2.268278 3.153312 1.830078
H 3.912017 4.951512 2.180236
H 4.125041 6.773085 0.528902
H 2.680407 6.791028 -1.472491
H 1.041672 4.987352 -1.827250
>
56
smiles = CCCC[N+](CCCC)(CCCC)[N-]C#[N:1]  energy = -1082.027322024497 Hartee
F -7.089868 1.078017 -0.318995
C -5.926843 0.358353 -0.381020
C -4.932708 0.768712 -1.247118
C -3.759016 0.040910 -1.304889
C -3.587482 -1.085898 -0.502704
C -4.611221 -1.477046 0.362069
C -5.786651 -0.754833 0.425173
O -2.451883 -1.814327 -0.521896
H -5.079207 1.642125 -1.862917
H -2.962305 0.335068 -1.972053
H -4.467521 -2.351746 0.976527
H -6.586527 -1.045066 1.087636
H -1.801345 -1.423536 -1.180760
C 3.245005 4.318888 -0.220184
C 4.295907 3.215038 -0.274374
C 3.734468 1.855078 -0.701294
C 2.862227 1.240027 0.388886
N 2.065234 0.072667 -0.073105
C 2.918801 -0.997023 -0.675750
C 4.037870 -1.558581 0.193646
C 4.831049 -2.605280 -0.593303
C 5.958485 -3.196408 0.245962
C 1.296907 -0.500490 1.075976
C 0.286648 0.467114 1.687569
C -0.770480 -0.293557 2.489790
C -1.758554 0.660201 3.150611
N 1.191648 0.572532 -1.068952
C 0.290854 -0.173550 -1.557576
N -0.586295 -0.733624 -2.090734
H 2.714599 4.385103 -1.167596
H 3.720501 5.278021 -0.027040
H 2.516639 4.143937 0.567423
H 4.779015 3.121032 0.700888
H 5.063413 3.503460 -0.995343
H 3.129406 1.980663 -1.600899
H 4.573204 1.198079 -0.934301
H 3.463589 0.931144 1.243280
H 2.135068 1.985184 0.706104
H 2.238444 -1.801555 -0.970113
H 3.334492 -0.575506 -1.592850
H 4.722026 -0.768210 0.502166
H 3.633138 -2.036097 1.086467
H 5.250514 -2.147011 -1.491381
H 4.159896 -3.404741 -0.913792
H 6.653684 -2.419824 0.557950
H 6.509765 -3.937246 -0.328045
H 5.561771 -3.680785 1.135696
H 0.753204 -1.364625 0.684179
H 2.005057 -0.834140 1.833043
H 0.784957 1.179873 2.346741
H -0.210852 1.021591 0.888480
H -1.310815 -0.969727 1.824040
H -0.281392 -0.897754 3.257540
H -2.513365 0.103003 3.699852
H -2.263000 1.266194 2.401020
H -1.247891 1.324617 3.844910
>
34
smiles = CN(C)C(=[NH:1])N(C)C  energy = -768.9948564342226 Hartee
F 4.862485 -1.816276 -0.108835
C 3.884338 -0.858629 -0.146723
C 2.578822 -1.246302 -0.372773
C 1.594018 -0.276836 -0.409537
C 1.912835 1.068264 -0.220345
C 3.244700 1.426550 0.004515
C 4.234433 0.464818 0.041708
O 0.983333 2.039350 -0.241822
H 2.343992 -2.289225 -0.517890
H 0.565576 -0.551765 -0.587539
H 3.482484 2.468602 0.148004
H 5.265555 0.729838 0.214178
H 0.063375 1.653299 -0.387939
C -4.621347 -0.469438 -0.075194
N -3.319679 -0.421600 -0.714263
C -3.388878 -0.444062 -2.159104
C -2.274691 0.253521 -0.107151
N -1.455978 1.047598 -0.703410
N -2.130175 0.023758 1.232802
C -2.314090 -1.302334 1.787300
C -1.211473 0.847527 1.987101
H -5.306157 0.235628 -0.560134
H -4.535213 -0.199634 0.972334
H -5.041973 -1.473757 -0.159783
H -3.804169 0.482233 -2.578697
H -4.031516 -1.273490 -2.454074
H -2.395819 -0.612095 -2.574560
H -1.714068 1.283940 -1.653348
H -1.343026 -1.729111 2.059626
H -2.931302 -1.250507 2.686977
H -2.787571 -1.955662 1.061137
H -1.537204 0.857066 3.027644
H -1.228099 1.859593 1.591704
H -0.185082 0.469961 1.941767
>
41
smiles = CCOP(=[O:1])(N(C)C)N(C)C  energy = -1246.4898142543648 Hartee
F 6.476704 -1.198168 -0.086940
C 5.259536 -0.578734 -0.140826
C 4.144132 -1.325810 -0.465418
C 2.914750 -0.695062 -0.518176
C 2.812843 0.666618 -0.247802
C 3.954648 1.397292 0.077052
C 5.186515 0.774187 0.130686
O 1.621447 1.314789 -0.286096
H 4.241687 -2.379583 -0.672391
H 2.022772 -1.248917 -0.771235
H 3.859174 2.451629 0.282168
H 6.080403 1.323440 0.379010
H 0.911187 0.679707 -0.520356
C -5.088910 -0.640902 -1.530159
C -4.168199 0.525937 -1.213228
O -2.795367 0.134433 -1.346777
P -1.766928 -0.088069 -0.137347
O -0.470923 -0.455511 -0.747943
N -2.306814 -1.234662 0.937713
C -1.909443 -2.613757 0.760302
C -3.443128 -1.027650 1.809375
N -1.843903 1.342751 0.758431
C -1.048361 1.337581 1.976944
C -1.639902 2.561129 -0.011386
H -4.893691 -1.004920 -2.535782
H -6.123205 -0.314602 -1.462788
H -4.925755 -1.457402 -0.832009
H -4.346886 0.910418 -0.207241
H -4.320082 1.332213 -1.937672
H -1.070660 -2.645029 0.068856
H -1.598906 -3.035135 1.719805
H -2.725116 -3.221864 0.355868
H -3.206672 -1.413857 2.804497
H -3.647991 0.036672 1.881991
H -4.333580 -1.547745 1.442286
H 0.005400 1.553152 1.773454
H -1.441192 2.100966 2.650500
H -1.120824 0.362532 2.450646
H -0.577178 2.762208 -0.183194
H -2.134602 2.473277 -0.976109
H -2.073828 3.396103 0.541698
>
48
smiles = [O:1]=P(c1ccccc1)(c1ccccc1)c1ccccc1  energy = -1517.6790898111863 Hartee
F -6.764455 -1.168153 -0.821757
C -5.577099 -0.492716 -0.773173
C -4.489561 -1.004652 -1.452698
C -3.290099 -0.318570 -1.398384
C -3.186845 0.862368 -0.667430
C -4.302557 1.357869 0.006160
C -5.504903 0.679901 -0.045306
O -2.025480 1.557922 -0.587209
H -4.584882 -1.921255 -2.012941
H -2.423863 -0.693388 -1.924359
H -4.207298 2.275866 0.563422
H -6.377391 1.048865 0.469824
H -1.312085 1.048837 -1.018787
O 0.099955 -0.161223 -1.436178
P 1.118282 -0.101618 -0.350004
C 0.588004 -0.996740 1.137951
C -0.676882 -1.567473 1.152860
C -1.110071 -2.258688 2.271162
C -0.276492 -2.383405 3.370651
C 0.990617 -1.818436 3.353702
C 1.426318 -1.125406 2.239721
C 1.470647 1.618205 0.129690
C 2.151776 2.404615 -0.791443
C 2.382980 3.740232 -0.518983
C 1.928150 4.289994 0.670068
C 1.238904 3.507429 1.582113
C 1.005252 2.169140 1.313878
C 2.700716 -0.834642 -0.856918
C 2.671642 -1.802186 -1.852266
C 3.845544 -2.412315 -2.257405
C 5.046798 -2.057552 -1.664341
C 5.076084 -1.090978 -0.670652
C 3.905067 -0.477577 -0.263219
H -1.312647 -1.464074 0.285656
H -2.096571 -2.697628 2.281853
H -0.613542 -2.923135 4.243128
H 1.638555 -1.919247 4.211812
H 2.410466 -0.682022 2.218635
H 2.491912 1.956454 -1.716195
H 2.914754 4.352756 -1.231973
H 2.107672 5.333236 0.883128
H 0.879184 3.940053 2.503774
H 0.462954 1.553425 2.016910
H 1.723326 -2.055311 -2.305731
H 3.823491 -3.162003 -3.034354
H 5.963844 -2.532274 -1.980182
H 6.014838 -0.812917 -0.214772
H 3.923409 0.287309 0.499693
>
37
smiles = C[N:1]=C(N(C)C)N(C)C  energy = -808.2667515052868 Hartee
F -4.800216 -1.786497 -0.687304
C -3.846892 -0.845252 -0.404423
C -2.526641 -1.123809 -0.696365
C -1.566581 -0.171831 -0.408022
C -1.923961 1.047634 0.167679
C -3.269708 1.297650 0.449488
C -4.235155 0.352763 0.164619
O -1.020120 1.995805 0.469883
H -2.261581 -2.069931 -1.141814
H -0.527635 -0.365074 -0.625813
H -3.537659 2.242876 0.894136
H -5.276355 0.535042 0.378155
H -0.087047 1.692060 0.240388
C 1.863558 2.119482 -1.277419
N 1.459254 1.230870 -0.217612
C 2.119524 0.173679 0.103002
N 3.125756 -0.407377 -0.639965
C 3.022584 -0.600908 -2.066090
C 4.296312 -0.990844 -0.028737
N 1.877127 -0.404778 1.323658
C 1.757598 -1.842113 1.452586
C 1.153387 0.332800 2.333793
H 1.262891 1.953787 -2.176402
H 1.667780 3.137228 -0.933211
H 2.922231 2.030105 -1.535054
H 3.823707 -0.078983 -2.599282
H 3.098806 -1.669756 -2.298068
H 2.062801 -0.241022 -2.425272
H 4.306308 -0.762534 1.032967
H 4.332557 -2.076698 -0.167438
H 5.190843 -0.560553 -0.490671
H 2.098981 -2.336248 0.548446
H 2.349119 -2.194980 2.300534
H 0.710921 -2.116739 1.622050
H 1.496663 -0.000608 3.314422
H 1.357905 1.393503 2.217185
H 0.072551 0.174044 2.268196
>
28
smiles = Cc1cc[n+]([O-:1])cc1  energy = -769.1896326501279 Hartee
F 6.082534 -0.672382 0.267720
C 4.788363 -0.247700 0.134565
C 3.777995 -1.188294 0.092113
C 2.472406 -0.754834 -0.041887
C 2.188343 0.606411 -0.131683
C 3.229181 1.533869 -0.086673
C 4.536387 1.107824 0.046600
O 0.922539 1.060067 -0.259825
H 4.014425 -2.238116 0.163180
H 1.657600 -1.463116 -0.079113
H 2.995874 2.584347 -0.158065
H 5.352729 1.811535 0.082802
H 0.292912 0.284256 -0.276084
C -6.194571 0.601154 0.288332
C -4.768812 0.196462 0.119658
C -4.394612 -1.141566 0.021309
C -3.071622 -1.490307 -0.109118
N -2.101217 -0.559691 -0.144722
O -0.870187 -0.925091 -0.263999
C -2.430198 0.741707 -0.055915
C -3.741428 1.135643 0.076046
H -6.440518 0.640779 1.349996
H -6.370218 1.587357 -0.133508
H -6.860237 -0.116786 -0.183587
H -5.137443 -1.923029 0.045851
H -2.736174 -2.512999 -0.188771
H -1.611169 1.443510 -0.093665
H -3.959470 2.189520 0.145049
>
54
smiles = C1CCC(CC1)c1c[n:1]cn1C1CCCCC1  energy = -1101.7687024342736 Hartee
F -7.300587 0.308421 1.708614
C -6.280242 0.141293 0.810865
C -6.587762 -0.117702 -0.511140
C -5.555749 -0.285653 -1.412924
C -4.226319 -0.194418 -0.994746
C -3.949033 0.067484 0.346476
C -4.976713 0.237121 1.255491
O -3.253835 -0.366065 -1.911213
H -7.618411 -0.185309 -0.821274
H -5.759181 -0.488776 -2.452366
H -2.920978 0.137250 0.667406
H -4.775989 0.441037 2.295512
H -2.351906 -0.275438 -1.487897
C 3.906501 4.059451 -0.028899
C 4.402972 2.729497 -0.588563
C 3.227766 1.836717 -0.977229
C 2.312128 1.593872 0.233023
C 1.808731 2.938440 0.765281
C 2.985129 3.825205 1.165139
C 1.178411 0.694227 -0.134113
C -0.099869 0.992735 -0.522768
N -0.790578 -0.151430 -0.780441
C 0.050868 -1.129386 -0.559077
N 1.260254 -0.678594 -0.166732
C 2.399787 -1.513240 0.149681
C 2.131106 -2.351367 1.413502
C 2.947576 -3.649057 1.404168
C 4.296843 -3.423202 0.729199
C 4.106696 -3.105525 -0.761306
C 2.757026 -2.426743 -1.024810
H 4.755834 4.676932 0.271088
H 3.359602 4.597515 -0.806760
H 5.010405 2.223656 0.166471
H 5.034754 2.905516 -1.461785
H 3.598031 0.886209 -1.367395
H 2.646619 2.316248 -1.768288
H 2.901993 1.120270 1.026830
H 1.152904 2.773197 1.622752
H 1.228435 3.440604 -0.010221
H 3.547458 3.346356 1.970702
H 2.613366 4.780597 1.541094
H -0.576818 1.945463 -0.629438
H -0.196237 -2.164402 -0.677631
H 3.246831 -0.846976 0.326635
H 2.384076 -1.759221 2.295329
H 1.067443 -2.588130 1.474174
H 3.091446 -3.994483 2.428911
H 2.408419 -4.431833 0.868216
H 4.924313 -4.308431 0.840920
H 4.807040 -2.597486 1.229252
H 4.156455 -4.024277 -1.347473
H 4.918843 -2.459477 -1.099380
H 2.802323 -1.845034 -1.947732
H 1.976037 -3.177154 -1.148760
>
35
smiles = c1c[n:1]c2c(c1)ccc1ccc[n:1]c21  energy = -977.8947045301264 Hartee
F -5.707879 0.363892 -1.546496
C -4.627326 0.069473 -0.757071
C -4.826980 -0.162767 0.590073
C -3.734683 -0.458138 1.382151
C -2.453956 -0.519689 0.829156
C -2.285657 -0.281916 -0.534409
C -3.373370 0.016165 -1.333406
O -1.418807 -0.815254 1.637889
H -5.821540 -0.111605 1.004137
H -3.854082 -0.644191 2.437705
H -1.292501 -0.322996 -0.953679
H -3.258517 0.204597 -2.389311
H -0.575357 -0.807910 1.122172
C 2.373594 -3.325446 -0.166150
C 1.142558 -2.760298 0.184627
N 0.941619 -1.467874 0.275998
C 1.958684 -0.631668 0.023685
C 3.246026 -1.095745 -0.333555
C 3.430438 -2.486180 -0.424040
C 4.291795 -0.161097 -0.581010
C 4.073515 1.171433 -0.477996
C 2.789912 1.678790 -0.126663
C 2.518670 3.053315 -0.012340
C 1.252053 3.463664 0.324861
C 0.269625 2.489487 0.542922
N 0.492835 1.202825 0.447927
C 1.723356 0.783944 0.123212
H 2.479364 -4.396970 -0.226908
H 0.284274 -3.382003 0.402004
H 4.401469 -2.876362 -0.694152
H 5.264976 -0.545388 -0.850168
H 4.868348 1.879815 -0.662018
H 3.309472 3.767890 -0.192588
H 1.007435 4.509743 0.421499
H -0.742673 2.767767 0.804912
>
30
smiles = CCP(=[O:1])CC  energy = -982.0526116643701 Hartee
F -5.435792 -1.191129 0.572186
C -4.257572 -0.570960 0.259966
C -4.233375 0.807456 0.165123
C -3.041676 1.431140 -0.149340
C -1.889453 0.676415 -0.366663
C -1.942791 -0.711492 -0.265415
C -3.132086 -1.342802 0.049342
O -0.740847 1.328383 -0.668094
H -5.133853 1.375487 0.335652
H -2.984592 2.504756 -0.232310
H -1.045921 -1.288322 -0.436979
H -3.190883 -2.416564 0.130857
H -0.017853 0.679139 -0.793229
C 5.124657 -1.163258 0.577029
C 3.644802 -1.441301 0.365507
P 2.801975 -0.187301 -0.658924
O 1.370212 -0.518537 -0.884346
C 3.049611 1.490854 0.027486
C 2.390353 1.611849 1.395345
H 5.593225 -2.001186 1.088823
H 5.625388 -1.021174 -0.378385
H 5.270657 -0.270527 1.179671
H 3.100373 -1.496765 1.312627
H 3.489473 -2.393257 -0.151702
H 3.516415 -0.172500 -1.855400
H 2.581241 2.179734 -0.681247
H 4.114819 1.711712 0.075421
H 2.449573 2.636636 1.755929
H 1.339425 1.333619 1.331915
H 2.875270 0.962720 2.121771
>
50
smiles = [O:1]=P(C1CCCCC1)C1CCCCC1  energy = -1293.949747529637 Hartee
F 7.008484 0.640581 -0.133048
C 5.736854 0.142956 -0.059939
C 5.543113 -1.119127 0.468263
C 4.257635 -1.619347 0.541399
C 3.181320 -0.857765 0.088153
C 3.405605 0.410607 -0.440594
C 4.689350 0.918283 -0.516712
O 1.935630 -1.383226 0.178596
H 6.387147 -1.694102 0.814135
H 4.068331 -2.600044 0.947704
H 2.565802 0.991765 -0.791714
H 4.880422 1.898720 -0.923251
H 1.284748 -0.742536 -0.175873
O 0.021270 0.406949 -0.823720
P -1.430223 0.162646 -1.021856
C -2.504813 1.323478 -0.073114
C -1.889994 1.611377 1.304254
C -1.024715 2.865808 1.255950
C -1.869779 4.105901 0.945797
C -3.014452 3.777603 -0.022429
C -2.642797 2.598681 -0.915411
C -1.892546 -1.605199 -0.811609
C -3.359310 -1.862363 -1.180859
C -4.209511 -2.105052 0.062152
C -3.733440 -3.352739 0.813494
C -2.200701 -3.470429 0.808403
C -1.550994 -2.106256 0.594459
H -1.799689 0.411677 -2.346761
H -3.487992 0.864665 0.049362
H -1.270782 0.766121 1.616260
H -2.678852 1.744169 2.047937
H -0.260112 2.727375 0.490202
H -0.510208 2.996896 2.209381
H -1.225035 4.874093 0.515267
H -2.285966 4.510115 1.870560
H -3.247139 4.649974 -0.635119
H -3.916361 3.518575 0.536121
H -1.695267 2.809610 -1.421794
H -3.404263 2.451444 -1.684343
H -1.234802 -2.117055 -1.528147
H -3.754516 -1.012627 -1.744753
H -3.426005 -2.740856 -1.825252
H -4.151535 -1.236177 0.719525
H -5.255330 -2.227951 -0.225894
H -4.164246 -4.243841 0.353505
H -4.101911 -3.307162 1.839891
H -1.855331 -3.902730 1.748289
H -1.877443 -4.135612 0.005207
H -1.919141 -1.409593 1.349760
H -0.467671 -2.178105 0.706100
>
36
smiles = CN(C)C=NC(=[O:1])N(C)C  energy = -882.3175748980831 Hartee
F 6.110056 0.524370 0.519277
C 4.817499 0.157874 0.261666
C 4.535237 -1.174647 0.030362
C 3.229396 -1.542419 -0.229914
C 2.220158 -0.580100 -0.257690
C 2.534340 0.755989 -0.020762
C 3.838594 1.131796 0.240591
O 0.954116 -0.980247 -0.516347
H 5.327654 -1.905562 0.054733
H 2.973153 -2.573272 -0.415735
H 1.743500 1.490816 -0.047025
H 4.097808 2.162239 0.425358
H 0.347930 -0.194889 -0.508921
C -4.003968 -2.223934 1.055931
N -2.937169 -2.225395 0.084717
C -2.569915 -3.510476 -0.451596
C -2.339275 -1.112432 -0.290948
N -2.702087 0.056754 0.140599
C -1.949474 1.156856 -0.176656
O -0.749023 1.115746 -0.514094
N -2.592933 2.330853 -0.035334
C -1.912443 3.581357 -0.272733
C -3.983648 2.434044 0.333649
H -4.142610 -1.208191 1.414330
H -4.927928 -2.582932 0.598961
H -3.746048 -2.876568 1.891388
H -3.417817 -3.953084 -0.979872
H -2.278210 -4.181303 0.359274
H -1.733949 -3.406713 -1.139198
H -1.535782 -1.232708 -1.022577
H -0.890310 3.371358 -0.579935
H -2.419876 4.140120 -1.062150
H -1.901707 4.181808 0.639700
H -4.370606 1.438318 0.524073
H -4.080021 3.047312 1.232027
H -4.550118 2.901002 -0.475666
>
42
smiles = CN(C)C1=CC(=[O:1])CC(C)(C)C1  energy = -927.5982571401639 Hartee
F -7.084640 -1.239869 -0.061102
C -5.846972 -0.654180 -0.044106
C -5.759456 0.723238 -0.103508
C -4.509787 1.311120 -0.086486
C -3.360326 0.523401 -0.010733
C -3.480344 -0.864092 0.048063
C -4.727623 -1.459485 0.031546
O -2.158819 1.137355 0.003411
H -6.656764 1.318641 -0.161726
H -4.403875 2.383566 -0.130877
H -2.585145 -1.465105 0.106880
H -4.836137 -2.531635 0.076321
H -1.429984 0.453498 0.050277
C 5.775833 -1.146580 -0.503757
N 4.440064 -1.531521 -0.104603
C 4.268097 -2.898196 0.336463
C 3.402785 -0.686560 -0.160113
C 2.104975 -1.096830 0.048723
C 0.993466 -0.233319 -0.040386
O -0.175967 -0.649316 0.119852
C 1.239452 1.214789 -0.386727
C 2.610071 1.703744 0.081395
C 2.864684 3.115787 -0.452055
C 2.665242 1.728467 1.611321
C 3.683198 0.754200 -0.471594
H 6.312401 -0.659857 0.316316
H 6.328951 -2.037038 -0.794742
H 5.749071 -0.474390 -1.359076
H 5.238973 -3.321144 0.580699
H 3.644936 -2.933072 1.230233
H 3.800113 -3.510038 -0.439573
H 1.868773 -2.126883 0.262673
H 0.437450 1.824672 0.033684
H 1.168039 1.296397 -1.476499
H 3.841075 3.475308 -0.134177
H 2.109174 3.801330 -0.076041
H 2.827112 3.133431 -1.539236
H 1.904095 2.398962 2.003765
H 2.485941 0.737797 2.022239
H 3.637236 2.077616 1.953710
H 3.730193 0.873217 -1.558980
H 4.648206 1.046866 -0.058107
>
28
smiles = Cc1ccc[n+]([O-:1])c1  energy = -769.1891796094211 Hartee
F -5.961644 -0.537024 0.238757
C -4.646545 -0.180351 0.111866
C -4.325882 1.159095 0.003801
C -2.997696 1.516705 -0.123250
C -2.004707 0.537397 -0.142005
C -2.357578 -0.806061 -0.032105
C -3.684607 -1.171100 0.095571
O -0.716436 0.924645 -0.264970
H -5.106063 1.903333 0.019874
H -2.711225 2.552823 -0.209833
H -1.579332 -1.555094 -0.048700
H -3.974335 -2.206398 0.181940
H -0.126212 0.119093 -0.258884
C 4.306848 2.285981 0.166647
C 3.931160 0.842450 0.089736
C 4.899100 -0.158979 0.147419
C 4.499522 -1.481674 0.076933
C 3.163049 -1.791038 -0.045477
N 2.233655 -0.821986 -0.097355
O 0.990557 -1.138805 -0.208719
C 2.606161 0.469218 -0.033730
H 3.444944 2.923673 -0.005868
H 4.716121 2.510152 1.150671
H 5.073227 2.515715 -0.570905
H 5.941544 0.098138 0.244239
H 5.219404 -2.283038 0.115998
H 2.788562 -2.800913 -0.105072
H 1.806655 1.193050 -0.083701
>
35
smiles = [O-:1][n+]1ccc(cc1)-c1ccccc1  energy = -960.8290812691114 Hartee
F -7.841382 0.287915 0.410060
C -6.522341 -0.003548 0.191413
C -5.585925 1.003363 0.319856
C -4.254688 0.703959 0.099289
C -3.872252 -0.590909 -0.244810
C -4.839853 -1.587800 -0.368525
C -6.172094 -1.295776 -0.149688
O -2.578791 -0.914340 -0.462616
H -5.898426 2.000250 0.587453
H -3.495800 1.467331 0.190971
H -4.530255 -2.585476 -0.636735
H -6.932982 -2.054403 -0.240792
H -2.008966 -0.105278 -0.332449
O -0.922207 1.158817 -0.091087
N 0.330382 0.861955 -0.062783
C 0.745352 -0.404290 -0.253964
C 2.079981 -0.729454 -0.220092
C 3.048331 0.250586 0.007460
C 2.584741 1.554138 0.198463
C 1.239927 1.828129 0.161890
C 4.478569 -0.070882 0.043634
C 5.415796 0.805596 -0.502438
C 6.763702 0.499563 -0.471508
C 7.198015 -0.679070 0.113613
C 6.275001 -1.554507 0.662721
C 4.925371 -1.256984 0.625200
H -0.027630 -1.135826 -0.434433
H 2.366695 -1.753952 -0.393488
H 3.273761 2.358795 0.397421
H 0.836728 2.818063 0.311303
H 5.084292 1.716544 -0.977859
H 7.479005 1.182731 -0.905575
H 8.251466 -0.914541 0.140904
H 6.609348 -2.472303 1.123801
H 4.214724 -1.935359 1.072970
>
50
smiles = CCCCOP(=[O:1])(CC)OCCCC  energy = -1368.2204159781093 Hartee
F -7.002367 1.758066 -0.811857
C -5.976012 0.873053 -0.630034
C -6.266468 -0.406755 -0.197225
C -5.227011 -1.297578 -0.012952
C -3.911858 -0.905762 -0.262261
C -3.648159 0.390149 -0.699116
C -4.683692 1.287672 -0.885279
O -2.923463 -1.812089 -0.064008
H -7.288845 -0.693596 -0.010101
H -5.414754 -2.304793 0.322750
H -2.626819 0.683686 -0.891857
H -4.496578 2.294209 -1.224046
H -2.056445 -1.405900 -0.270282
C 5.106706 3.292678 -1.066576
C 4.226761 2.974384 0.136819
C 2.958138 2.228969 -0.276355
C 2.088123 1.891003 0.927985
O 0.858551 1.285077 0.501176
P 0.538948 -0.268961 0.575015
O -0.437403 -0.637438 -0.473420
C -0.038613 -0.689994 2.263584
C 0.965251 -0.391062 3.365114
O 1.981615 -0.952843 0.374263
C 2.086403 -2.246156 -0.230756
C 3.212410 -2.240587 -1.257186
C 4.577459 -1.988198 -0.617995
C 5.693715 -1.979905 -1.655810
H 5.413320 2.378380 -1.569307
H 4.567769 3.911503 -1.780544
H 5.999750 3.828267 -0.753217
H 3.950412 3.902948 0.640332
H 4.789301 2.365206 0.847413
H 2.375540 2.838358 -0.969848
H 3.218550 1.299874 -0.786506
H 1.799443 2.799796 1.463865
H 2.623808 1.220088 1.600029
H -0.966855 -0.137982 2.414109
H -0.288319 -1.751754 2.234953
H 1.119172 0.680675 3.464169
H 0.595240 -0.772738 4.314573
H 1.921137 -0.864377 3.150765
H 1.134063 -2.491767 -0.709560
H 2.292475 -2.971302 0.562248
H 3.211740 -3.208182 -1.761664
H 3.002995 -1.468674 -2.000506
H 4.552807 -1.030269 -0.095718
H 4.775719 -2.766761 0.122121
H 5.752106 -2.942246 -2.159910
H 6.652394 -1.780975 -1.182389
H 5.514653 -1.212979 -2.406226
>
35
smiles = CCOP(C)(=[O:1])OCC  energy = -1171.7745179637368 Hartee
F 5.151145 1.807181 -0.211288
C 4.243812 0.783988 -0.204363
C 4.689013 -0.503683 0.026458
C 3.768236 -1.532979 0.034517
C 2.415258 -1.272113 -0.186116
C 1.995499 0.035735 -0.418284
C 2.911912 1.071709 -0.427008
O 1.553691 -2.316990 -0.162079
H 5.737721 -0.689709 0.194870
H 4.077745 -2.550791 0.209860
H 0.947788 0.233884 -0.588671
H 2.602887 2.089315 -0.605954
H 0.638343 -2.009494 -0.320101
C -3.927196 0.176551 -1.988508
C -3.955097 -0.996923 -1.025834
O -3.449507 -0.633818 0.263243
P -1.857369 -0.573286 0.497440
C -1.722910 -0.939562 2.270052
O -1.090023 -1.423375 -0.433720
O -1.413707 0.949418 0.265346
C -2.060188 2.036351 0.944348
C -1.970242 3.275238 0.070215
H -4.348732 -0.126427 -2.942906
H -4.505036 1.007149 -1.589795
H -2.897459 0.495660 -2.139625
H -4.975991 -1.340297 -0.841543
H -3.352777 -1.821853 -1.418052
H -0.719198 -0.685600 2.599478
H -2.459858 -0.375542 2.831335
H -1.889897 -2.002499 2.408289
H -1.544555 2.199521 1.895088
H -3.102843 1.769240 1.138420
H -2.425277 4.115940 0.586208
H -2.485737 3.112461 -0.872436
H -0.929108 3.505943 -0.139659
>
39
smiles = CN1N(C(=[O:1])C=C1C)c1ccccc1  energy = -1017.388744160378 Hartee
F -6.623191 -1.131612 -1.195675
C -5.524559 -0.654250 -0.532800
C -4.276849 -1.137809 -0.873387
C -3.170210 -0.651802 -0.202512
C -3.315805 0.308379 0.797196
C -4.590409 0.776332 1.120518
C -5.701034 0.294779 0.455691
O -2.257522 0.811527 1.467008
H -4.179768 -1.881217 -1.648813
H -2.180328 -1.012242 -0.439846
H -4.689705 1.517480 1.897663
H -6.692099 0.645787 0.695545
H -1.416527 0.391680 1.136542
C 4.115964 1.641991 -0.991753
N 2.817531 1.576563 -0.380638
N 2.163675 0.391232 -0.133715
C 0.851424 0.658477 0.206787
O 0.031744 -0.229933 0.520787
C 0.716038 2.067652 0.124931
C 1.928644 2.583742 -0.253205
C 2.316430 3.992346 -0.509559
C 2.812545 -0.850147 -0.009948
C 3.995561 -0.966666 0.714628
C 4.601748 -2.203355 0.839288
C 4.027411 -3.324913 0.263300
C 2.839972 -3.208833 -0.440711
C 2.232845 -1.974472 -0.587046
H 4.086838 2.313043 -1.850594
H 4.406593 0.649290 -1.329363
H 4.861690 2.008419 -0.282748
H -0.185273 2.603808 0.338200
H 2.514641 4.147088 -1.570018
H 3.215430 4.250622 0.046454
H 1.508278 4.651934 -0.209042
H 4.427742 -0.099681 1.189895
H 5.520045 -2.292329 1.400049
H 4.500378 -4.289422 0.369337
H 2.384456 -4.081437 -0.883822
H 1.305789 -1.874350 -1.128756
>
32
smiles = CN(C)c1cc[n:1]cc1  energy = -788.6450936990038 Hartee
F -5.763574 1.780225 0.397084
C -4.744607 0.886586 0.201978
C -5.054032 -0.422892 -0.112582
C -4.023259 -1.320241 -0.309124
C -2.693003 -0.910272 -0.191962
C -2.414175 0.418197 0.128010
C -3.440729 1.322796 0.326205
O -1.723054 -1.822182 -0.394074
H -6.084973 -0.726876 -0.200706
H -4.227523 -2.349929 -0.555985
H -1.386125 0.734049 0.220140
H -3.238672 2.353060 0.573875
H -0.815987 -1.404460 -0.293043
C 5.506835 0.194199 1.273858
N 4.738060 0.431109 0.073327
C 5.370520 1.090061 -1.046599
C 3.442712 0.051439 0.002585
C 2.663674 0.251024 -1.156519
C 1.351098 -0.156503 -1.171931
N 0.738550 -0.740481 -0.144710
C 1.463027 -0.935372 0.954634
C 2.781875 -0.570093 1.083129
H 5.534206 -0.871510 1.515689
H 5.085090 0.737083 2.124646
H 6.527337 0.534738 1.123146
H 4.848060 2.016149 -1.301366
H 5.385153 0.441247 -1.926796
H 6.396075 1.337986 -0.788337
H 3.073941 0.715330 -2.036249
H 0.738449 -0.012451 -2.052581
H 0.938845 -1.411699 1.772904
H 3.286838 -0.765261 2.013085
>
34
smiles = CN1CCCN(C)C1=[O:1]  energy = -827.0014890797464 Hartee
F -6.021809 0.662092 -0.651129
C -4.766087 0.285977 -0.258480
C -3.673925 0.813568 -0.918761
C -2.407225 0.431785 -0.517575
C -2.242769 -0.467348 0.533818
C -3.364384 -0.985374 1.181453
C -4.633121 -0.608737 0.786005
O -1.017803 -0.860176 0.951970
H -3.817906 1.509168 -1.730196
H -1.531613 0.824722 -1.012529
H -3.222404 -1.681354 1.992739
H -5.510521 -0.999604 1.276042
H -0.325072 -0.408032 0.410220
C 2.308555 2.492474 0.458409
N 2.892924 1.197706 0.192878
C 4.290541 1.047642 0.542919
C 4.905297 -0.098902 -0.242921
C 4.041875 -1.332229 -0.029755
N 2.675891 -1.038818 -0.411036
C 1.861104 -2.161347 -0.817959
C 2.112005 0.179032 -0.235798
O 0.906522 0.368541 -0.492223
H 1.253248 2.457759 0.198313
H 2.410995 2.744368 1.516692
H 2.802845 3.258048 -0.143222
H 4.385385 0.865673 1.622069
H 4.796901 1.988637 0.311166
H 5.924633 -0.284363 0.091899
H 4.921956 0.152363 -1.304638
H 4.080796 -1.650284 1.020791
H 4.393137 -2.160558 -0.649734
H 2.365514 -2.708429 -1.615480
H 1.677961 -2.834998 0.023382
H 0.907770 -1.790321 -1.186362
>
36
smiles = COCC[N:1]=CN(C)C  energy = -828.1411904719238 Hartee
F -5.597472 0.087214 -0.675477
C -4.305220 -0.059188 -0.248130
C -4.071195 -0.604815 0.999581
C -2.766403 -0.749658 1.427485
C -1.704629 -0.351459 0.612617
C -1.973637 0.193173 -0.642760
C -3.277262 0.341992 -1.078079
O -0.448519 -0.504469 1.074583
H -4.900244 -0.908390 1.618966
H -2.547950 -1.171232 2.395851
H -1.150502 0.494020 -1.273042
H -3.499605 0.761868 -2.046384
H 0.219900 -0.185598 0.392467
C 3.960150 -2.633043 0.845868
O 3.465826 -1.744745 -0.130796
C 2.175637 -2.095279 -0.598377
C 1.674833 -0.976481 -1.516059
N 1.387404 0.212728 -0.754624
C 2.320477 1.085684 -0.637186
N 2.188806 2.214653 0.058496
C 0.975412 2.490588 0.793310
C 3.299863 3.105527 0.276762
H 4.943975 -2.263427 1.127291
H 4.047868 -3.649067 0.443867
H 3.304770 -2.651952 1.724100
H 1.489597 -2.215544 0.251287
H 2.223282 -3.044042 -1.153438
H 2.439808 -0.797680 -2.285278
H 0.750193 -1.308593 -1.995809
H 3.284736 0.963315 -1.142287
H 0.943667 1.932081 1.732180
H 0.116037 2.202503 0.191550
H 0.923623 3.555865 1.007767
H 3.025989 4.122575 -0.013961
H 3.586624 3.109434 1.332132
H 4.155394 2.788729 -0.315552
>
31
smiles = CCCOP(C)=[O:1]  energy = -1057.2486849557517 Hartee
F 6.010891 -1.430560 0.237790
C 4.848045 -0.731264 0.069044
C 4.908261 0.643255 -0.059665
C 3.731680 1.347176 -0.228233
C 2.510489 0.675403 -0.267142
C 2.479104 -0.710661 -0.136460
C 3.652760 -1.421864 0.032659
O 1.379311 1.404173 -0.430894
H 5.861401 1.146553 -0.027448
H 3.740061 2.420252 -0.333049
H 1.528436 -1.222360 -0.168749
H 3.646148 -2.495433 0.135376
H 0.603816 0.808056 -0.423356
C -5.125632 -1.934338 0.435188
C -5.488944 -0.831612 -0.552460
C -4.652897 0.425817 -0.338166
O -3.283610 0.159946 -0.669923
P -2.109101 0.298814 0.394989
C -1.957618 2.047792 0.868394
O -0.882926 -0.278791 -0.183935
H -5.714686 -2.826177 0.238073
H -5.317331 -1.614338 1.457777
H -4.071988 -2.195120 0.339530
H -5.326534 -1.185046 -1.571914
H -6.540598 -0.563146 -0.443062
H -4.988911 1.228472 -1.000233
H -4.728435 0.756395 0.701610
H -2.565845 -0.388043 1.512532
H -1.636571 2.599313 -0.015134
H -2.894650 2.449758 1.240365
H -1.189496 2.132853 1.631810
>
42
smiles = C[N:1]=C(N(C)C)c1ccc(C)cc1  energy = -944.5909357064019 Hartee
F -5.823344 -2.031118 1.152851
C -4.940919 -1.206189 0.508407
C -5.433223 -0.196609 -0.296568
C -4.539666 0.631973 -0.945578
C -3.163142 0.452112 -0.790404
C -2.698936 -0.574846 0.031295
C -3.586683 -1.409492 0.684090
O -2.330056 1.284454 -1.440870
H -6.498084 -0.068637 -0.408980
H -4.889206 1.428982 -1.582207
H -1.634993 -0.710563 0.151022
H -3.240467 -2.208522 1.320842
H -1.372871 1.054287 -1.242805
C 0.579719 -0.114583 -2.161737
N 0.255884 0.663471 -0.992167
C 1.102692 0.818238 -0.033645
N 0.813337 1.647624 0.991195
C -0.413792 2.409592 1.001593
C 1.543010 1.647969 2.236145
C 2.443789 0.163276 -0.006094
C 2.567991 -1.191849 0.280595
C 3.811529 -1.795768 0.268100
C 4.956327 -1.068765 -0.040094
C 6.296169 -1.738106 -0.074030
C 4.823382 0.283110 -0.335091
C 3.583535 0.895773 -0.319381
H -0.019047 -1.029508 -2.163967
H 0.300223 0.468801 -3.041444
H 1.636539 -0.389057 -2.236394
H -0.667472 2.701778 -0.014489
H -0.264356 3.302236 1.607467
H -1.244254 1.833333 1.419313
H 1.886890 2.659915 2.464796
H 0.895696 1.309506 3.050878
H 2.405297 0.989515 2.176987
H 1.687279 -1.770954 0.519727
H 3.894729 -2.848209 0.498764
H 6.424489 -2.264000 -1.020928
H 7.097729 -1.009744 0.020851
H 6.383314 -2.468745 0.727536
H 5.700470 0.864647 -0.580687
H 3.493403 1.946691 -0.553789
>
25
smiles = [O-:1][n+]1ccccc1  energy = -729.8945623650669 Hartee
F 5.605499 -0.778301 -0.172865
C 4.319993 -0.318525 -0.081322
C 4.099478 1.045009 -0.050608
C 2.800687 1.506455 0.040767
C 1.737376 0.605903 0.099196
C 1.989468 -0.763928 0.067477
C 3.286543 -1.232889 -0.023379
O 0.480174 1.094172 0.184023
H 4.933244 1.727215 -0.097897
H 2.591335 2.564060 0.066805
H 1.157391 -1.451322 0.114102
H 3.498921 -2.289883 -0.049025
H -0.167449 0.336326 0.205016
O -1.382801 -0.839349 0.192684
N -2.598910 -0.440010 0.077376
C -2.887455 0.872354 0.000343
C -4.188216 1.307147 -0.124854
C -5.225666 0.388234 -0.172642
C -4.908435 -0.959302 -0.089826
C -3.593457 -1.345712 0.033953
H -2.046070 1.547252 0.041046
H -4.378498 2.366434 -0.184601
H -6.248734 0.711396 -0.270829
H -5.674822 -1.716597 -0.121232
H -3.283319 -2.377164 0.102483
>
25
smiles = Cn1cc[n:1]c1  energy = -671.9848536777963 Hartee
F 4.814625 -1.513611 -0.109563
C 3.716255 -0.696863 -0.080717
C 3.899198 0.672359 -0.116221
C 2.788500 1.492272 -0.087164
C 1.504973 0.945504 -0.022865
C 1.353795 -0.440112 0.011417
C 2.460768 -1.267819 -0.017588
O 0.451833 1.786143 0.003092
H 4.895844 1.081612 -0.165065
H 2.894090 2.565174 -0.113225
H 0.360966 -0.860581 0.061090
H 2.358148 -2.341328 0.008820
H -0.403628 1.275069 0.068412
C -5.146548 -0.609187 -0.957776
N -3.945473 -0.284907 -0.239242
C -3.732937 -0.469839 1.096436
C -2.466842 -0.027437 1.347338
N -1.905795 0.421088 0.191846
C -2.817662 0.253392 -0.735843
H -5.990293 -0.045342 -0.556012
H -5.015553 -0.356798 -2.007985
H -5.362610 -1.675256 -0.868963
H -4.477201 -0.888179 1.741392
H -1.921755 -0.000447 2.269284
H -2.682411 0.512547 -1.766761
>
34
smiles = C1C[N:1]2CCC1CC2  energy = -735.7144454283768 Hartee
F -5.437045 -1.230726 0.009359
C -4.258663 -0.536301 0.002923
C -4.295244 0.845253 0.011029
C -3.103344 1.542024 0.005157
C -1.884746 0.860958 -0.008110
C -1.881001 -0.532096 -0.016615
C -3.069918 -1.238143 -0.010812
O -0.747673 1.587057 -0.012409
H -5.243455 1.358771 0.021662
H -3.094623 2.620255 0.011099
H -0.940033 -1.058869 -0.028217
H -3.081248 -2.316616 -0.017140
H 0.057337 1.001149 -0.019914
C 3.371630 -1.013784 1.277005
C 1.932256 -0.460666 1.242242
N 1.659967 0.230021 -0.015450
C 1.902528 -0.671990 -1.138132
C 3.386314 -1.086371 -1.213150
C 4.095375 -0.520286 0.020646
C 4.015552 1.008129 -0.025158
C 2.528051 1.400456 -0.130414
H 3.896547 -0.668917 2.168796
H 3.368380 -2.104899 1.292186
H 1.202679 -1.266970 1.352092
H 1.764895 0.253394 2.051478
H 1.589049 -0.160085 -2.051037
H 1.263205 -1.548245 -1.008620
H 3.483733 -2.172726 -1.233163
H 3.854235 -0.691947 -2.116392
H 5.139843 -0.844238 0.036009
H 4.576429 1.384603 -0.881698
H 4.464496 1.425016 0.877634
H 2.312951 1.875473 -1.089795
H 2.247867 2.101699 0.658541
>
29
smiles = C[N:1]=CN(C)C  energy = -674.3751194623802 Hartee
F -4.803366 -0.254282 -1.141419
C -3.601934 -0.165078 -0.491243
C -3.522717 -0.573013 0.826662
C -2.308845 -0.482837 1.478610
C -1.183371 0.010859 0.815794
C -1.295996 0.414221 -0.514286
C -2.507786 0.327841 -1.173862
O -0.018518 0.074639 1.489667
H -4.399526 -0.952799 1.326542
H -2.211213 -0.791525 2.507353
H -0.424774 0.796910 -1.023467
H -2.609218 0.636777 -2.202342
H 0.707510 0.442557 0.904431
C 1.900123 2.563732 0.094536
N 1.990653 1.130221 0.012568
C 3.133094 0.597373 -0.205887
N 3.320434 -0.716311 -0.362486
C 4.640421 -1.293345 -0.392215
C 2.212051 -1.635607 -0.248747
H 1.220391 2.925873 -0.680492
H 1.480663 2.837938 1.064485
H 2.870998 3.061092 -0.028347
H 4.042294 1.204354 -0.312917
H 5.389515 -0.511663 -0.498910
H 4.725812 -1.979819 -1.237446
H 4.841341 -1.848927 0.528919
H 1.332336 -1.193058 -0.710706
H 2.463154 -2.560407 -0.764781
H 1.981306 -1.858126 0.796365
>
42
smiles = CC1CCN(CC1)c1cc[n:1]cc1  energy = -944.6057499668113 Hartee
F -6.575635 2.492149 -0.143219
C -5.749511 1.401982 -0.081916
C -4.383137 1.596886 -0.113005
C -3.551481 0.494168 -0.050334
C -4.085254 -0.790743 0.043477
C -5.472194 -0.954267 0.071404
C -6.309367 0.141838 0.008509
O -3.310329 -1.890228 0.109078
H -3.983235 2.596185 -0.185017
H -2.479797 0.619642 -0.074752
H -5.874306 -1.952369 0.143080
H -7.381614 0.028971 0.029670
H -2.339332 -1.641366 0.091546
C 5.696990 2.723332 -0.150114
C 5.409583 1.227512 -0.053680
C 4.641034 0.732665 -1.281870
C 4.287688 -0.752400 -1.142749
N 3.502756 -0.963938 0.056503
C 4.267538 -0.594924 1.230040
C 4.607013 0.897100 1.207830
C 2.146670 -1.023646 0.052171
C 1.413082 -1.418836 -1.087012
C 0.044765 -1.527266 -1.024437
N -0.675080 -1.273836 0.065618
C -0.000761 -0.898149 1.148705
C 1.366111 -0.757664 1.197307
H 6.282459 2.943286 -1.040163
H 4.768495 3.288605 -0.202574
H 6.255063 3.061650 0.720235
H 6.365011 0.691720 -0.004820
H 3.718304 1.308492 -1.389664
H 5.238720 0.879435 -2.182746
H 3.752131 -1.090302 -2.026043
H 5.205541 -1.343399 -1.055709
H 5.196202 -1.175864 1.207351
H 3.732727 -0.867599 2.137658
H 3.682387 1.479053 1.215342
H 5.180513 1.157362 2.098672
H 1.899258 -1.660623 -2.016842
H -0.524086 -1.835429 -1.891786
H -0.606384 -0.689743 2.021334
H 1.808956 -0.426328 2.120772
>
39
smiles = C1CCN(CC1)c1cc[n:1]cc1  energy = -905.3121305768111 Hartee
F 6.808300 1.977319 -0.031991
C 5.822150 1.027548 -0.018154
C 4.503496 1.434169 0.024510
C 3.510112 0.472645 0.037567
C 3.836434 -0.882868 0.006893
C 5.180329 -1.261507 -0.034462
C 6.178190 -0.307337 -0.047049
O 2.899603 -1.850182 0.015345
H 4.264310 2.485763 0.046794
H 2.471512 0.764497 0.072564
H 5.421657 -2.312347 -0.056474
H 7.219192 -0.586945 -0.079241
H 1.978936 -1.452173 0.032957
C -6.587146 0.661297 -0.039565
C -5.592584 1.211032 0.987855
C -4.445515 0.231343 1.219380
N -3.679281 0.069734 -0.002423
C -4.417648 0.214863 -1.243180
C -5.861538 -0.238135 -1.045009
C -2.360424 -0.221459 0.014802
C -1.549420 -0.105909 -1.134455
C -0.214109 -0.422145 -1.060841
N 0.395221 -0.835207 0.048162
C -0.356736 -0.943841 1.140991
C -1.700672 -0.659950 1.182790
H -7.368635 0.087584 0.460522
H -7.069502 1.492393 -0.556075
H -6.092983 1.405281 1.936867
H -5.172806 2.155626 0.637302
H -4.841270 -0.733416 1.563868
H -3.789905 0.631629 1.996029
H -4.396116 1.256046 -1.591598
H -3.952411 -0.413221 -2.006144
H -6.374524 -0.226491 -2.006932
H -5.852245 -1.269862 -0.688913
H -1.949611 0.247878 -2.069391
H 0.422341 -0.335840 -1.932118
H 0.163411 -1.288043 2.025357
H -2.233967 -0.802927 2.107182
>
39
smiles = CCOP(=[O:1])(OCC)OCC  energy = -1286.2608823672736 Hartee
F -6.431276 1.007706 -0.256670
C -5.238595 0.357928 -0.098298
C -4.067818 1.087777 -0.160165
C -2.864068 0.426360 -0.000042
C -2.839827 -0.948888 0.217933
C -4.038151 -1.660411 0.276389
C -5.244753 -1.006978 0.117527
O -1.678315 -1.628704 0.379157
H -4.104055 2.152064 -0.330006
H -1.929479 0.965089 -0.041198
H -4.003175 -2.724456 0.446453
H -6.180036 -1.542056 0.159303
H -0.922003 -1.013189 0.302315
C 4.405740 -1.665012 -1.280094
C 3.199273 -2.343466 -0.659907
O 2.013121 -1.533008 -0.714516
P 1.858685 -0.153077 0.039055
O 0.432881 0.197200 0.179565
O 2.667896 -0.351776 1.384837
C 2.401060 0.514167 2.498782
C 3.204773 1.797624 2.410393
O 2.716459 0.945043 -0.749919
C 2.145448 1.542887 -1.923338
C 1.444393 2.846189 -1.584650
H 4.654810 -0.766715 -0.720697
H 4.197906 -1.392755 -2.312037
H 5.250470 -2.348199 -1.255504
H 2.922774 -3.245874 -1.210657
H 3.396227 -2.596235 0.384069
H 2.681095 -0.070383 3.378438
H 1.328496 0.726779 2.525275
H 2.926092 2.347299 1.515336
H 3.004111 2.409835 3.285289
H 4.267343 1.572199 2.365922
H 1.444853 0.838458 -2.380093
H 2.987922 1.712585 -2.598475
H 2.145101 3.544091 -1.133516
H 0.634968 2.654894 -0.885028
H 1.036598 3.284267 -2.491170
>
57
smiles = CCCCOP(=[O:1])(OCCCC)OCCCC  energy = -1521.9976357454352 Hartee
F 6.330202 -1.771421 -1.389272
C 5.220509 -1.047308 -1.054920
C 5.349800 -0.002342 -0.160022
C 4.226330 0.727776 0.176480
C 2.989932 0.408029 -0.381666
C 2.887272 -0.649468 -1.281136
C 4.007693 -1.384244 -1.623409
O 1.908593 1.147551 -0.025323
H 6.314523 0.229764 0.261570
H 4.289187 1.550073 0.871017
H 1.923422 -0.885703 -1.708498
H 3.946389 -2.205967 -2.319019
H 1.114881 0.791049 -0.471726
C -4.520710 -2.813799 1.156351
C -4.004904 -3.069231 -0.255534
C -4.636008 -2.148226 -1.300948
C -4.176001 -0.698915 -1.198347
O -2.782859 -0.607279 -1.559611
P -1.743297 0.133747 -0.638351
O -0.382732 0.080854 -1.202422
O -1.956073 -0.519570 0.790975
C -0.946949 -0.306355 1.791169
C 0.073469 -1.436144 1.784365
C 1.219338 -1.160463 2.756821
C 2.242299 -2.290156 2.746945
O -2.281976 1.624779 -0.404435
C -1.789220 2.703401 -1.211289
C -1.560308 3.935608 -0.345222
C -0.480347 3.721304 0.714116
C -0.182922 5.004759 1.480996
H -5.605776 -2.888637 1.185899
H -4.227490 -1.826373 1.502468
H -4.106608 -3.548009 1.843778
H -2.920977 -2.937932 -0.279003
H -4.222736 -4.102654 -0.533101
H -4.378811 -2.508942 -2.298540
H -5.722310 -2.162090 -1.197814
H -4.315064 -0.302741 -0.192508
H -4.724847 -0.076775 -1.910876
H -1.483323 -0.261472 2.742165
H -0.448247 0.648848 1.609926
H 0.466247 -1.536781 0.770773
H -0.425048 -2.371278 2.045343
H 0.817239 -1.040060 3.764732
H 1.707235 -0.225884 2.475091
H 1.781246 -3.227391 3.050588
H 2.656824 -2.417814 1.749686
H 3.058126 -2.069552 3.430916
H -0.859417 2.385782 -1.691321
H -2.536487 2.909112 -1.983558
H -1.268896 4.751751 -1.008327
H -2.500075 4.204381 0.140355
H -0.816922 2.952838 1.412855
H 0.432576 3.358486 0.236968
H 0.175701 5.777779 0.805120
H 0.580617 4.825861 2.233969
H -1.078812 5.370885 1.977801
>
28
smiles = CCOP(C)=[O:1]  energy = -1017.9671087559549 Hartee
F -5.418420 1.455900 0.075200
C -4.279237 0.700596 0.039743
C -4.390017 -0.676709 0.049906
C -3.237158 -1.436906 0.014620
C -1.988464 -0.817805 -0.031415
C -1.906476 0.572288 -0.040924
C -3.055926 1.339944 -0.005331
O -0.881981 -1.599533 -0.065922
H -5.363661 -1.138875 0.085276
H -3.284829 -2.513986 0.021464
H -0.934841 1.042607 -0.077527
H -3.010156 2.417413 -0.012093
H -0.083895 -1.033313 -0.098897
C 4.157933 2.274517 -0.535359
C 3.799616 1.537196 0.741497
O 3.880540 0.118429 0.568844
P 2.777203 -0.616117 -0.329731
C 2.937256 -2.338834 0.185223
O 1.431150 -0.010970 -0.185395
H 5.146539 1.978058 -0.878448
H 3.426000 2.037189 -1.307458
H 4.147559 3.345924 -0.356029
H 2.783681 1.797348 1.056997
H 4.501709 1.764213 1.546896
H 3.247505 -0.518090 -1.630727
H 2.567069 -2.425932 1.205495
H 3.975631 -2.648780 0.137099
H 2.326592 -2.954262 -0.470862
>
41
smiles = CCCCS(=[O:1])CCCC  energy = -1195.3869542774598 Hartee
F -6.188078 0.382934 -0.431427
C -4.924456 -0.054487 -0.145355
C -3.979500 -0.070474 -1.152078
C -2.703192 -0.512493 -0.857356
C -2.383774 -0.931804 0.432093
C -3.358882 -0.906155 1.428962
C -4.636412 -0.466964 1.141769
O -1.141816 -1.357739 0.756761
H -4.242645 0.256551 -2.145370
H -1.942300 -0.540714 -1.624235
H -3.097363 -1.235436 2.421970
H -5.402514 -0.441820 1.900138
H -0.547043 -1.294279 -0.039223
C 1.813266 3.918156 0.656865
C 0.622577 3.113097 0.146875
C 0.857318 1.601646 0.202667
C 1.951333 1.146778 -0.744316
S 1.965122 -0.677197 -1.042194
O 0.532511 -1.042527 -1.285292
C 2.257800 -1.281991 0.676777
C 3.577419 -0.873893 1.309966
C 4.816389 -1.457633 0.625611
C 5.245290 -0.700857 -0.627104
H 2.075076 3.612953 1.667987
H 2.680917 3.782818 0.016105
H 1.568749 4.977902 0.674579
H -0.253166 3.344130 0.757615
H 0.394335 3.408268 -0.879787
H -0.071914 1.097472 -0.075601
H 1.100198 1.321594 1.229290
H 1.797774 1.577305 -1.734695
H 2.947935 1.401392 -0.398685
H 2.199535 -2.367127 0.582461
H 1.407525 -0.949485 1.269670
H 3.552654 -1.232728 2.342615
H 3.661857 0.212805 1.351085
H 4.631467 -2.503833 0.374632
H 5.643007 -1.434514 1.339651
H 5.435049 0.344892 -0.394079
H 6.166224 -1.128508 -1.018157
H 4.488787 -0.756326 -1.404048
>
39
smiles = C[N:1]=C(N(C)C)c1ccccc1  energy = -905.297769795108 Hartee
F -6.464862 -0.558904 -0.985180
C -5.234670 -0.384838 -0.410625
C -5.162292 -0.082682 0.935702
C -3.919507 0.091861 1.511758
C -2.759416 -0.036047 0.745462
C -2.865696 -0.340188 -0.610713
C -4.106069 -0.516570 -1.195016
O -1.568764 0.147492 1.349631
H -6.066186 0.011630 1.516135
H -3.826258 0.327698 2.560041
H -1.967129 -0.440175 -1.199660
H -4.202971 -0.753414 -2.242936
H -0.817516 -0.003521 0.703084
C 0.689733 -1.793131 -0.257551
N 0.568007 -0.356273 -0.224922
C 1.612271 0.398207 -0.169469
N 1.470822 1.737150 -0.253664
C 2.511837 2.664527 0.117424
C 0.157858 2.318585 -0.411469
C 3.004881 -0.130769 -0.077986
C 3.823543 -0.154057 -1.202510
C 5.096497 -0.691272 -1.123179
C 5.560565 -1.206361 0.076428
C 4.747430 -1.187832 1.197887
C 3.471486 -0.657151 1.121847
H 0.445979 -2.203645 0.726211
H -0.042147 -2.177850 -0.970659
H 1.684213 -2.148061 -0.545515
H 3.455361 2.145550 0.261687
H 2.636007 3.411835 -0.669695
H 2.247025 3.179514 1.046244
H -0.445085 1.668044 -1.040236
H 0.260843 3.291710 -0.889466
H -0.346334 2.443852 0.550472
H 3.456661 0.245897 -2.136936
H 5.727050 -0.708313 -1.999953
H 6.554513 -1.624628 0.136480
H 5.105487 -1.591043 2.133668
H 2.831850 -0.644708 1.992766
>
32
smiles = CC(=[O:1])N1CCCC1  energy = -771.6697484815445 Hartee
F -5.829188 -1.506611 0.043920
C -4.691260 -0.746527 0.022419
C -4.808073 0.629688 -0.013547
C -3.657695 1.393930 -0.036028
C -2.404622 0.780941 -0.021487
C -2.317611 -0.609262 0.015214
C -3.464560 -1.380495 0.037518
O -1.303571 1.564047 -0.044660
H -5.784163 1.087973 -0.024026
H -3.710422 2.470575 -0.064821
H -1.342665 -1.073722 0.026575
H -3.414726 -2.457495 0.066040
H -0.489509 0.995065 -0.028196
C 2.140216 2.192897 -0.034352
C 2.050795 0.691548 -0.001034
O 0.963557 0.091521 -0.003026
N 3.196820 0.018654 0.032875
C 3.234683 -1.437570 0.030936
C 4.677324 -1.766207 -0.334818
C 5.448363 -0.602759 0.286085
C 4.531445 0.592301 0.026974
H 2.753878 2.515156 -0.872335
H 2.590894 2.558086 0.886235
H 1.143174 2.614166 -0.131353
H 2.975619 -1.810454 1.027857
H 2.498688 -1.824204 -0.676812
H 4.987532 -2.733598 0.052457
H 4.799730 -1.764782 -1.418297
H 5.562321 -0.761932 1.358646
H 6.433202 -0.466031 -0.154274
H 4.628301 1.364384 0.792169
H 4.739176 1.040272 -0.951054
>
32
smiles = CN1CCCCC1=[O:1]  energy = -771.6710764576848 Hartee
F 5.952986 0.894129 0.139015
C 4.693787 0.362947 0.067530
C 3.607282 1.214605 0.101861
C 2.336919 0.674130 0.029168
C 2.162977 -0.704144 -0.077048
C 3.279542 -1.540036 -0.108970
C 4.551879 -1.007370 -0.036831
O 0.935980 -1.265689 -0.150711
H 3.759159 2.279185 0.184086
H 1.466426 1.312663 0.053647
H 3.130188 -2.604849 -0.191302
H 5.424940 -1.639844 -0.060797
H 0.240723 -0.558266 -0.112202
C -3.011922 2.442786 -0.181977
N -3.234973 1.019168 -0.040897
C -4.634210 0.629082 -0.032151
C -4.845183 -0.780805 0.497806
C -3.892277 -1.719184 -0.227905
C -2.465579 -1.305849 0.105175
C -2.203346 0.175927 -0.019210
O -1.032476 0.590932 -0.063504
H -1.942891 2.622863 -0.270380
H -3.517842 2.812060 -1.075468
H -3.395967 2.970687 0.692436
H -5.022114 0.703669 -1.056287
H -5.174677 1.352416 0.585628
H -5.883625 -1.070632 0.336990
H -4.642286 -0.811451 1.569834
H -4.054699 -2.753502 0.076503
H -4.059011 -1.653888 -1.304849
H -2.228164 -1.572155 1.140017
H -1.739465 -1.824773 -0.523671
>
35
smiles = CCC[N:1]=CN(C)C  energy = -752.9533635422036 Hartee
F -5.242280 0.434763 -1.095048
C -4.042368 0.238525 -0.466069
C -2.875505 0.418027 -1.181970
C -1.665767 0.218003 -0.543349
C -1.627451 -0.156707 0.799072
C -2.825098 -0.329881 1.495651
C -4.037525 -0.132562 0.864933
O -0.468658 -0.365221 1.454074
H -2.919707 0.708746 -2.219742
H -0.738512 0.354331 -1.078203
H -2.784493 -0.618575 2.533990
H -4.969737 -0.262336 1.391362
H 0.314178 -0.203598 0.848517
C 3.288642 3.683701 0.064356
C 3.313453 2.163397 -0.044871
C 1.893139 1.595862 0.009438
N 1.716526 0.162511 -0.050205
C 2.693516 -0.645095 -0.216978
N 2.528455 -1.968297 -0.351461
C 3.648192 -2.873348 -0.289178
C 1.214120 -2.562233 -0.276140
H 4.299852 4.083148 0.026966
H 2.831025 3.991391 1.002137
H 2.716967 4.116393 -0.754059
H 3.790260 1.878185 -0.986565
H 3.902656 1.751838 0.778870
H 1.310099 2.020929 -0.818392
H 1.413983 1.928351 0.938645
H 3.735902 -0.325729 -0.297759
H 4.581360 -2.323063 -0.389488
H 3.580810 -3.601527 -1.100357
H 3.659867 -3.413599 0.662765
H 1.234324 -3.531760 -0.770598
H 0.890417 -2.694537 0.759815
H 0.501581 -1.915305 -0.782770
>
42
smiles = CN(C)C=[N:1]C1CCCCC1  energy = -869.6290967053812 Hartee
F -5.256010 -1.039718 -1.092538
C -4.063902 -0.851553 -0.446156
C -3.945449 -1.253294 0.870579
C -2.741362 -1.061071 1.518625
C -1.664591 -0.470013 0.853988
C -1.816056 -0.075873 -0.475235
C -3.017750 -0.266271 -1.131378
O -0.511163 -0.300011 1.526822
H -4.784562 -1.708121 1.372557
H -2.613926 -1.363423 2.545918
H -0.980811 0.376978 -0.986516
H -3.147829 0.031812 -2.159888
H 0.180904 0.149639 0.947712
C -0.322986 3.009528 0.855276
N 0.801467 3.142492 -0.040518
C 0.955266 4.424635 -0.680100
C 1.572126 2.101031 -0.364924
N 1.385575 0.904578 0.045912
C 2.355601 -0.108772 -0.295677
C 2.967479 -0.673683 0.991339
C 3.968901 -1.779941 0.675157
C 3.299831 -2.897019 -0.120366
C 2.691230 -2.340937 -1.404316
C 1.685539 -1.239195 -1.084800
H -1.247971 2.804798 0.309358
H -0.442770 3.937214 1.414276
H -0.135144 2.194456 1.549236
H 1.075287 5.206423 0.073957
H 1.831305 4.422137 -1.324904
H 0.074080 4.659140 -1.284608
H 2.418314 2.354374 -1.019184
H 3.165181 0.321554 -0.915657
H 3.456144 0.133770 1.542295
H 2.162297 -1.065590 1.615283
H 4.796956 -1.366063 0.093235
H 4.379977 -2.177787 1.605246
H 2.512070 -3.350064 0.485387
H 4.030210 -3.673102 -0.359849
H 3.485499 -1.937375 -2.038111
H 2.193863 -3.139346 -1.959210
H 0.869571 -1.651348 -0.489139
H 1.262198 -0.837439 -2.008955
>
28
smiles = CC1=[N:1]CCC1  energy = -657.1430695821069 Hartee
F -4.992785 -1.075848 0.309832
C -3.779837 -0.466193 0.136188
C -3.746129 0.876236 -0.189854
C -2.520168 1.487192 -0.364560
C -1.338439 0.758904 -0.214583
C -1.405395 -0.593347 0.115257
C -2.628868 -1.212634 0.291970
O -0.165218 1.398547 -0.394677
H -4.666734 1.426250 -0.303098
H -2.456630 2.533043 -0.619978
H -0.491296 -1.153864 0.232264
H -2.695578 -2.258550 0.547194
H 0.605299 0.777888 -0.265302
C 3.148428 1.974383 0.526591
C 3.140529 0.526322 0.213299
N 2.085266 -0.122763 -0.055492
C 2.384473 -1.516222 -0.307589
C 3.925292 -1.639831 -0.349258
C 4.406159 -0.293490 0.208520
H 3.550576 2.131378 1.526573
H 3.795190 2.497402 -0.176189
H 2.145148 2.386270 0.469222
H 1.947253 -2.110856 0.500719
H 1.907251 -1.816897 -1.242812
H 4.262458 -1.774203 -1.376695
H 4.274240 -2.484723 0.239995
H 4.785475 -0.379295 1.229289
H 5.181020 0.171845 -0.399694
>
27
smiles = C1CC[NH:1]C1  energy = -619.0572464992006 Hartee
F 4.764406 -1.154198 0.015131
C 3.565943 -0.494191 0.005936
C 3.551862 0.871349 0.218204
C 2.340095 1.533019 0.208319
C 1.152335 0.833002 -0.012195
C 1.199541 -0.543444 -0.224622
C 2.408913 -1.213845 -0.215463
O -0.005976 1.523505 -0.010765
H 4.476494 1.399798 0.387373
H 2.291631 2.598028 0.370750
H 0.282070 -1.084462 -0.395119
H 2.460068 -2.279073 -0.377383
H -0.784201 0.922151 -0.180776
C -4.631344 0.184719 0.004702
C -4.142231 -1.239913 0.326661
C -2.603956 -1.124708 0.317212
N -2.281452 0.057424 -0.478803
C -3.334774 1.006846 -0.123619
H -5.276469 0.584333 0.784107
H -5.185824 0.200242 -0.934162
H -4.476784 -1.946106 -0.433728
H -4.502320 -1.588815 1.292268
H -2.117418 -2.012669 -0.085323
H -2.232147 -0.949193 1.330659
H -2.366211 -0.173335 -1.466845
H -3.400763 1.803839 -0.862502
H -3.068116 1.446026 0.841428
>
31
smiles = CN(N)c1cc[n:1]cc1  energy = -804.6572215290332 Hartee
F -5.776226 1.809660 0.006510
C -4.753006 0.900180 0.001468
C -5.055269 -0.447603 0.041961
C -4.019876 -1.360917 0.037137
C -2.692562 -0.928698 -0.008043
C -2.420557 0.438334 -0.048421
C -3.451860 1.359298 -0.044154
O -1.717494 -1.858408 -0.010854
H -6.084372 -0.768267 0.076418
H -4.218477 -2.420490 0.067866
H -1.394565 0.771982 -0.082823
H -3.255380 2.419461 -0.075379
H -0.814853 -1.424491 -0.032532
C 5.519822 0.643900 -1.174364
N 4.742414 0.438643 0.027023
N 5.449923 0.643611 1.219699
C 3.443964 0.058631 0.005956
C 2.707940 -0.141123 1.190851
C 1.391643 -0.530120 1.110326
N 0.747217 -0.733629 -0.034820
C 1.434490 -0.547124 -1.159795
C 2.752212 -0.158586 -1.201873
H 5.586564 -0.274448 -1.761585
H 5.089047 1.436754 -1.789213
H 6.517652 0.939105 -0.861579
H 5.026648 1.386721 1.773273
H 5.476487 -0.206207 1.780904
H 3.155162 0.002650 2.161982
H 0.806106 -0.689902 2.006228
H 0.879609 -0.722335 -2.072091
H 3.237820 -0.027626 -2.152837
>
26
smiles = Nc1cc[n:1]cc1  energy = -710.0879211965389 Hartee
F 5.006968 -1.666158 -0.046091
C 3.949487 -0.796884 -0.023219
C 2.666267 -1.305791 -0.036709
C 1.600522 -0.425315 -0.013272
C 1.819880 0.951351 0.022992
C 3.130397 1.434352 0.035617
C 4.200071 0.561552 0.012073
O 0.809732 1.842047 0.047018
H 2.509822 -2.372685 -0.065241
H 0.587912 -0.798788 -0.023479
H 3.289114 2.500597 0.063943
H 5.216453 0.921979 0.021515
H -0.075545 1.373648 0.037973
N -5.474311 -0.888697 -0.024422
C -4.208224 -0.418447 -0.010279
C -3.539529 -0.076211 -1.196514
C -2.260257 0.424341 -1.121683
N -1.604509 0.604701 0.021764
C -2.233708 0.285345 1.149662
C -3.511861 -0.221565 1.192799
H -5.897715 -1.216076 0.825286
H -5.917074 -1.111378 -0.897846
H -4.024215 -0.204839 -2.151763
H -1.714328 0.696725 -2.015189
H -1.666705 0.447202 2.056944
H -3.974813 -0.465746 2.136321
>
23
smiles = CS(C)=[O:1]  energy = -959.6500877843711 Hartee
F 4.939615 -0.586881 0.105788
C 3.623246 -0.223311 0.036286
C 2.664480 -1.208392 -0.095045
C 1.335006 -0.835905 -0.164557
C 0.978277 0.509044 -0.104060
C 1.967257 1.482938 0.028698
C 3.297541 1.118057 0.098571
O -0.313452 0.904859 -0.165554
H 2.957731 -2.245209 -0.141468
H 0.561273 -1.582795 -0.268817
H 1.676468 2.520521 0.074205
H 4.075426 1.857691 0.200645
H -0.902265 0.104647 -0.265108
C -3.676256 0.860565 -1.044686
S -3.425747 -0.638597 -0.018644
C -3.248365 0.253638 1.574426
O -2.040139 -1.097355 -0.350860
H -2.838663 1.537172 -0.910648
H -3.734325 0.547207 -2.082275
H -4.608400 1.324088 -0.744776
H -2.455202 0.989469 1.493231
H -4.196717 0.722926 1.806535
H -2.998303 -0.476066 2.338210
>
35
smiles = CN1CCCCCC1=[O:1]  energy = -810.9504583569021 Hartee
F 6.185283 0.912218 0.014901
C 4.926429 0.376084 0.029399
C 4.785903 -0.998373 0.019611
C 3.513995 -1.536861 0.033517
C 2.396470 -0.702303 0.058722
C 2.568934 0.680248 0.068177
C 3.838790 1.226453 0.053921
O 1.169077 -1.268235 0.070765
H 5.660077 -1.629464 0.000351
H 3.366464 -2.605113 0.025991
H 1.697566 1.317670 0.087817
H 3.989012 2.294395 0.061369
H 0.475576 -0.559299 0.088713
C -2.768465 2.477252 0.292604
N -2.939712 1.158927 -0.277388
C -4.287692 0.764994 -0.629465
C -4.919823 -0.125188 0.448264
C -3.923701 -1.141662 1.007337
C -3.179936 -1.920309 -0.078227
C -2.200401 -1.067940 -0.914431
C -1.919615 0.298944 -0.331459
O -0.780652 0.617236 0.043930
H -1.724063 2.602863 0.571278
H -3.040155 3.238022 -0.440613
H -3.393300 2.590878 1.179677
H -4.271110 0.235045 -1.583455
H -4.878393 1.672673 -0.760449
H -5.773179 -0.643839 0.009695
H -5.289668 0.490090 1.270535
H -3.193862 -0.635083 1.643649
H -4.464112 -1.849092 1.639498
H -3.905646 -2.397553 -0.738532
H -2.612528 -2.712872 0.411827
H -1.243872 -1.585443 -0.997215
H -2.581110 -0.926362 -1.927915
>
50
smiles = CN(C)C=[N:1]C12CC3CC(CC(C3)C1)C2  energy = -1024.385394890869 Hartee
F 5.805425 -1.865988 -0.920640
C 4.707520 -1.262383 -0.370049
C 4.697970 -1.001103 0.986800
C 3.587677 -0.393013 1.538465
C 2.496389 -0.050425 0.737876
C 2.536998 -0.325236 -0.628024
C 3.644310 -0.934843 -1.187704
O 1.435684 0.540935 1.324270
H 5.546860 -1.272201 1.594062
H 3.545600 -0.176136 2.594255
H 1.689863 -0.065530 -1.243364
H 3.688032 -1.156024 -2.242460
H 0.713817 0.739658 0.656044
C 1.204599 3.211686 -0.552306
N -0.197456 3.419545 -0.280990
C -0.590594 4.766823 0.044110
C -1.037489 2.390096 -0.140399
N -0.678315 1.164949 -0.251246
C -1.671582 0.101628 -0.140910
C -2.181788 -0.013246 1.303488
C -3.153568 -1.185918 1.423161
C -4.341596 -0.964938 0.486981
C -3.839827 -0.871205 -0.953854
C -3.132366 -2.170507 -1.333619
C -1.945230 -2.384652 -0.396415
C -2.440487 -2.483517 1.045697
C -0.974632 -1.212004 -0.520805
C -2.869397 0.302605 -1.082028
H 1.585250 4.053437 -1.129621
H 1.781577 3.123671 0.371949
H 1.318591 2.296877 -1.127544
H -1.665863 4.818315 0.201303
H -0.085749 5.106333 0.953614
H -0.321490 5.439594 -0.773369
H -2.071902 2.698175 0.046809
H -2.680258 0.915891 1.592537
H -1.329214 -0.155323 1.972040
H -3.510268 -1.251481 2.457775
H -4.866574 -0.046080 0.760517
H -5.047526 -1.793346 0.580488
H -4.689686 -0.706253 -1.626927
H -2.785912 -2.117587 -2.368418
H -3.827715 -3.009437 -1.255026
H -1.425166 -3.310277 -0.668851
H -1.595865 -2.651871 1.717481
H -3.126102 -3.327968 1.148153
H -0.119947 -1.372705 0.137311
H -0.605547 -1.138507 -1.545904
H -2.507150 0.384935 -2.110305
H -3.392991 1.229724 -0.838080
>
30
smiles = CC1=CC(=[O:1])C=C(C)O1  energy = -828.4015379643794 Hartee
F 6.360891 -0.797118 0.076922
C 5.067571 -0.351237 0.037479
C 4.042348 -1.276203 0.020335
C 2.737475 -0.821635 -0.019362
C 2.468614 0.545443 -0.041260
C 3.524869 1.456725 -0.023653
C 4.831183 1.009845 0.015832
O 1.205681 1.024123 -0.078857
H 4.266992 -2.330910 0.037426
H 1.913595 -1.519720 -0.033424
H 3.302719 2.511889 -0.040829
H 5.658446 1.701405 0.029949
H 0.559901 0.266377 -0.085079
C -3.969975 2.613160 0.050143
C -3.483353 1.205156 0.022248
C -2.184433 0.833259 -0.018011
C -1.814583 -0.561119 -0.046148
O -0.631569 -0.950101 -0.082758
C -2.932742 -1.472161 -0.027258
C -4.203073 -1.012538 0.014522
C -5.424031 -1.866588 0.040053
O -4.481787 0.302975 0.038876
H -3.134011 3.301682 0.099566
H -4.555688 2.817924 -0.844846
H -4.619736 2.762447 0.910726
H -1.399846 1.571934 -0.030223
H -2.728579 -2.529782 -0.046486
H -5.987322 -1.675926 0.952284
H -5.155437 -2.915971 -0.006836
H -6.066884 -1.615904 -0.802132
>
28
smiles = CN1C=CC=CC1=[O:1]  energy = -769.2531486910087 Hartee
F -5.798022 0.930026 -0.092964
C -4.545475 0.380767 -0.043718
C -3.447600 1.217708 -0.076804
C -2.184465 0.658514 -0.026207
C -2.028153 -0.723592 0.054897
C -3.155829 -1.544330 0.086700
C -4.421239 -0.992944 0.037091
O -0.807984 -1.302293 0.103623
H -3.585112 2.285663 -0.140096
H -1.305316 1.284911 -0.049282
H -3.021112 -2.612461 0.149897
H -5.302906 -1.613397 0.061100
H -0.104275 -0.601711 0.084413
C 3.168862 2.380255 0.088520
N 3.410973 0.953295 0.024284
C 4.686574 0.513891 -0.024886
C 4.994128 -0.809563 -0.085739
C 3.939032 -1.741060 -0.096089
C 2.651030 -1.304399 -0.046705
C 2.336015 0.087867 0.014387
O 1.174536 0.539749 0.057548
H 3.552449 2.867800 -0.807780
H 3.651820 2.803407 0.968915
H 2.093817 2.539610 0.153407
H 5.446149 1.281025 -0.012468
H 6.020279 -1.132242 -0.124221
H 4.154388 -2.797436 -0.143335
H 1.815507 -1.986800 -0.051906
>
30
smiles = COP(=[O:1])(OC)OC  energy = -1168.3758225039928 Hartee
F 5.666538 1.209985 -0.066494
C 4.492181 0.521279 0.049677
C 3.334883 1.219157 0.334363
C 2.148816 0.517702 0.449259
C 2.129517 -0.863776 0.279118
C 3.312698 -1.543557 -0.006503
C 4.501815 -0.850089 -0.121808
O 0.981522 -1.580382 0.380565
H 3.367878 2.289305 0.463247
H 1.226039 1.031397 0.673865
H 3.281685 -2.613670 -0.133690
H 5.426548 -1.358824 -0.342161
H 0.233278 -0.975929 0.563047
C -2.303465 2.634266 -0.725778
O -2.700101 1.312497 -1.100959
P -2.500542 0.118270 -0.077468
O -1.195230 0.115444 0.622543
O -2.815421 -1.168055 -0.944544
C -1.835826 -1.686740 -1.851603
O -3.760370 0.233566 0.876720
C -3.810219 -0.542926 2.077141
H -1.426933 2.594612 -0.078967
H -3.122839 3.129213 -0.205213
H -2.069516 3.159534 -1.650324
H -1.692887 -0.997058 -2.682893
H -2.238796 -2.632189 -2.209928
H -0.887594 -1.849793 -1.338791
H -4.485926 -0.019260 2.751235
H -2.815393 -0.618432 2.517150
H -4.191836 -1.539290 1.856094
>
43
smiles = CN(C)C(=[O:1])c1ccc(cc1)N(C)C  energy = -1019.8157544491742 Hartee
F 6.898128 -1.065398 -0.096058
C 5.532003 -0.977330 -0.098964
C 4.788499 -2.134519 -0.229122
C 3.410415 -2.042191 -0.232085
C 2.785946 -0.800495 -0.106305
C 3.562711 0.349040 0.024788
C 4.942505 0.264967 0.027905
O 1.435961 -0.756247 -0.114917
H 5.285528 -3.086609 -0.325722
H 2.797306 -2.923692 -0.332459
H 3.070008 1.304513 0.123977
H 5.556970 1.145745 0.128032
H 1.128206 0.181061 -0.011335
C -0.095743 4.435903 -0.015672
N -1.041934 3.344867 0.071312
C -2.420152 3.752341 0.209377
C -0.611192 2.077292 0.114449
O 0.606712 1.815353 0.151760
C -1.604634 0.982012 0.103868
C -2.575088 0.868384 -0.890319
C -3.428783 -0.210725 -0.929443
C -3.364137 -1.230828 0.037120
C -2.372972 -1.110441 1.028173
C -1.508446 -0.041010 1.045737
N -4.228104 -2.285236 0.021737
C -4.021037 -3.408146 0.907112
C -5.231123 -2.398096 -1.010738
H -0.097091 5.016855 0.909144
H 0.898669 4.025657 -0.177865
H -0.363612 5.087207 -0.848796
H -3.037328 2.910935 0.511200
H -2.795305 4.157451 -0.733401
H -2.482953 4.532653 0.970454
H -2.639195 1.618302 -1.665141
H -4.143167 -0.265342 -1.733439
H -2.267182 -1.863043 1.790556
H -0.748163 0.018871 1.811043
H -3.013940 -3.820813 0.796023
H -4.737672 -4.190640 0.672538
H -4.166053 -3.113876 1.950498
H -5.846015 -1.496344 -1.045617
H -4.783221 -2.558252 -1.997916
H -5.882687 -3.239271 -0.788619
>
44
smiles = CCCCOP(=[O:1])OCCCC  energy = -1289.6091457896664 Hartee
F 6.919868 -1.537924 0.600884
C 5.756311 -0.873854 0.328799
C 5.820917 0.360018 -0.289957
C 4.643574 1.029241 -0.563123
C 3.418099 0.462294 -0.217092
C 3.381531 -0.782730 0.405296
C 4.555884 -1.458407 0.681745
O 2.284356 1.150911 -0.501701
H 6.777981 0.782861 -0.550405
H 4.654842 1.993755 -1.044994
H 2.425712 -1.212569 0.667664
H 4.546053 -2.423352 1.163117
H 1.510302 0.631687 -0.205994
C -4.806760 -3.675922 0.702537
C -4.399139 -2.219631 0.899881
C -4.333596 -1.436012 -0.412531
C -3.148230 -1.817735 -1.287973
O -1.885027 -1.611570 -0.639739
P -1.418188 -0.235689 -0.038673
O 0.016453 -0.275464 0.290558
O -1.826674 0.818078 -1.164386
C -1.217485 2.114947 -1.179877
C -1.480796 2.888490 0.102861
C -2.963727 3.179216 0.325983
C -3.203198 3.901295 1.646696
H -4.067492 -4.213377 0.114497
H -5.766845 -3.738007 0.194757
H -4.895568 -4.173032 1.665766
H -5.123608 -1.735263 1.558326
H -3.423670 -2.181552 1.392737
H -5.243708 -1.609128 -0.989227
H -4.265301 -0.366184 -0.202331
H -3.156164 -2.881887 -1.531385
H -3.163017 -1.234260 -2.211759
H -2.217878 0.029018 1.049077
H -1.658677 2.615107 -2.045597
H -0.140623 1.999915 -1.331790
H -1.082580 2.302544 0.936834
H -0.923531 3.825217 0.053096
H -3.335209 3.792638 -0.497608
H -3.523126 2.240872 0.318089
H -2.672102 4.850318 1.662646
H -2.851502 3.299956 2.482631
H -4.263471 4.098480 1.786669
>
39
smiles = COc1ccccc1C(=[O:1])N(C)C  energy = -1000.3972253403891 Hartee
F 6.386992 0.413006 0.407517
C 5.085435 0.182001 0.054303
C 4.738479 -1.059117 -0.444224
C 3.423756 -1.289011 -0.799742
C 2.468420 -0.282339 -0.656562
C 2.847701 0.959020 -0.149766
C 4.161503 1.196607 0.209003
O 1.193791 -0.548194 -1.020495
H 5.488898 -1.826291 -0.550221
H 3.115932 -2.244741 -1.192841
H 2.101741 1.732829 -0.044191
H 4.470807 2.152549 0.601096
H 0.623745 0.239414 -0.833160
C -4.048935 -1.189426 -2.050973
O -3.230014 -0.403546 -1.205952
C -2.552676 -1.020347 -0.193583
C -2.660002 -2.365900 0.133836
C -1.922382 -2.884286 1.185963
C -1.068417 -2.079309 1.916995
C -0.948407 -0.739342 1.589830
C -1.693659 -0.200403 0.553291
C -1.490556 1.220619 0.138215
O -0.422717 1.553470 -0.401219
N -2.468507 2.090906 0.376081
C -2.363269 3.459662 -0.079255
C -3.706427 1.755426 1.037669
H -3.469011 -1.970060 -2.549674
H -4.876629 -1.637668 -1.494049
H -4.441447 -0.498077 -2.794541
H -3.309193 -3.018112 -0.427269
H -2.016260 -3.932397 1.427050
H -0.490181 -2.490006 2.729542
H -0.275909 -0.098693 2.140694
H -3.197786 3.693007 -0.741729
H -1.426413 3.577379 -0.619761
H -2.378421 4.140919 0.773137
H -3.946938 2.539621 1.756417
H -3.611168 0.807862 1.561423
H -4.516999 1.682104 0.309179
>
33
smiles = CN(C)C=[N:1]CC=C  energy = -751.7148694169831 Hartee
F -5.108877 -1.028359 -1.170059
C -3.988573 -0.590813 -0.515532
C -2.762110 -0.709304 -1.138309
C -1.632959 -0.267737 -0.474031
C -1.732259 0.287605 0.801535
C -2.988315 0.394335 1.403479
C -4.120822 -0.044774 0.746866
O -0.656567 0.729660 1.480405
H -2.698515 -1.140864 -2.124827
H -0.661467 -0.349448 -0.936496
H -3.055281 0.827164 2.389014
H -5.095999 0.032306 1.200909
H 0.182700 0.597922 0.943838
C 4.251475 -1.074947 -0.895207
N 3.265262 -1.511478 0.069064
C 3.636050 -2.721263 0.768127
C 2.137179 -0.860393 0.412687
N 1.618698 0.260601 0.102590
C 2.190828 1.297337 -0.729580
C 1.493711 2.594669 -0.433180
C 2.119288 3.731738 -0.196964
H 3.803694 -0.430271 -1.643529
H 5.078632 -0.548247 -0.408320
H 4.656179 -1.953768 -1.400498
H 4.579896 -2.575007 1.300722
H 3.762543 -3.542208 0.057471
H 2.868781 -2.994914 1.487988
H 1.525608 -1.437893 1.103412
H 3.267473 1.424048 -0.570732
H 2.015934 1.055392 -1.789562
H 0.414205 2.544990 -0.427136
H 1.583535 4.645016 -0.001668
H 3.195823 3.801151 -0.194218
>
34
smiles = CCN(CC)C(C)=[O:1]  energy = -772.8695010228456 Hartee
F -5.826873 1.256780 0.125620
C -4.654869 0.551229 0.085932
C -4.707509 -0.825367 -0.019412
C -3.523007 -1.534757 -0.059616
C -2.299931 -0.867122 0.006058
C -2.277703 0.521855 0.112361
C -3.459095 1.238712 0.152574
O -1.163774 -1.597717 -0.037209
H -5.661242 -1.326231 -0.068667
H -3.525929 -2.610128 -0.140568
H -1.325835 1.029257 0.164268
H -3.458941 2.314075 0.234219
H -0.377649 -0.994793 0.027764
C 5.269535 -0.783133 0.965224
C 4.595286 -0.225239 -0.287901
N 3.250367 0.247718 -0.018524
C 3.128020 1.624136 0.439623
C 2.992962 2.597021 -0.728420
C 2.146316 -0.494356 -0.148922
C 2.288829 -1.913299 -0.634250
O 1.029565 -0.021294 0.112283
H 4.713066 -1.627181 1.364611
H 6.275684 -1.113736 0.721943
H 5.333323 -0.023047 1.739988
H 5.172401 0.622464 -0.663496
H 4.569111 -0.985718 -1.067492
H 4.007765 1.866171 1.037573
H 2.239963 1.687905 1.072880
H 3.854970 2.535152 -1.388976
H 2.914124 3.613436 -0.352400
H 2.097319 2.367956 -1.301262
H 3.003507 -2.466053 -0.032161
H 2.618833 -1.918354 -1.671546
H 1.319464 -2.402228 -0.577704
>
40
smiles = CC(C)N(C(C)C)C(C)=[O:1]  energy = -851.4381051229099 Hartee
F -6.420282 0.489052 0.641837
C -5.136550 0.196111 0.270447
C -4.911239 -0.890117 -0.553238
C -3.614137 -1.183345 -0.926875
C -2.557347 -0.392041 -0.477618
C -2.813731 0.696258 0.352956
C -4.109260 0.995924 0.731112
O -1.301505 -0.711299 -0.868169
H -5.739961 -1.491195 -0.891809
H -3.400111 -2.023063 -1.568649
H -1.987363 1.302091 0.694374
H -4.325273 1.835304 1.372885
H -0.664446 -0.074262 -0.473009
C 4.903620 0.897534 0.684563
C 3.982579 0.397952 -0.435441
C 4.562624 -0.839382 -1.116839
N 2.597243 0.232930 0.015617
C 2.116482 -0.957960 0.735781
C 3.023497 -1.404204 1.877676
C 1.775709 -2.118088 -0.202382
C 1.691443 1.203925 -0.187568
C 2.107023 2.505697 -0.830181
O 0.503905 1.067725 0.145729
H 5.798910 1.331472 0.245551
H 4.406333 1.661905 1.277168
H 5.207654 0.092276 1.344496
H 3.953443 1.171276 -1.204251
H 4.725644 -1.657044 -0.423431
H 5.524856 -0.569733 -1.547017
H 3.911743 -1.172982 -1.920227
H 1.174311 -0.626795 1.189360
H 3.246477 -0.572539 2.540674
H 2.493347 -2.161014 2.451619
H 3.949857 -1.843956 1.522952
H 2.662704 -2.633462 -0.554721
H 1.156821 -2.832664 0.334741
H 1.204353 -1.760052 -1.055330
H 1.258490 3.183751 -0.764846
H 2.960225 2.952657 -0.328673
H 2.340335 2.355039 -1.882552
>
27
smiles = [O:1]=S1CCCC1  energy = -1037.0359392911287 Hartee
F 5.488857 -0.373718 0.155548
C 4.151007 -0.104771 0.065264
C 3.737852 1.212579 0.008850
C 2.386300 1.482182 -0.081322
C 1.462895 0.437717 -0.114733
C 1.907422 -0.880988 -0.056856
C 3.258662 -1.158197 0.033393
O 0.148300 0.741770 -0.200246
H 4.465814 2.007603 0.035980
H 2.027990 2.498387 -0.127657
H 1.183657 -1.682709 -0.083857
H 3.619156 -2.173458 0.079239
H -0.388519 -0.099569 -0.209774
O -1.373372 -1.428423 -0.168866
S -2.850016 -1.233208 -0.018987
C -3.031605 -0.031000 1.379456
C -3.724924 1.202459 0.829025
C -3.174800 1.397736 -0.579422
C -3.321127 0.049606 -1.261404
H -3.587536 -0.517329 2.176675
H -2.018990 0.184791 1.716428
H -3.530564 2.069542 1.459949
H -4.803322 1.040339 0.786870
H -2.120879 1.677526 -0.530612
H -3.714487 2.174022 -1.121873
H -4.356565 -0.158902 -1.524511
H -2.684740 -0.076164 -2.133604
>
31
smiles = CN1CCN(C)C1=[O:1]  energy = -787.711351842492 Hartee
F -5.765631 1.040008 -0.192817
C -4.532675 0.459534 -0.070678
C -3.411442 1.200796 -0.387659
C -2.167772 0.610558 -0.261014
C -2.055275 -0.706690 0.177799
C -3.205019 -1.432078 0.489167
C -4.451124 -0.848948 0.365604
O -0.853628 -1.313420 0.312183
H -3.516033 2.219349 -0.726482
H -1.270069 1.160617 -0.501279
H -3.102928 -2.450855 0.827507
H -5.350046 -1.394983 0.603396
H -0.132902 -0.676598 0.082577
C 2.466275 -2.259811 -0.504314
N 3.031507 -0.995655 -0.117276
C 4.468217 -0.833841 -0.011984
C 4.626941 0.658650 0.306216
N 3.304166 1.184598 0.041089
C 2.971222 2.555365 0.311603
C 2.393818 0.197410 -0.138183
O 1.181607 0.375897 -0.293425
H 1.382194 -2.177485 -0.510866
H 2.811521 -2.551973 -1.501093
H 2.761772 -3.025661 0.214346
H 4.863274 -1.478271 0.777480
H 4.950311 -1.105500 -0.958944
H 4.900585 0.829237 1.354654
H 5.365929 1.150584 -0.331564
H 3.165177 2.806494 1.358814
H 3.557260 3.215643 -0.330103
H 1.912083 2.691236 0.100818
>
28
smiles = CN1CN(C)C1=[O:1]  energy = -748.3774562675657 Hartee
F 5.487307 -1.025354 0.370533
C 4.248263 -0.484160 0.164278
C 4.129679 0.887622 0.049221
C 2.876867 1.431516 -0.157568
C 1.758055 0.604109 -0.248025
C 1.906911 -0.775623 -0.130355
C 3.157632 -1.327021 0.077212
O 0.546963 1.176302 -0.446332
H 5.005427 1.512520 0.121486
H 2.746463 2.497812 -0.251954
H 1.033975 -1.407308 -0.203990
H 3.290759 -2.393137 0.170394
H -0.147377 0.475470 -0.481693
C -4.245259 -2.220985 0.011865
N -3.833527 -0.857036 -0.171871
C -4.415436 0.359225 0.380698
N -3.065032 0.906393 0.379495
C -2.647869 2.271398 0.207710
C -2.593810 -0.271783 -0.138258
O -1.481471 -0.663561 -0.451518
H -3.479580 -2.862419 -0.420049
H -4.363687 -2.467545 1.071699
H -5.190598 -2.385783 -0.505481
H -4.846096 0.252633 1.380583
H -5.116410 0.857098 -0.295501
H -1.563395 2.292060 0.122373
H -2.953888 2.850694 1.078927
H -3.085581 2.712873 -0.692826
>
35
smiles = CC(=[O:1])N1CCCCC1  energy = -810.9608489971753 Hartee
F 6.125343 -1.479178 -0.156070
C 4.983393 -0.734827 -0.035831
C 5.085784 0.586814 0.353909
C 3.931459 1.335586 0.474560
C 2.688646 0.761441 0.206919
C 2.615958 -0.573804 -0.184151
C 3.767038 -1.329405 -0.307560
O 1.583161 1.528161 0.335988
H 6.054009 1.015582 0.557505
H 3.973320 2.370111 0.776206
H 1.649133 -1.009156 -0.388300
H 3.727724 -2.364132 -0.609015
H 0.776689 0.989276 0.126520
C -1.780965 2.273877 -0.256946
C -1.750769 0.768294 -0.332336
O -0.678914 0.150283 -0.231640
N -2.900794 0.119759 -0.526524
C -4.217502 0.716649 -0.610775
C -5.073057 0.261987 0.574090
C -5.159886 -1.261846 0.600662
C -3.754213 -1.856930 0.630085
C -2.938742 -1.331980 -0.550659
H -0.768395 2.636133 -0.097422
H -2.161373 2.694108 -1.185204
H -2.405076 2.603757 0.569888
H -4.681351 0.376516 -1.543545
H -4.147125 1.800573 -0.635216
H -4.621789 0.618125 1.502451
H -6.068164 0.699686 0.487821
H -5.684822 -1.612648 -0.290750
H -5.724102 -1.590897 1.474690
H -3.254164 -1.578950 1.560554
H -3.797026 -2.945467 0.580405
H -3.394588 -1.651903 -1.493424
H -1.912269 -1.699105 -0.509431
>
47
smiles = CN(C)C1=C(C)N(C)N(C1=[O:1])c1ccccc1  energy = -1151.2743718451718 Hartee
F 6.763592 -0.350171 0.883750
C 5.509630 -0.375267 0.337160
C 5.377967 -0.278115 -1.034726
C 4.111006 -0.303589 -1.584636
C 2.990957 -0.426194 -0.762753
C 3.153363 -0.520228 0.617386
C 4.418164 -0.495589 1.174773
O 1.767139 -0.446446 -1.339195
H 6.254877 -0.185494 -1.655264
H 3.970160 -0.231399 -2.651249
H 2.277097 -0.612849 1.242034
H 4.560661 -0.568766 2.241213
H 1.075596 -0.549866 -0.636541
C -1.378971 -3.642599 -0.667057
N -2.239394 -3.032180 0.336129
C -1.787812 -3.333889 1.686381
C -2.384488 -1.633791 0.126454
C -3.567048 -1.009111 -0.197333
C -4.899654 -1.616573 -0.422206
N -3.354688 0.319919 -0.289373
C -4.251513 1.305985 -0.825487
N -2.016038 0.559895 -0.083498
C -1.374664 -0.628102 0.207445
O -0.158803 -0.700363 0.493501
C -1.475151 1.853309 0.060928
C -2.072826 2.773918 0.917206
C -1.511297 4.028169 1.071039
C -0.350731 4.361720 0.391211
C 0.247168 3.438751 -0.451084
C -0.315294 2.186737 -0.628455
H -0.340402 -3.289364 -0.606153
H -1.771558 -3.410458 -1.656013
H -1.391582 -4.722531 -0.524400
H -1.775824 -4.415351 1.815499
H -0.783260 -2.940490 1.893835
H -2.490112 -2.899434 2.396912
H -5.649096 -1.147698 0.212235
H -5.206276 -1.498267 -1.460785
H -4.836942 -2.675475 -0.191320
H -3.679377 2.169732 -1.158064
H -4.972212 1.626583 -0.070030
H -4.791871 0.888516 -1.675131
H -2.961771 2.502585 1.465870
H -1.975814 4.742776 1.733694
H 0.089658 5.338582 0.521437
H 1.153850 3.691702 -0.979336
H 0.143176 1.466277 -1.286930
>
28
smiles = CN(C)C(C)=[O:1]  energy = -694.2845908893377 Hartee
F -5.304359 0.900779 0.017300
C -4.044032 0.368499 0.023983
C -2.968910 1.194694 -0.237980
C -1.697317 0.652156 -0.229533
C -1.511611 -0.702166 0.037993
C -2.615945 -1.513125 0.298438
C -3.889534 -0.978249 0.291326
O -0.280805 -1.263741 0.055173
H -3.129934 2.240953 -0.444065
H -0.834783 1.269429 -0.433224
H -2.457476 -2.559847 0.503501
H -4.754486 -1.590764 0.490292
H 0.397130 -0.576487 -0.144390
C 3.230949 -1.631399 -0.481489
N 3.647045 -0.318397 -0.033090
C 5.015006 -0.209765 0.426962
C 2.814618 0.725247 -0.087184
C 3.363657 2.065711 0.324903
O 1.637797 0.612333 -0.459493
H 2.260045 -1.556492 -0.965306
H 3.149355 -2.315613 0.365058
H 3.957478 -2.021277 -1.194895
H 5.071043 0.352174 1.357992
H 5.400120 -1.210737 0.604423
H 5.644424 0.279892 -0.320119
H 4.268569 2.300664 -0.229220
H 2.609948 2.823631 0.127030
H 3.591263 2.067879 1.388891
>
33
smiles = CN(C)C(=[O:1])N(C)C  energy = -788.8971471978288 Hartee
F -5.733179 0.866635 0.513342
C -4.484740 0.405196 0.195808
C -3.380818 1.105932 0.640109
C -2.121494 0.635388 0.317858
C -1.976264 -0.524415 -0.440323
C -3.109370 -1.211082 -0.876339
C -4.370814 -0.746984 -0.558223
O -0.759175 -1.013202 -0.769538
H -3.510542 2.001692 1.226478
H -1.237089 1.159573 0.648749
H -2.982565 -2.106610 -1.463618
H -5.256987 -1.266000 -0.886966
H -0.055052 -0.433419 -0.382326
C 1.840171 -1.933691 1.114164
N 2.798217 -1.064757 0.458242
C 3.809741 -1.775811 -0.299490
C 2.397313 0.202027 0.151544
O 1.204927 0.541728 0.245675
N 3.344955 1.089866 -0.244636
C 2.913697 2.380429 -0.739712
C 4.723580 1.050425 0.197600
H 1.207019 -1.338249 1.768708
H 1.204249 -2.457777 0.394199
H 2.389958 -2.662677 1.708213
H 4.582830 -2.166159 0.365848
H 4.258924 -1.126098 -1.043180
H 3.341505 -2.617485 -0.817283
H 3.580671 2.689346 -1.544639
H 2.928420 3.136525 0.051135
H 1.897807 2.294453 -1.118576
H 4.881006 0.220866 0.879245
H 4.952156 1.979747 0.725725
H 5.402069 0.964108 -0.654119
>
25
smiles = [O-:1][n+]1ccc(Cl)cc1  energy = -1189.4954187515366 Hartee
F 6.556439 0.562704 0.125324
C 5.244226 0.179802 0.064571
C 4.943843 -1.168110 0.020732
C 3.618359 -1.552092 -0.040110
C 2.608545 -0.590474 -0.057276
C 2.940392 0.761769 -0.012057
C 4.264727 1.153217 0.048876
O 1.322839 -1.003421 -0.117536
H 5.737483 -1.898060 0.034525
H 3.347032 -2.595171 -0.075774
H 2.149373 1.497297 -0.026397
H 4.539485 2.195512 0.084254
H 0.722274 -0.210608 -0.124128
O -0.461860 1.020570 -0.116488
N -1.690641 0.662541 -0.072229
C -2.659478 1.598477 -0.050077
C -3.990934 1.260588 0.000557
C -4.349786 -0.081873 0.030263
Cl -6.010915 -0.548109 0.098806
C -3.344528 -1.041147 0.004502
C -2.029211 -0.641762 -0.047078
H -2.318923 2.622292 -0.073920
H -4.737706 2.036775 0.016989
H -3.579194 -2.092219 0.025140
H -1.212495 -1.347644 -0.067929
>
43
smiles = [O:1]=S(Cc1ccccc1)Cc1ccccc1  energy = -1421.511190168597 Hartee
F -6.950103 -1.289727 -0.375616
C -5.637275 -1.016506 -0.109568
C -4.811707 -0.632173 -1.147901
C -3.484489 -0.358984 -0.874586
C -2.998307 -0.471922 0.425413
C -3.853744 -0.860451 1.455332
C -5.181259 -1.134694 1.189344
O -1.702543 -0.218197 0.722136
H -5.204876 -0.549796 -2.148674
H -2.813104 -0.053815 -1.664266
H -3.463764 -0.942016 2.457491
H -5.857473 -1.436545 1.972999
H -1.218502 0.042433 -0.109389
O -0.241937 0.350707 -1.421491
S 1.199716 0.046122 -1.185424
C 1.563224 0.743451 0.495235
C 1.419735 2.224327 0.419507
C 0.248097 2.841074 0.842244
C 0.098937 4.212470 0.729391
C 1.116699 4.980783 0.189671
C 2.285773 4.372494 -0.238697
C 2.435018 3.002163 -0.128555
C 1.204219 -1.738722 -0.662136
C 2.565044 -2.124402 -0.197464
C 3.637046 -2.081068 -1.084505
C 4.911505 -2.410750 -0.660987
C 5.131013 -2.788323 0.654465
C 4.070347 -2.833060 1.543339
C 2.794472 -2.499614 1.121119
H 0.854825 0.306855 1.195734
H 2.581485 0.437663 0.722399
H -0.548977 2.243857 1.261046
H -0.815790 4.681620 1.061319
H 0.999030 6.050747 0.101791
H 3.081106 4.968276 -0.662124
H 3.345756 2.528570 -0.465997
H 0.442546 -1.860857 0.105787
H 0.909944 -2.289505 -1.555984
H 3.464807 -1.786761 -2.109338
H 5.736197 -2.374992 -1.357400
H 6.125766 -3.047943 0.984996
H 4.235835 -3.127692 2.569127
H 1.970423 -2.537147 1.818689
>
34
smiles = CN(C)C=[N:1]N(C)C  energy = -768.926991668157 Hartee
F -5.141172 -1.159983 1.080476
C -4.060012 -0.590169 0.466069
C -2.801481 -0.811842 0.988738
C -1.710212 -0.234960 0.365306
C -1.882897 0.553063 -0.770937
C -3.167584 0.760930 -1.274856
C -4.262302 0.188763 -0.657321
O -0.843920 1.134601 -1.409326
H -2.683928 -1.424682 1.868376
H -0.716233 -0.391959 0.755477
H -3.287268 1.374209 -2.153649
H -5.260592 0.339868 -1.035841
H 0.013950 0.899061 -0.969496
C 4.363093 -0.978198 -0.796756
N 3.150342 -1.332102 -0.069277
C 2.946443 -2.767106 -0.032373
C 1.999483 -0.640184 -0.517918
N 1.585034 0.522150 -0.210511
N 2.066589 1.391431 0.672624
C 1.620888 2.754451 0.497846
C 3.286692 1.236660 1.432356
H 4.429507 0.102575 -0.895737
H 5.227611 -1.339328 -0.239056
H 4.381113 -1.421277 -1.802341
H 3.828863 -3.233786 0.403822
H 2.777811 -3.195224 -1.031587
H 2.084722 -2.989813 0.595109
H 1.333470 -1.183437 -1.187278
H 0.684457 2.763487 -0.053045
H 2.358907 3.350990 -0.051688
H 1.466068 3.207466 1.477791
H 3.128181 1.670427 2.420901
H 4.130010 1.753854 0.958636
H 3.518851 0.181813 1.539164
>
45
smiles = CCN(CC)C(=[O:1])N(CC)CC  energy = -946.0557329341179 Hartee
F 6.252887 0.941999 -0.001299
C 5.044216 0.301219 -0.016711
C 3.941361 0.943415 0.510731
C 2.722083 0.292373 0.490402
C 2.614189 -0.984375 -0.055619
C 3.745531 -1.610285 -0.578583
C 4.967635 -0.966858 -0.560270
O 1.433673 -1.644205 -0.098789
H 4.041033 1.932375 0.929040
H 1.839642 0.763534 0.896228
H 3.647928 -2.599875 -0.995585
H 5.852041 -1.435807 -0.961138
H 0.719318 -1.071998 0.274188
C -0.421234 3.103994 0.272854
C -0.773593 2.134730 -0.853439
N -1.917811 1.271816 -0.584892
C -3.214688 1.939141 -0.516204
C -3.731683 2.104684 0.911850
C -1.647916 0.118341 0.104733
O -0.562933 -0.020452 0.694622
N -2.578058 -0.872729 0.120594
C -2.375193 -1.967325 1.061166
C -1.648207 -3.182289 0.487165
C -3.481902 -1.139535 -0.986243
C -4.957844 -1.129903 -0.591759
H 0.491898 3.635901 0.018298
H -1.213527 3.831766 0.428968
H -0.257389 2.553189 1.196196
H -0.995553 2.688724 -1.769855
H 0.081284 1.482715 -1.045701
H -3.082081 2.921389 -0.971937
H -3.955006 1.401064 -1.109133
H -4.686223 2.625741 0.895860
H -3.868925 1.135187 1.384683
H -3.032416 2.677852 1.514963
H -1.794414 -1.565093 1.893824
H -3.357665 -2.266709 1.434938
H -2.245886 -3.684848 -0.269225
H -0.697083 -2.890970 0.049871
H -1.454854 -3.888536 1.290218
H -3.234595 -2.126471 -1.390512
H -3.283054 -0.414392 -1.774426
H -5.177052 -1.938985 0.099886
H -5.564975 -1.271614 -1.482363
H -5.239809 -0.192438 -0.122604
>
54
smiles = CC(=[O:1])N(C1CCCCC1)C1CCCCC1  energy = -1084.7643311126053 Hartee
F 6.907353 0.068404 1.566638
C 5.836091 -0.291428 0.794929
C 6.019224 -1.222632 -0.209327
C 4.936239 -1.584702 -0.986296
C 3.683249 -1.016127 -0.756342
C 3.528909 -0.079913 0.263834
C 4.608037 0.287970 1.045370
O 2.647811 -1.400831 -1.535379
H 6.994248 -1.652448 -0.374711
H 5.042254 -2.307946 -1.779200
H 2.556114 0.355776 0.434593
H 4.504224 1.012565 1.837376
H 1.827136 -0.911412 -1.266642
C -0.647666 -2.320059 -0.696531
C -0.665742 -0.818601 -0.528894
O 0.370669 -0.172585 -0.740976
N -1.797546 -0.210806 -0.152053
C -3.036151 -0.928779 0.134201
C -4.190552 -0.488461 -0.771859
C -5.355382 -1.476952 -0.630308
C -5.498395 -1.983426 0.812932
C -4.947185 -0.958997 1.799682
C -3.432989 -0.804813 1.617935
C -1.828401 1.251184 -0.007879
C -0.850451 1.766914 1.071267
C 0.215580 2.692070 0.492474
C -0.417298 3.891773 -0.212553
C -1.587365 3.470248 -1.118447
C -1.607789 1.961605 -1.348217
H 0.352051 -2.615095 -1.007392
H -1.352541 -2.632621 -1.463371
H -0.882111 -2.820011 0.240215
H -2.860908 -1.979942 -0.083399
H -4.525846 0.513205 -0.505034
H -3.852871 -0.459937 -1.809072
H -6.274875 -0.980119 -0.943951
H -5.201921 -2.326842 -1.297806
H -6.547797 -2.186493 1.031015
H -4.952833 -2.920520 0.939781
H -5.159394 -1.270897 2.823528
H -5.448581 -0.003281 1.639187
H -3.114889 0.157056 2.018745
H -2.912915 -1.577912 2.187058
H -2.842163 1.490568 0.314887
H -1.411882 2.312214 1.833154
H -0.366346 0.920505 1.561146
H 0.867648 3.041354 1.295816
H 0.829426 2.128943 -0.209921
H -0.773311 4.603268 0.535377
H 0.352272 4.395934 -0.799488
H -1.520787 3.979986 -2.080526
H -2.535518 3.762214 -0.660619
H -0.672021 1.636872 -1.800007
H -2.418846 1.701107 -2.031101
>
38
smiles = CN(C)C=[N:1]C(C)(C)C  energy = -792.2277395866618 Hartee
F -5.282813 0.679545 1.341865
C -4.172044 0.393031 0.593936
C -2.934303 0.402172 1.205593
C -1.815257 0.113709 0.447106
C -1.935470 -0.181374 -0.910894
C -3.202289 -0.182498 -1.499476
C -4.325030 0.105274 -0.748912
O -0.869111 -0.464316 -1.681678
H -2.854763 0.631641 2.256636
H -0.834306 0.115741 0.896973
H -3.285354 -0.412192 -2.549872
H -5.308301 0.108062 -1.191615
H -0.024996 -0.460074 -1.135204
C 2.911308 3.069219 -0.494838
N 2.860782 1.697444 -0.037385
C 4.053454 1.316888 0.680191
C 1.798646 0.934344 -0.371623
N 1.425374 -0.277070 -0.268288
C 2.033229 -1.499617 0.226586
C 2.086536 -1.534665 1.762533
C 3.404988 -1.797086 -0.401122
C 1.073998 -2.618335 -0.224525
H 3.783936 3.217549 -1.136975
H 2.991394 3.747597 0.359012
H 2.017248 3.321420 -1.059574
H 4.895700 1.177206 -0.005852
H 3.893908 0.406639 1.244086
H 4.312296 2.113347 1.382124
H 1.042347 1.550010 -0.863515
H 2.650953 -0.706621 2.182479
H 1.076085 -1.484266 2.163771
H 2.542442 -2.465750 2.090909
H 3.658306 -2.841479 -0.233908
H 3.354869 -1.624009 -1.474652
H 4.202080 -1.188971 0.010161
H 1.429446 -3.584021 0.125943
H 0.078039 -2.451063 0.177274
H 1.007189 -2.641134 -1.309178
>
43
smiles = COc1cccc(C[N:1]=CN(C)C)c1  energy = -1019.7826107306307 Hartee
F -6.139536 -1.547102 -0.825352
C -4.836421 -1.361300 -0.448849
C -4.152368 -0.263083 -0.930787
C -2.837011 -0.077837 -0.547817
C -2.214388 -0.984151 0.309993
C -2.933702 -2.085769 0.778885
C -4.247519 -2.278378 0.400776
O -0.937791 -0.836288 0.709119
H -4.645798 0.429709 -1.594403
H -2.278337 0.770810 -0.912342
H -2.441912 -2.781650 1.439998
H -4.813505 -3.125268 0.754840
H -0.528330 -0.012420 0.304958
C 4.736338 -3.055055 1.226947
O 3.528456 -2.494220 0.754313
C 3.578621 -1.321786 0.053282
C 4.742926 -0.619598 -0.236641
C 4.663502 0.558937 -0.960242
C 3.445525 1.043176 -1.397682
C 2.277657 0.342623 -1.116609
C 0.934307 0.871202 -1.559198
N 0.188640 1.340088 -0.412301
C 0.123968 2.600095 -0.198558
N -0.443954 3.146715 0.878582
C -0.686553 4.564130 0.969195
C -1.020503 2.331739 1.921672
C 2.350337 -0.832625 -0.389089
H 5.410800 -3.300075 0.401211
H 4.447400 -3.968905 1.743181
H 5.239492 -2.383017 1.928372
H 5.706788 -0.974594 0.090952
H 5.570067 1.102538 -1.183363
H 3.402733 1.962370 -1.963859
H 1.080253 1.670733 -2.301803
H 0.357616 0.062200 -2.019612
H 0.547099 3.325734 -0.906216
H -0.291707 4.949897 1.911826
H -1.759952 4.773313 0.931992
H -0.200050 5.083328 0.146408
H -0.489543 1.384420 1.972005
H -2.079549 2.134245 1.733604
H -0.922892 2.852043 2.873812
H 1.458730 -1.388959 -0.146478
>
31
smiles = CC1CCOP(O)(=[O:1])O1  energy = -1206.4855632224153 Hartee
F -6.205100 -0.739044 0.381329
C -4.931835 -0.273217 0.205322
C -3.870259 -1.112773 0.480061
C -2.583944 -0.638162 0.300073
C -2.371239 0.662051 -0.151247
C -3.461953 1.488758 -0.419328
C -4.749831 1.021509 -0.241858
O -1.124639 1.158631 -0.339275
H -4.052951 -2.116695 0.829171
H -1.731306 -1.267301 0.508747
H -3.281363 2.493413 -0.766444
H -5.604488 1.646772 -0.444655
H -0.461284 0.468995 -0.129460
C 2.123912 2.219411 0.222214
C 3.221962 1.403505 -0.444050
C 4.298917 0.920516 0.531148
C 3.754221 -0.123858 1.496972
O 3.234974 -1.257124 0.787660
P 2.120798 -0.952899 -0.311427
O 2.300171 -2.154091 -1.308207
O 0.743519 -0.814437 0.213348
O 2.665950 0.277222 -1.153380
H 1.374197 2.497177 -0.514389
H 1.627832 1.642123 0.997820
H 2.548756 3.120017 0.656584
H 3.687920 1.996892 -1.239495
H 4.684943 1.768586 1.094144
H 5.110157 0.469107 -0.043300
H 2.967083 0.291556 2.132602
H 4.549327 -0.528226 2.127523
H 1.475612 -2.625580 -1.446415
>
43
smiles = CC(C)C1OP(O)(=[O:1])OCC1(C)C  energy = -1363.6402057932569 Hartee
F -6.626378 -1.177926 -0.962450
C -5.522222 -0.499013 -0.538405
C -5.230495 0.724383 -1.111426
C -4.110263 1.409479 -0.680600
C -3.301579 0.866128 0.313814
C -3.613136 -0.367332 0.874213
C -4.731902 -1.059238 0.446515
O -2.203929 1.576470 0.714289
H -5.871800 1.127597 -1.878489
H -3.851695 2.367617 -1.101546
H -2.970368 -0.780714 1.637567
H -4.991483 -2.017096 0.867619
H -1.731929 1.077379 1.409451
C 3.197623 2.562248 0.121595
C 3.472197 1.261175 -0.641149
C 4.889450 1.359809 -1.211871
C 3.302599 0.057810 0.311242
O 2.182722 0.288480 1.197797
P 0.693107 0.024731 0.758478
O 0.346570 1.131544 -0.345340
O -0.240394 0.012368 1.892668
O 0.699656 -1.349746 -0.046744
C 1.782118 -1.493258 -0.969987
C 3.148272 -1.364631 -0.285395
C 4.225611 -1.730328 -1.306883
C 3.221084 -2.364405 0.877268
H 3.323575 3.410467 -0.546748
H 2.188003 2.592786 0.519171
H 3.895000 2.663570 0.950415
H 2.747809 1.181897 -1.456926
H 5.622013 1.299024 -0.410528
H 5.105917 0.591202 -1.942187
H 5.005923 2.323428 -1.702116
H 4.156954 0.053253 0.999680
H -0.551988 1.477079 -0.218721
H 1.659405 -2.491547 -1.395173
H 1.673553 -0.747288 -1.762208
H 4.077637 -1.202083 -2.243295
H 5.212919 -1.510451 -0.913492
H 4.170061 -2.796616 -1.512927
H 2.491289 -2.120341 1.647369
H 3.014030 -3.370454 0.520362
H 4.212824 -2.348222 1.322648
>
37
smiles = C[N:1]1C2CCC1CCC2  energy = -775.0057141168987 Hartee
F -5.562937 -1.095734 -0.241397
C -4.351468 -0.474479 -0.109061
C -3.208822 -1.246261 -0.043571
C -1.986577 -0.614064 0.091460
C -1.911380 0.775384 0.160793
C -3.084985 1.528332 0.089342
C -4.309824 0.905487 -0.045245
O -0.740262 1.429729 0.292281
H -3.280717 -2.321135 -0.098071
H -1.080708 -1.197253 0.143209
H -3.015638 2.603124 0.142403
H -5.223928 1.474789 -0.100507
H 0.026470 0.796436 0.351002
C 1.484352 -0.633342 1.931460
N 1.570808 -0.074177 0.599410
C 2.514661 1.023801 0.384467
C 2.273301 1.339762 -1.100616
C 1.847191 -0.014407 -1.701905
C 1.889523 -0.977911 -0.504957
C 3.275010 -1.620929 -0.346211
C 4.367775 -0.551401 -0.288368
C 3.967206 0.597356 0.640110
H 0.719088 -1.410112 1.935398
H 2.416289 -1.071163 2.307162
H 1.177243 0.158524 2.615096
H 2.253706 1.863610 1.035226
H 3.165827 1.744936 -1.572046
H 1.473825 2.072131 -1.198591
H 2.506313 -0.344650 -2.501930
H 0.835264 0.044642 -2.100935
H 1.131054 -1.764419 -0.576260
H 3.287413 -2.220892 0.566616
H 3.457943 -2.297021 -1.183358
H 4.541987 -0.160187 -1.291352
H 5.305576 -0.996421 0.052858
H 4.072686 0.292022 1.683506
H 4.627397 1.452085 0.482846
>
29
smiles = CN1CCCC1=[O:1]  energy = -732.3807798445334 Hartee
F 5.624401 -1.020962 0.021665
C 4.376488 -0.460594 0.019163
C 3.274793 -1.284851 -0.098585
C 2.015663 -0.714233 -0.099674
C 1.869210 0.666051 0.016386
C 2.999260 1.474567 0.133487
C 4.260558 0.911404 0.135652
O 0.650748 1.254933 0.019011
H 3.406096 -2.351683 -0.187497
H 1.133093 -1.330469 -0.189650
H 2.870579 2.541462 0.222656
H 5.145204 1.521317 0.226091
H -0.049503 0.562535 -0.058664
C -2.820955 1.951335 -0.147258
N -3.315174 0.602785 -0.050843
C -4.744438 0.363274 0.000715
C -4.855426 -1.112102 0.397114
C -3.520907 -1.702901 -0.057661
C -2.587625 -0.510872 -0.096923
O -1.359042 -0.573286 -0.173835
H -3.203679 2.425935 -1.053573
H -3.146366 2.528439 0.720162
H -1.734184 1.939425 -0.181119
H -5.187374 0.556040 -0.983627
H -5.209351 1.033061 0.727084
H -5.708566 -1.599058 -0.068763
H -4.952893 -1.203146 1.478903
H -3.576547 -2.115946 -1.067369
H -3.133268 -2.478399 0.600392
>
30
smiles = C1CC[NH:1]CC1  energy = -658.3536751433821 Hartee
F -5.215300 -1.047822 0.276164
C -3.990123 -0.457861 0.124659
C -3.927050 0.856051 -0.299293
C -2.688300 1.446790 -0.449595
C -1.521628 0.728936 -0.177909
C -1.618848 -0.595031 0.246705
C -2.855535 -1.194469 0.399991
O -0.337436 1.352016 -0.338595
H -4.835159 1.399819 -0.505564
H -2.601537 2.470066 -0.778531
H -0.719638 -1.152901 0.456383
H -2.945153 -2.217898 0.728685
H 0.423622 0.745546 -0.111687
C 4.776239 -0.128076 -0.181396
C 3.868780 -1.096153 -0.939963
C 2.465939 -0.497984 -1.069843
N 1.881469 -0.150093 0.221967
C 2.738982 0.773227 0.959513
C 4.152002 0.223539 1.168727
H 5.762999 -0.572534 -0.035820
H 4.901385 0.784443 -0.769331
H 3.810893 -2.044632 -0.397938
H 4.275047 -1.299824 -1.931787
H 1.794606 -1.199863 -1.571015
H 2.509281 0.419138 -1.664231
H 1.774434 -1.000680 0.771891
H 2.784766 1.703591 0.386448
H 2.262693 0.985116 1.919915
H 4.104289 -0.672494 1.794548
H 4.761630 0.964218 1.687972
>
38
smiles = OP1(=[O:1])OCCC(O1)c1ccccc1  energy = -1398.1188863923642 Hartee
F 7.507683 -1.012939 -0.761809
C 6.352275 -0.367803 -0.415454
C 6.428394 0.921065 0.076721
C 5.259417 1.570202 0.423541
C 4.028676 0.930098 0.277537
C 3.982205 -0.370128 -0.219652
C 5.148173 -1.026228 -0.569435
O 2.907219 1.606060 0.625562
H 7.387755 1.401721 0.183579
H 5.279396 2.576249 0.810717
H 3.023883 -0.856319 -0.324937
H 5.129439 -2.032832 -0.956133
H 2.122577 1.041404 0.481198
O -0.546958 -0.750124 2.220036
P -0.610057 -0.402610 0.696253
O 0.719446 -0.064165 0.164384
O -1.309424 -1.680264 0.035206
C -1.935400 -1.512853 -1.246331
C -1.930535 -0.060167 -1.694773
C -2.492020 0.857467 -0.603913
O -1.699288 0.760271 0.592456
C -3.944345 0.558130 -0.311548
C -4.926693 1.181755 -1.073336
C -6.264306 0.907443 -0.851216
C -6.636308 0.011144 0.137745
C -5.663425 -0.611172 0.900683
C -4.324045 -0.341055 0.674708
H -1.391948 -0.942209 2.637173
H -2.957544 -1.887980 -1.137239
H -1.392545 -2.138433 -1.960380
H -2.525563 0.042096 -2.601551
H -0.901188 0.246300 -1.896300
H -2.399114 1.900862 -0.929653
H -4.639841 1.885847 -1.840247
H -7.018129 1.398520 -1.447863
H -7.680339 -0.199534 0.314115
H -5.944929 -1.310764 1.673584
H -3.570555 -0.830956 1.273619
>
42
smiles = CN(C)C=[N:1]Cc1ccc(C)cc1  energy = -944.5863421063757 Hartee
F 6.651069 -0.495751 0.848304
C 5.367892 -0.573244 0.376277
C 5.073446 -1.491244 -0.613458
C 3.778356 -1.566125 -1.086717
C 2.785783 -0.728709 -0.572415
C 3.115484 0.187859 0.425838
C 4.409619 0.268581 0.904895
O 1.537259 -0.835923 -1.063999
H 5.848855 -2.132642 -1.001283
H 3.513179 -2.271619 -1.858157
H 2.345346 0.833245 0.820189
H 4.678192 0.972112 1.677315
H 0.919252 -0.187452 -0.602148
C -1.156393 4.164851 -1.143902
N -1.315028 2.928388 -0.412579
C -2.504123 2.880178 0.409355
C -0.371459 1.974822 -0.494236
N -0.151054 0.874625 0.111981
C -0.924882 0.295073 1.187717
C -2.156291 -0.449718 0.726004
C -3.276020 -0.534073 1.546827
C -4.399603 -1.226218 1.136375
C -4.439011 -1.852049 -0.105074
C -5.664336 -2.600186 -0.536727
C -3.317092 -1.768960 -0.918707
C -2.187964 -1.080658 -0.510208
H -0.235213 4.150319 -1.721241
H -1.122410 5.009422 -0.450343
H -1.998283 4.309793 -1.825992
H -3.304259 3.415134 -0.104133
H -2.337868 3.359617 1.379276
H -2.826301 1.854136 0.559236
H 0.383151 2.204300 -1.244763
H -1.199312 1.035799 1.948710
H -0.252635 -0.430764 1.666603
H -3.267105 -0.054579 2.516519
H -5.260677 -1.281337 1.787757
H -5.562684 -2.956313 -1.558771
H -5.830193 -3.458401 0.114404
H -6.543850 -1.960680 -0.473635
H -3.321075 -2.251236 -1.885889
H -1.321677 -1.031889 -1.153274
>
33
smiles = CN(C)C=[N:1]C1CC1  energy = -751.7137426067126 Hartee
F 4.738552 -0.784078 -1.116169
C 3.588965 -0.382307 -0.490917
C 2.389841 -0.486126 -1.167198
C 1.230441 -0.081772 -0.531926
C 1.273895 0.422220 0.767860
C 2.502955 0.516072 1.424144
C 3.665190 0.113675 0.796618
O 0.166447 0.824496 1.419972
H 2.370383 -0.875836 -2.172830
H 0.280463 -0.149896 -1.039963
H 2.526000 0.909147 2.428126
H 4.620756 0.181113 1.291942
H -0.649277 0.698053 0.846667
C -3.179161 -2.958171 -0.418782
N -2.522935 -1.792016 0.116119
C -1.502566 -2.036447 1.107701
C -2.734709 -0.575617 -0.394316
N -2.063214 0.469570 -0.078897
C -2.453269 1.713670 -0.631075
C -1.396596 2.732869 -0.959419
C -2.301992 2.948647 0.214309
H -3.666738 -3.513679 0.385734
H -3.930432 -2.667445 -1.149645
H -2.452898 -3.617162 -0.903970
H -1.362398 -1.143170 1.710624
H -1.822565 -2.856328 1.749828
H -0.549372 -2.303637 0.642910
H -3.564013 -0.524446 -1.112892
H -3.319162 1.672838 -1.297491
H -1.539817 3.335828 -1.843472
H -0.366875 2.482803 -0.760209
H -1.878385 2.824347 1.198510
H -3.069137 3.705052 0.149325
>
39
smiles = CN(C)C=[N:1]Cc1ccccc1  energy = -905.2893249375752 Hartee
F 4.698186 -1.820384 -1.267721
C 3.567495 -1.550774 -0.543323
C 2.356207 -1.471253 -1.200843
C 1.218168 -1.195998 -0.467050
C 1.294339 -0.999845 0.911000
C 2.532992 -1.095001 1.547577
C 3.675174 -1.369322 0.821827
O 0.206255 -0.732153 1.657828
H 2.312198 -1.622258 -2.267964
H 0.258081 -1.125952 -0.953521
H 2.580598 -0.945014 2.614471
H 4.639017 -1.440906 1.300255
H -0.583071 -0.541401 1.067202
C -4.879198 0.061509 -0.922063
N -4.206487 -0.956777 -0.146239
C -5.100530 -1.992734 0.320861
C -2.922130 -0.952854 0.258032
N -1.930415 -0.167932 0.107547
C -1.905013 1.108257 -0.579555
C -0.573781 1.768063 -0.309860
C -0.273783 2.224775 0.967883
C 0.953800 2.800869 1.237442
C 1.896286 2.931214 0.230915
C 1.603022 2.485447 -1.045838
C 0.375005 1.905068 -1.313115
H -5.491212 0.700284 -0.276559
H -5.537393 -0.424223 -1.645905
H -4.171811 0.677234 -1.463105
H -5.559693 -2.501618 -0.530559
H -5.895409 -1.558088 0.933519
H -4.559865 -2.723789 0.916440
H -2.673844 -1.839943 0.837542
H -2.705033 1.770266 -0.221655
H -2.017030 0.968144 -1.662577
H -1.004328 2.115326 1.755852
H 1.177679 3.146359 2.236108
H 2.857059 3.377610 0.441578
H 2.334584 2.582556 -1.834779
H 0.155753 1.554521 -2.311985
>
26
smiles = C=Cn1cc[n:1]c1  energy = -710.0456057939331 Hartee
F -5.258305 -1.168750 0.702592
C -4.114845 -0.492532 0.372183
C -2.901624 -1.144025 0.470773
C -1.748645 -0.458339 0.135568
C -1.813505 0.866097 -0.294361
C -3.055587 1.497901 -0.381632
C -4.211572 0.820299 -0.047880
O -0.712838 1.568591 -0.631653
H -2.866288 -2.169226 0.804257
H -0.787559 -0.943829 0.206520
H -3.093536 2.523086 -0.714417
H -5.177303 1.295963 -0.111278
H 0.102231 1.002011 -0.550324
C 5.442865 0.752513 1.280332
C 5.010373 -0.199351 0.468709
N 3.714350 -0.307431 -0.030001
C 3.283782 -1.283228 -0.892626
C 1.967498 -1.032995 -1.132606
N 1.579889 0.073472 -0.434532
C 2.640233 0.483595 0.209944
H 6.463392 0.756065 1.616083
H 4.813834 1.548944 1.635663
H 5.662234 -0.989309 0.121996
H 3.932609 -2.053451 -1.254535
H 1.273451 -1.562627 -1.753375
H 2.650887 1.340496 0.850621
>
45
smiles = CCN(CC)C(=[O:1])c1ccc(OC)cc1  energy = -1078.9796308875186 Hartee
F 6.622337 -2.416134 0.780523
C 5.638277 -1.612749 0.272810
C 4.326967 -1.856055 0.630940
C 3.336000 -1.041018 0.116074
C 3.661523 0.002734 -0.746963
C 4.994303 0.224671 -1.092258
C 5.989769 -0.585854 -0.582328
O 2.716410 0.820346 -1.265153
H 4.091894 -2.669122 1.299378
H 2.299982 -1.206514 0.373510
H 5.230906 1.035815 -1.762158
H 7.025169 -0.429245 -0.839569
H 1.831163 0.558575 -0.920890
C 0.984400 3.009570 1.510307
C 0.283814 2.940177 0.156231
N -0.911046 2.110181 0.216856
C -2.165242 2.789445 0.488916
C -2.822618 3.296782 -0.792626
C -0.826408 0.796511 0.000445
O 0.239564 0.224357 -0.266864
C -2.084595 -0.007030 0.090868
C -2.737918 -0.402899 -1.066228
C -3.870603 -1.198074 -1.007124
C -4.354743 -1.622287 0.225443
O -5.456991 -2.403343 0.405619
C -6.176306 -2.838686 -0.732050
C -3.684662 -1.242147 1.390643
C -2.561658 -0.446480 1.323524
H 1.878666 3.620986 1.428299
H 0.331295 3.441622 2.265289
H 1.276859 2.012603 1.831492
H -0.013762 3.938197 -0.167783
H 0.964270 2.519874 -0.586764
H -2.843096 2.104945 0.999856
H -1.950611 3.627060 1.155519
H -3.090884 2.461219 -1.433887
H -2.150231 3.952422 -1.340746
H -3.724635 3.850554 -0.546943
H -2.358321 -0.090543 -2.028098
H -4.357361 -1.483307 -1.925525
H -5.550568 -3.452496 -1.385922
H -6.994862 -3.440957 -0.342226
H -6.580952 -1.991707 -1.293135
H -4.065493 -1.589619 2.338002
H -2.046792 -0.166979 2.231043
>
33
smiles = C1C[N:1]2CCN1CC2  energy = -751.7302861320024 Hartee
F 5.500099 1.184295 -0.002347
C 4.307567 0.515535 -0.000756
C 3.134177 1.242717 0.002658
C 1.930018 0.562439 0.003797
C 1.905741 -0.830168 0.002266
C 3.108475 -1.538054 -0.001623
C 4.314999 -0.866564 -0.002936
O 0.751044 -1.531487 0.004195
H 3.167816 2.320702 0.003974
H 1.000521 1.109923 0.006009
H 3.076575 -2.615783 -0.003399
H 5.252066 -1.400058 -0.006053
H -0.033206 -0.926458 0.005067
C -3.816837 -0.378618 -1.180097
C -2.310265 -0.729030 -1.180091
N -1.668621 -0.146240 0.001968
C -1.843107 1.307747 -0.025148
C -3.351902 1.650650 -0.026746
N -4.138508 0.422290 -0.003282
C -3.811899 -0.336193 1.199976
C -2.304641 -0.683434 1.208347
H -4.436050 -1.277331 -1.151969
H -4.093062 0.199943 -2.063921
H -2.149063 -1.808335 -1.149011
H -1.807092 -0.332066 -2.064500
H -1.344527 1.723519 0.853680
H -1.349637 1.689819 -0.921860
H -3.632638 2.211272 -0.920673
H -3.627978 2.241453 0.849053
H -4.429251 -1.236699 1.204808
H -4.087445 0.272347 2.063799
H -1.799097 -0.250799 2.074468
H -2.141224 -1.762731 1.219409
>
44
smiles = CN(C)C=[N:1]c1ccc(cc1)N(C)C  energy = -999.8996267045258 Hartee
F 6.101182 -1.699355 -1.373353
C 5.042990 -1.320807 -0.591771
C 5.031676 -1.684228 0.741361
C 3.963247 -1.299086 1.526523
C 2.914348 -0.554858 0.981877
C 2.955915 -0.203733 -0.366873
C 4.021597 -0.586347 -1.160266
O 1.896716 -0.197401 1.789654
H 5.847681 -2.258737 1.150059
H 3.921222 -1.565737 2.570527
H 2.144123 0.370903 -0.785881
H 4.065177 -0.321557 -2.205043
H 1.204006 0.313876 1.280787
C -0.013570 4.838666 -0.240077
N -0.449997 3.464000 -0.304426
C -1.674071 3.252690 -1.040481
C 0.250990 2.494120 0.301668
N 0.030812 1.244921 0.449050
C -1.146004 0.535653 0.219236
C -1.126418 -0.591223 -0.598600
C -2.248430 -1.382031 -0.746465
C -3.437291 -1.093319 -0.069130
C -3.442493 0.032682 0.763510
C -2.324498 0.823282 0.910753
N -4.602127 -1.830087 -0.258479
C -4.632694 -2.836697 -1.294102
C -5.414184 -2.190408 0.884863
H 0.907831 4.916665 0.331858
H -0.779742 5.452456 0.240607
H 0.159836 5.227490 -1.246975
H -1.768574 2.208739 -1.326272
H -2.547999 3.533134 -0.444907
H -1.655010 3.865253 -1.943420
H 1.205717 2.832948 0.698252
H -0.219103 -0.845892 -1.127526
H -2.179485 -2.246271 -1.387503
H -4.340852 0.307721 1.295091
H -2.351473 1.677175 1.573500
H -5.672114 -3.122196 -1.456893
H -4.064106 -3.740096 -1.032487
H -4.241522 -2.422890 -2.221857
H -5.164484 -3.197594 1.244976
H -5.264832 -1.492800 1.702151
H -6.468137 -2.177153 0.598735
>
29
smiles = [O:1]=CN1CCCC1  energy = -732.3691255050782 Hartee
F -5.774535 -0.350484 0.253357
C -4.439476 -0.078562 0.129161
C -4.020342 1.237608 0.162380
C -2.671595 1.508873 0.037930
C -1.756391 0.468252 -0.118241
C -2.207487 -0.849352 -0.149715
C -3.555807 -1.128395 -0.025765
O -0.443959 0.776102 -0.232991
H -4.741278 2.030227 0.284669
H -2.308255 2.524026 0.059607
H -1.490513 -1.647826 -0.271645
H -3.921584 -2.142738 -0.047919
H 0.085176 -0.053052 -0.322214
O 1.080538 -1.488582 -0.362807
C 2.268373 -1.601007 -0.057792
N 3.142001 -0.617408 -0.003934
C 4.540154 -0.773651 0.364743
C 4.999453 0.655047 0.643185
C 4.172656 1.467970 -0.352062
C 2.816175 0.769374 -0.315026
H 2.687843 -2.586328 0.198382
H 4.639975 -1.432860 1.228068
H 5.096375 -1.204563 -0.474988
H 6.070547 0.777101 0.502063
H 4.743071 0.939431 1.663916
H 4.096834 2.517544 -0.079857
H 4.607806 1.394491 -1.349006
H 2.271902 0.825205 -1.259314
H 2.172001 1.178454 0.469134
>
37
smiles = COCC[NH:1]CCOC  energy = -849.2000358377967 Hartee
F 5.731343 -0.738881 -1.160851
C 4.535232 -0.571764 -0.519079
C 4.518320 -0.509328 0.861396
C 3.307904 -0.341113 1.504230
C 2.124763 -0.237719 0.770790
C 2.174154 -0.303824 -0.620001
C 3.382340 -0.471357 -1.271738
O 0.967460 -0.072170 1.445277
H 5.439550 -0.591403 1.415744
H 3.256978 -0.287430 2.579895
H 1.260574 -0.222226 -1.187842
H 3.436051 -0.524225 -2.347663
H 0.195447 -0.040638 0.824191
C -5.049692 -3.155957 -0.358497
O -3.769192 -2.797052 0.111699
C -3.382372 -1.490567 -0.261641
C -2.001274 -1.215884 0.351106
N -1.332441 -0.019653 -0.133555
C -1.989931 1.235748 0.210772
C -1.109698 2.415268 -0.228967
O -1.575352 3.668062 0.224795
C -2.721641 4.158947 -0.440091
H -5.230665 -4.169760 -0.008701
H -5.818340 -2.484435 0.041476
H -5.088177 -3.130909 -1.453827
H -3.330819 -1.415938 -1.361276
H -4.127399 -0.765815 0.099053
H -1.363818 -2.074673 0.126504
H -2.097985 -1.142413 1.436128
H -1.232166 -0.077525 -1.144573
H -2.983597 1.328309 -0.249147
H -2.106252 1.271183 1.296890
H -0.115845 2.308272 0.211544
H -1.016572 2.424709 -1.325579
H -2.847548 5.185459 -0.101621
H -2.578673 4.146903 -1.526421
H -3.617706 3.584637 -0.186083
>
28
smiles = NCCC[NH2:1]  energy = -636.3034871742869 Hartee
F -5.500349 -0.914363 0.059010
C -4.236176 -0.391311 0.030050
C -3.158173 -1.252434 -0.013422
C -1.881798 -0.721032 -0.041681
C -1.689472 0.659566 -0.026990
C -2.801005 1.504006 0.016278
C -4.078585 0.981579 0.044373
O -0.463763 1.219332 -0.052302
H -3.321274 -2.318626 -0.024540
H -1.025458 -1.376299 -0.076775
H -2.640726 2.570308 0.026856
H -4.944841 1.622902 0.077777
H 0.251121 0.520948 -0.077065
N 6.547534 -0.374696 -0.026438
C 5.321886 0.408977 0.061523
C 4.109500 -0.516907 -0.007377
C 2.792853 0.264595 -0.022640
N 1.602345 -0.577219 -0.101975
H 7.356914 0.236977 -0.024539
H 6.628111 -0.986989 0.780045
H 5.307867 1.090588 -0.793735
H 5.261137 1.018922 0.979096
H 4.192472 -1.125927 -0.910611
H 4.124474 -1.191319 0.854277
H 2.774477 0.941781 -0.879951
H 2.708571 0.867144 0.885585
H 1.630788 -1.131372 -0.953406
H 1.586282 -1.223260 0.682520
>
25
smiles = CNC(C)=[O:1]  energy = -655.0074575736646 Hartee
F 4.858432 -1.186257 0.094021
C 3.652673 -0.541740 0.039746
C 3.635087 0.839293 0.001490
C 2.416428 1.487159 -0.053261
C 1.229668 0.754134 -0.068769
C 1.278018 -0.637592 -0.029773
C 2.494112 -1.293006 0.025209
O 0.057767 1.426263 -0.120777
H 4.561568 1.390895 0.014404
H 2.364282 2.563804 -0.083961
H 0.354164 -1.196451 -0.042970
H 2.549001 -2.369650 0.055581
H -0.695129 0.782720 -0.123324
C -4.346479 -1.923583 -0.052621
N -4.321347 -0.483394 0.052221
C -3.207889 0.253213 0.023691
C -3.429403 1.738039 0.154002
O -2.088053 -0.250298 -0.097718
H -4.930557 -2.230131 -0.921253
H -3.321908 -2.273315 -0.166002
H -4.780314 -2.362516 0.846794
H -5.208913 -0.015396 0.155990
H -4.082293 2.087565 -0.642514
H -3.897813 1.957476 1.111005
H -2.479551 2.261840 0.094188
>
49
smiles = CN(C)C(=[O:1])C12CC3CC(CC(C3)C1)C2  energy = -1044.2816529903805 Hartee
F -6.170832 -2.238273 -0.071347
C -5.244945 -1.233311 -0.005063
C -4.037763 -1.393395 -0.656500
C -3.105144 -0.375559 -0.585069
C -3.383082 0.785477 0.132808
C -4.611720 0.920753 0.778957
C -5.549357 -0.091306 0.710606
O -2.489366 1.796757 0.226011
H -3.837406 -2.298600 -1.207611
H -2.153230 -0.465480 -1.087079
H -4.815138 1.825790 1.328770
H -6.504071 -0.003210 1.204137
H -1.664162 1.551622 -0.257570
C 0.270407 3.607109 -0.550564
N 1.225085 2.589850 -0.138102
C 2.340057 3.147858 0.592903
C 0.941449 1.311681 -0.416540
O -0.156138 1.044569 -0.936477
C 1.918949 0.161377 -0.147052
C 2.022512 -0.133243 1.358790
C 2.944582 -1.332793 1.586448
C 2.356711 -2.571735 0.915471
C 2.231877 -2.308754 -0.583560
C 3.614650 -2.042956 -1.173512
C 4.204542 -0.803594 -0.505608
C 4.325871 -1.039559 1.000219
C 3.303446 0.405974 -0.764404
C 1.332350 -1.097555 -0.814303
H -0.292157 3.251450 -1.411524
H -0.432266 3.829716 0.254797
H 0.813538 4.510229 -0.821428
H 3.000934 3.690524 -0.088153
H 1.948915 3.852280 1.329834
H 2.907720 2.389888 1.115515
H 1.024267 -0.353163 1.746107
H 2.407964 0.719516 1.916126
H 3.034889 -1.508771 2.664487
H 3.001972 -3.435293 1.091825
H 1.374359 -2.795004 1.338292
H 1.783805 -3.180598 -1.073404
H 3.536724 -1.885054 -2.251712
H 4.264711 -2.904889 -1.006915
H 5.197184 -0.600370 -0.923542
H 4.992223 -1.883927 1.188803
H 4.758665 -0.159971 1.483091
H 3.782932 1.290759 -0.353728
H 3.190029 0.558623 -1.840893
H 0.339352 -1.293212 -0.404755
H 1.211824 -0.916777 -1.885074
>
39
smiles = [O:1]=C1C(=C1c1ccccc1)c1ccccc1  energy = -1059.0303082923601 Hartee
F -7.338765 -1.624365 0.306322
C -6.087740 -1.098756 0.135648
C -5.961425 0.252198 -0.125638
C -4.696791 0.780474 -0.296945
C -3.573894 -0.041460 -0.207272
C -3.730553 -1.399902 0.056654
C -4.993329 -1.935629 0.229418
O -2.353242 0.516444 -0.380855
H -6.840520 0.873063 -0.191791
H -4.559892 1.830076 -0.502666
H -2.855589 -2.029726 0.123611
H -5.132474 -2.985243 0.434411
H -1.654281 -0.175880 -0.285595
O -0.286430 -1.251598 -0.116933
C 0.788611 -0.674361 -0.065481
C 1.541925 0.524960 -0.013136
C 2.202718 -0.688414 -0.018125
C 3.420267 -1.431369 -0.018108
C 4.656087 -0.804500 -0.210421
C 5.816790 -1.552252 -0.217139
C 5.763224 -2.925574 -0.026638
C 4.541611 -3.556130 0.161143
C 3.374087 -2.819168 0.161018
C 1.573710 1.948717 0.045497
C 2.762979 2.638038 0.309574
C 2.763813 4.017157 0.369201
C 1.587755 4.724412 0.163332
C 0.403777 4.048559 -0.094239
C 0.387799 2.668554 -0.148912
H 4.691709 0.261474 -0.372858
H 6.768876 -1.066278 -0.370539
H 6.673863 -3.505792 -0.028894
H 4.502507 -4.625707 0.304147
H 2.417510 -3.299357 0.304028
H 3.672137 2.083677 0.483411
H 3.682021 4.546494 0.576959
H 1.593846 5.803386 0.207504
H -0.511054 4.600761 -0.248501
H -0.530927 2.136248 -0.344403
>
41
smiles = [NH2:1]C12CC3CC(CC(C3)C1)C2  energy = -852.418185652423 Hartee
F -6.698530 -0.471395 0.119332
C -5.367098 -0.161717 0.055372
C -4.443108 -1.187141 0.035613
C -3.098560 -0.871315 -0.029053
C -2.685404 0.459394 -0.073010
C -3.645072 1.473804 -0.051823
C -4.989572 1.166948 0.012241
O -1.387080 0.810640 -0.135226
H -4.776375 -2.212422 0.070217
H -2.360152 -1.657587 -0.046790
H -3.315255 2.499993 -0.086528
H -5.740028 1.941143 0.029095
H -0.788868 0.002358 -0.148279
N 0.355286 -1.275683 -0.185782
C 1.684482 -0.659089 -0.083999
C 2.813864 -1.698478 -0.121874
C 4.166602 -0.994862 -0.010523
C 4.233567 -0.224145 1.307619
C 3.113097 0.815340 1.344369
C 3.278374 1.788511 0.177622
C 3.213636 1.015228 -1.138861
C 4.334380 -0.023799 -1.178908
C 1.859793 0.314814 -1.252026
C 1.758983 0.115255 1.234531
H 0.220819 -1.931867 0.578285
H 0.278647 -1.791728 -1.057755
H 2.694232 -2.405460 0.704631
H 2.765211 -2.263683 -1.057483
H 4.966958 -1.743594 -0.038490
H 5.203010 0.270515 1.398338
H 4.130910 -0.913857 2.149045
H 3.157689 1.366566 2.290163
H 2.485801 2.538900 0.205926
H 4.236566 2.306529 0.258170
H 3.330384 1.710369 -1.977600
H 4.304226 -0.569619 -2.125077
H 5.304825 0.472598 -1.111075
H 1.800014 -0.229661 -2.197890
H 1.052517 1.048345 -1.232816
H 1.625520 -0.571864 2.074056
H 0.951974 0.848750 1.266418
>
31
smiles = CN(C)C=[N:1]CC#C  energy = -750.4782388225559 Hartee
F 5.010875 0.623740 -0.901887
C 3.806259 0.211347 -0.399103
C 2.650849 0.541516 -1.078764
C 1.436021 0.124307 -0.567491
C 1.380130 -0.616905 0.612597
C 2.567377 -0.934178 1.276316
C 3.784741 -0.521273 0.772458
O 0.216991 -1.037493 1.144362
H 2.708162 1.114523 -1.991030
H 0.517912 0.370374 -1.078968
H 2.513239 -1.508253 2.187542
H 4.708547 -0.760755 1.274776
H -0.557831 -0.758315 0.571044
C -3.146788 3.058552 -0.068931
N -2.463488 1.827642 0.238278
C -1.515013 1.877335 1.326061
C -2.585871 0.746929 -0.533194
N -1.874457 -0.309570 -0.405588
C -2.183840 -1.450970 -1.240531
C -2.890100 -2.463981 -0.470382
C -3.493495 -3.244937 0.206603
H -3.841568 2.909829 -0.892704
H -3.705554 3.402600 0.804551
H -2.429167 3.835289 -0.348837
H -1.371408 0.876619 1.725838
H -0.549127 2.267839 0.994256
H -1.906767 2.525631 2.109005
H -3.362927 0.827122 -1.306080
H -2.804909 -1.174562 -2.110041
H -1.239563 -1.877523 -1.599563
H -4.008851 -3.957085 0.779637
>
28
smiles = CCNC(C)=[O:1]  energy = -694.2991348969222 Hartee
F 5.298574 0.686234 0.124038
C 4.001423 0.257879 0.048131
C 2.988841 1.196628 0.022945
C 1.679621 0.759131 -0.053610
C 1.395267 -0.603493 -0.103499
C 2.437851 -1.529344 -0.076641
C 3.748440 -1.099590 -0.000216
O 0.125297 -1.064614 -0.176746
H 3.226629 2.247867 0.062291
H 0.864366 1.467153 -0.074344
H 2.202600 -2.580912 -0.116116
H 4.566788 -1.801353 0.021636
H -0.501513 -0.303701 -0.179585
C -3.970208 -2.144413 -0.425562
C -3.363782 -1.220437 0.625366
N -3.726532 0.161000 0.379638
C -2.895817 1.142397 0.018890
C -3.568293 2.471844 -0.224206
O -1.678416 0.995858 -0.099906
H -3.606352 -1.881218 -1.415911
H -5.056114 -2.075073 -0.419300
H -3.686056 -3.171483 -0.215846
H -3.720356 -1.500158 1.621568
H -2.276067 -1.294338 0.609016
H -4.713737 0.368648 0.416197
H -4.132657 2.774097 0.654736
H -4.248791 2.390762 -1.069138
H -2.815281 3.223052 -0.445380
>
33
smiles = Cc1cc(C)[n:1]c(C)c1  energy = -772.6296096621471 Hartee
F 5.192966 -0.140185 1.712828
C 4.130645 -0.069072 0.852226
C 4.373578 0.063208 -0.501673
C 3.299046 0.135073 -1.365747
C 1.991840 0.074657 -0.878232
C 1.779929 -0.058651 0.493495
C 2.850459 -0.131602 1.365172
O 0.975225 0.147406 -1.758235
H 5.387873 0.108560 -0.865211
H 3.452065 0.238140 -2.428377
H 0.769342 -0.104776 0.869938
H 2.700923 -0.234821 2.428506
H 0.091435 0.100160 -1.281066
C -5.364741 -0.071789 1.134111
C -3.991451 -0.042750 0.543852
C -3.329055 1.165064 0.345107
C -2.051813 1.166950 -0.195744
C -1.288224 2.434662 -0.414244
N -1.437203 0.033865 -0.532037
C -2.049846 -1.133564 -0.355672
C -1.288655 -2.360560 -0.746805
C -3.328628 -1.208721 0.182195
H -5.795551 -1.067703 1.072806
H -5.322877 0.225246 2.181984
H -6.015311 0.630723 0.616198
H -3.805969 2.097386 0.606791
H -0.634603 2.620448 0.438265
H -0.665372 2.352428 -1.301174
H -1.964869 3.278229 -0.518372
H -0.693610 -2.707887 0.098104
H -1.968078 -3.157498 -1.036577
H -0.611153 -2.140188 -1.567408
H -3.800818 -2.170519 0.312027
>
33
smiles = [NH2:1]C1CCCCC1  energy = -697.6544443987536 Hartee
F 5.757775 0.185438 0.084565
C 4.404092 -0.008954 0.033935
C 3.570834 1.091582 0.033704
C 2.203495 0.892050 -0.016728
C 1.677744 -0.398173 -0.065853
C 2.547693 -1.490806 -0.065370
C 3.914188 -1.300191 -0.015020
O 0.353672 -0.636791 -0.114253
H 3.990720 2.084454 0.072001
H 1.534732 1.738457 -0.018879
H 2.131339 -2.484846 -0.103998
H 4.596037 -2.135625 -0.013306
H -0.173830 0.219074 -0.098288
N -1.197395 1.598047 -0.064185
C -2.572374 1.091370 -0.007823
C -2.846196 0.243302 -1.250059
C -4.247858 -0.357496 -1.192281
C -4.414208 -1.202064 0.067540
C -4.143532 -0.359205 1.310388
C -2.741978 0.241612 1.251883
H -1.068881 2.165635 -0.896657
H -1.007757 2.180131 0.746298
H -3.303215 1.918962 0.023087
H -2.104140 -0.555351 -1.297502
H -2.741464 0.858165 -2.147480
H -4.420799 -0.970645 -2.078799
H -4.989677 0.445641 -1.191367
H -3.711062 -2.036899 0.037681
H -5.425118 -1.613056 0.109404
H -4.883066 0.443504 1.372708
H -4.241671 -0.973917 2.207211
H -2.561931 0.854714 2.138465
H -1.999216 -0.557512 1.235752
>
31
smiles = C[NH:1]CCNC  energy = -675.5709379812282 Hartee
F 5.094645 -0.349314 -0.880914
C 3.827325 -0.269299 -0.371945
C 2.900763 0.530448 -1.010298
C 1.620450 0.608755 -0.493808
C 1.274318 -0.107903 0.650209
C 2.234206 -0.907899 1.273212
C 3.514864 -0.991595 0.764144
O 0.037398 -0.062055 1.184608
H 3.182311 1.079106 -1.895173
H 0.880516 1.227016 -0.977632
H 1.955418 -1.458205 2.157679
H 4.265457 -1.605877 1.235367
H -0.557943 0.542773 0.659923
C -1.843841 2.777595 0.667710
N -1.764174 1.554390 -0.117692
C -2.980113 0.754762 -0.053329
C -2.841811 -0.495280 -0.938954
N -3.989826 -1.377404 -0.954669
C -4.229169 -2.098553 0.281687
H -0.914740 3.333295 0.555274
H -1.966358 2.510553 1.717151
H -2.681655 3.423000 0.372898
H -1.579848 1.790831 -1.090495
H -3.120452 0.458945 0.989958
H -3.868597 1.329740 -0.368513
H -2.663105 -0.180809 -1.972939
H -1.978844 -1.076359 -0.605074
H -4.822907 -0.857591 -1.216491
H -3.325340 -2.649141 0.540466
H -4.503935 -1.460585 1.132566
H -5.034919 -2.811525 0.111149
>
24
smiles = CC1C[NH:1]1  energy = -579.7275732415409 Hartee
F 4.424143 -0.801824 0.235996
C 3.155346 -0.309715 0.094305
C 2.959778 1.057944 0.129216
C 1.677688 1.549719 -0.014694
C 0.600855 0.679342 -0.194117
C 0.830136 -0.695118 -0.223996
C 2.111020 -1.195719 -0.079928
O -0.632267 1.207974 -0.329633
H 3.800549 1.719090 0.266929
H 1.488307 2.611140 0.007254
H -0.001808 -1.368390 -0.360522
H 2.303111 -2.256923 -0.100955
H -1.313283 0.493099 -0.457534
C -4.001414 1.060156 0.442999
C -3.875598 -0.337282 -0.104504
C -3.065690 -1.361170 0.589735
N -2.575403 -0.726088 -0.621211
H -3.077975 1.360993 0.929298
H -4.211155 1.761322 -0.361866
H -4.815545 1.102836 1.163625
H -4.751032 -0.684670 -0.648275
H -2.528806 -1.081527 1.485782
H -3.372090 -2.399457 0.553895
H -2.604319 -1.311205 -1.450144
>
38
smiles = CN(C)C(=[O:1])c1ccc(C)cc1  energy = -925.212002927983 Hartee
F -5.474722 -2.461630 0.054603
C -4.627867 -1.387880 0.023132
C -3.412887 -1.514245 -0.621095
C -2.559836 -0.426709 -0.648792
C -2.924107 0.769709 -0.035269
C -4.158429 0.869279 0.606491
C -5.016577 -0.212739 0.637328
O -2.110320 1.850891 -0.038856
H -3.144976 -2.447063 -1.091422
H -1.602978 -0.491926 -1.146149
H -4.428636 1.802161 1.074996
H -5.974289 -0.152816 1.129158
H -1.264071 1.623954 -0.492638
C 0.869955 3.623227 -0.161701
N 1.670420 2.449939 0.120785
C 2.744465 2.659191 1.063279
C 1.330142 1.264866 -0.391067
O 0.294905 1.112755 -1.061782
C 2.230548 0.101573 -0.164312
C 3.556328 0.113723 -0.588225
C 4.343197 -1.012226 -0.436529
C 3.833664 -2.170451 0.141559
C 4.689340 -3.390182 0.290292
C 2.505142 -2.177765 0.551687
C 1.706595 -1.061087 0.390788
H 1.530500 4.472496 -0.332405
H 0.200247 3.845824 0.671526
H 0.270926 3.442633 -1.051897
H 2.356715 3.205337 1.925022
H 3.149501 1.708694 1.398943
H 3.541399 3.250501 0.606712
H 3.965491 0.999977 -1.050186
H 5.369730 -0.992765 -0.772803
H 5.729754 -3.117022 0.450859
H 4.349383 -4.004527 1.120435
H 4.635605 -3.990972 -0.618402
H 2.087584 -3.069257 0.996451
H 0.672967 -1.079004 0.704587
>
41
smiles = CCCCCCCC[NH2:1]  energy = -777.4240982322793 Hartee
F -7.240602 -0.435324 0.649750
C -5.917695 -0.427726 0.299480
C -5.329069 -1.605483 -0.120316
C -3.994095 -1.592413 -0.471707
C -3.252937 -0.410523 -0.403563
C -3.876530 0.761427 0.022258
C -5.213152 0.756823 0.376399
O -1.953835 -0.452000 -0.755690
H -5.911642 -2.511694 -0.168430
H -3.502523 -2.493147 -0.803676
H -3.308335 1.677064 0.073637
H -5.707639 1.656398 0.708052
H -1.518691 0.446195 -0.652590
C 7.259837 -1.789384 0.500424
C 6.992357 -0.703176 -0.536232
C 5.525024 -0.273737 -0.595622
C 5.061705 0.455714 0.664867
C 3.668652 1.072632 0.524882
C 2.563381 0.025800 0.379378
C 1.155844 0.605249 0.523103
C 0.778949 1.556486 -0.610675
N -0.635790 1.919935 -0.502062
H 7.072375 -1.423804 1.506763
H 6.620509 -2.651719 0.321344
H 8.296771 -2.114711 0.446463
H 7.615287 0.167766 -0.317217
H 7.284986 -1.077484 -1.520676
H 5.392208 0.391020 -1.453533
H 4.905221 -1.156781 -0.759997
H 5.059306 -0.233871 1.510729
H 5.775057 1.253783 0.888480
H 3.467467 1.674738 1.415130
H 3.663017 1.741413 -0.338185
H 2.699894 -0.734873 1.151622
H 2.645427 -0.466545 -0.590446
H 0.435506 -0.215001 0.529426
H 1.075002 1.131141 1.478148
H 1.431784 2.440079 -0.591766
H 0.912974 1.052010 -1.571090
H -0.892079 2.558980 -1.248461
H -0.798880 2.393285 0.382421
>
41
smiles = CCC(C)(C)[N:1]=CN(C)C  energy = -831.5125567063604 Hartee
F 5.459657 -0.583449 1.323853
C 4.330481 -0.357551 0.582546
C 3.097582 -0.457230 1.196027
C 1.959782 -0.229813 0.444642
C 2.057119 0.094788 -0.908315
C 3.319513 0.188764 -1.498758
C 4.460852 -0.037464 -0.755226
O 0.972837 0.319526 -1.673838
H 3.036141 -0.708296 2.243363
H 0.982758 -0.300192 0.897563
H 3.384487 0.441033 -2.545343
H 5.440978 0.032075 -1.199736
H 0.129464 0.237109 -1.130690
C -1.668228 3.668753 0.342961
C -1.085984 2.299836 0.007173
C -2.078646 1.118851 0.142701
C -2.510981 0.997453 1.622026
C -3.257959 1.368544 -0.814431
N -1.311970 -0.039090 -0.292022
C -1.594329 -1.279717 -0.339577
N -2.629121 -2.087338 -0.024490
C -2.497916 -3.511627 -0.243934
C -3.941265 -1.742690 0.474341
H -0.879030 4.416799 0.303578
H -2.436697 3.954614 -0.370146
H -2.099013 3.684272 1.341158
H -0.711385 2.316734 -1.017896
H -0.233518 2.101905 0.661055
H -3.513256 1.389333 1.778171
H -1.826435 1.556205 2.256392
H -2.478003 -0.035380 1.958654
H -3.923691 2.127603 -0.412826
H -2.871940 1.712166 -1.772272
H -3.829965 0.465156 -1.001680
H -0.764897 -1.870078 -0.732233
H -3.243939 -3.851423 -0.967793
H -1.508127 -3.756056 -0.621170
H -2.658991 -4.049658 0.694208
H -4.127906 -2.277925 1.410399
H -4.702570 -2.049700 -0.250347
H -4.036556 -0.681849 0.656135
>
27
smiles = COCC[NH2:1]  energy = -656.1629763946021 Hartee
F -5.197918 -0.612236 0.277995
C -3.896908 -0.220571 0.115202
C -2.922843 -1.186768 -0.036722
C -1.609027 -0.787975 -0.201711
C -1.276603 0.565533 -0.215904
C -2.285037 1.518549 -0.057588
C -3.599212 1.128977 0.107547
O -0.010190 0.997529 -0.375983
H -3.194043 -2.230764 -0.025052
H -0.832456 -1.526945 -0.322323
H -2.016736 2.562965 -0.069263
H -4.387186 1.855109 0.229357
H 0.622883 0.232296 -0.496440
C 5.563711 0.035110 -0.014631
O 4.305164 0.630974 -0.248048
C 3.326695 0.365946 0.742792
C 2.645935 -0.992560 0.552049
N 1.869740 -0.967502 -0.686272
H 5.966652 0.342834 0.956697
H 6.216989 0.390328 -0.809216
H 5.514351 -1.058147 -0.049872
H 3.773279 0.424758 1.743020
H 2.582398 1.157879 0.629510
H 3.405574 -1.787288 0.558575
H 1.961860 -1.166968 1.386410
H 2.452011 -0.593233 -1.431047
H 1.587449 -1.905653 -0.952364
>
41
smiles = CCN(CC)C(=[O:1])c1ccccc1  energy = -964.5001273285405 Hartee
F -6.556076 -0.885014 -0.051053
C -5.271939 -0.412278 -0.055737
C -5.061334 0.950530 0.031934
C -3.764070 1.424465 0.026428
C -2.690636 0.538310 -0.067469
C -2.933567 -0.830996 -0.153659
C -4.229352 -1.312914 -0.148799
O -1.436471 1.044022 -0.071370
H -5.901641 1.622542 0.103370
H -3.560830 2.481383 0.093250
H -2.096428 -1.509155 -0.225373
H -4.433852 -2.369731 -0.215512
H -0.780983 0.304995 -0.141127
C 2.141746 -3.590618 1.179147
C 2.278314 -2.919279 -0.184291
N 2.578287 -1.501693 -0.053367
C 3.977086 -1.126373 0.046802
C 4.603316 -0.894550 -1.326560
C 1.582847 -0.616123 -0.081085
O 0.397989 -0.958089 -0.223462
C 1.920922 0.831830 0.067357
C 2.150448 1.374732 1.326707
C 2.389125 2.731035 1.460610
C 2.396452 3.549724 0.343260
C 2.155145 3.012805 -0.909960
C 1.910982 1.657587 -1.049543
H 1.328347 -3.134472 1.739030
H 1.922478 -4.646566 1.047137
H 3.059189 -3.494151 1.755114
H 3.075812 -3.387874 -0.763170
H 1.338044 -3.010235 -0.733298
H 4.499630 -1.933825 0.562808
H 4.064541 -0.218375 0.644438
H 5.659453 -0.666606 -1.212270
H 4.119411 -0.058581 -1.825290
H 4.504429 -1.777708 -1.953172
H 2.132136 0.735996 2.198274
H 2.565439 3.149367 2.440376
H 2.582474 4.607915 0.450972
H 2.149350 3.650040 -1.781570
H 1.704624 1.237222 -2.023130
>
65
smiles = CCCCCCCCCCCCCCCC[NH2:1]  energy = -1091.73219864173 Hartee
F 10.068866 -2.269481 -0.814068
C 8.944303 -1.690400 -0.291176
C 8.398862 -0.594654 -0.929519
C 7.263286 -0.011666 -0.398397
C 6.680527 -0.522644 0.760408
C 7.256329 -1.633006 1.381867
C 8.390467 -2.220917 0.858344
O 5.574147 0.013727 1.309449
H 8.859624 -0.209628 -1.825616
H 6.820979 0.845128 -0.881754
H 6.797517 -2.020709 2.277504
H 8.844485 -3.078461 1.328909
H 5.253578 0.807404 0.782746
C -11.113299 -1.090148 1.714386
C -11.117240 -0.746640 0.228471
C -9.870740 -1.237086 -0.510556
C -8.591689 -0.511464 -0.095962
C -7.392556 -0.946892 -0.936333
C -6.108702 -0.227861 -0.525390
C -4.916702 -0.661460 -1.377139
C -3.637395 0.122467 -1.078488
C -3.067655 -0.159729 0.311550
C -1.670333 0.428589 0.519956
C -1.660591 1.955986 0.533328
C -0.314757 2.564134 0.936074
C 0.818969 2.303613 -0.067985
C 1.739614 1.156920 0.353562
C 2.756405 0.758821 -0.719671
C 3.750228 1.855571 -1.104651
N 4.608276 2.208652 0.026869
H -12.052378 -0.787794 2.173324
H -10.991982 -2.162254 1.856631
H -10.304664 -0.579888 2.231471
H -11.996650 -1.201875 -0.234704
H -11.204684 0.335863 0.107099
H -9.749472 -2.309615 -0.339329
H -10.022387 -1.091058 -1.583551
H -8.378026 -0.711162 0.955507
H -8.737169 0.566140 -0.207838
H -7.250911 -2.025486 -0.830942
H -7.598104 -0.744032 -1.990684
H -6.251435 0.850798 -0.629248
H -5.905948 -0.437006 0.526418
H -4.731994 -1.727650 -1.223600
H -5.172391 -0.521548 -2.431090
H -3.844909 1.188876 -1.183848
H -2.885242 -0.146247 -1.825041
H -3.011852 -1.242568 0.451989
H -3.738789 0.239742 1.074049
H -1.012290 0.061892 -0.269721
H -1.282681 0.067974 1.476441
H -2.418734 2.302416 1.241252
H -1.935016 2.333815 -0.453436
H -0.460264 3.642549 1.038195
H -0.025994 2.182622 1.918073
H 1.410773 3.215240 -0.172144
H 0.391228 2.082493 -1.048354
H 1.135771 0.277607 0.579163
H 2.261674 1.427644 1.273651
H 3.318150 -0.104453 -0.358493
H 2.222169 0.458661 -1.623705
H 3.209843 2.724588 -1.505306
H 4.397709 1.474572 -1.900141
H 4.048915 2.621261 0.766805
H 5.296668 2.899889 -0.253806
>
23
smiles = C[NH:1]C  energy = -541.6791436914266 Hartee
F -4.111964 -0.877385 -0.131429
C -2.850409 -0.351990 -0.065179
C -1.768408 -1.185823 -0.264118
C -0.494674 -0.651742 -0.197013
C -0.308330 0.704103 0.067041
C -1.423658 1.521284 0.263523
C -2.698854 0.996386 0.197411
O 0.914297 1.265270 0.141728
H -1.926500 -2.233245 -0.467518
H 0.364021 -1.286241 -0.350538
H -1.268583 2.568776 0.467072
H -3.567925 1.617069 0.347100
H 1.632280 0.589799 -0.018516
C 3.351352 -1.107813 0.974188
N 3.020523 -0.445967 -0.279705
C 4.059387 0.477781 -0.713156
H 3.428227 -0.351814 1.755318
H 2.553832 -1.800781 1.236534
H 4.299380 -1.659456 0.930228
H 2.881738 -1.147987 -1.003230
H 3.762715 0.924538 -1.660019
H 5.037167 -0.005608 -0.836632
H 4.154858 1.267911 0.030986
>
41
smiles = CN(C)C=[N:1]CC(C)(C)C  energy = -831.5368530066314 Hartee
F -5.520225 -0.276287 -1.110811
C -4.296661 -0.252528 -0.496649
C -3.177666 0.044756 -1.248576
C -1.943880 0.067744 -0.625116
C -1.832561 -0.207089 0.737660
C -2.985014 -0.501049 1.470612
C -4.221008 -0.524870 0.856078
O -0.652008 -0.195988 1.380641
H -3.276772 0.253679 -2.302273
H -1.054591 0.299969 -1.191002
H -2.888622 -0.710942 2.523931
H -5.117612 -0.752121 1.410610
H 0.107912 -0.012401 0.745479
C 2.279830 3.805369 -0.570822
N 1.784844 2.575184 -0.006789
C 0.939796 2.711136 1.155490
C 1.963625 1.403484 -0.622300
N 1.418198 0.302526 -0.265030
C 1.792582 -0.901554 -0.959175
C 2.712310 -1.817304 -0.119823
C 2.011294 -2.214093 1.180028
C 4.019737 -1.089938 0.201672
C 3.014309 -3.072684 -0.942479
H 1.450091 4.443998 -0.888449
H 2.912334 3.599461 -1.431541
H 2.866015 4.347184 0.175335
H 1.372034 3.455035 1.825069
H 0.873898 1.757020 1.670334
H -0.067822 3.032476 0.877191
H 2.645566 1.448876 -1.482903
H 0.874585 -1.453094 -1.188494
H 2.302390 -0.671280 -1.909910
H 1.070320 -2.716899 0.969630
H 1.799154 -1.336257 1.783544
H 2.641387 -2.888777 1.755825
H 4.539214 -0.808673 -0.712919
H 4.674910 -1.733625 0.783965
H 3.821612 -0.189719 0.779422
H 3.514682 -2.814911 -1.874131
H 2.095227 -3.603269 -1.182296
H 3.660746 -3.743494 -0.381107
>
26
smiles = CC[NH:1]C  energy = -580.9700172662044 Hartee
F -4.561693 -0.649136 -0.174800
C -3.260477 -0.236159 -0.082520
C -2.251918 -1.161887 -0.259600
C -0.937869 -0.741342 -0.166502
C -0.638629 0.593304 0.101422
C -1.682080 1.504991 0.277076
C -2.996767 1.093634 0.185873
O 0.625750 1.046468 0.198740
H -2.497250 -2.191639 -0.466603
H -0.135765 -1.449914 -0.301273
H -1.439992 2.535130 0.484631
H -3.810824 1.788157 0.319113
H 1.292574 0.315160 0.042578
C 4.000686 1.203756 -0.119156
C 3.680076 -0.090363 -0.858296
N 2.582409 -0.824803 -0.228789
C 2.928810 -1.417681 1.056389
H 3.096038 1.789220 0.020082
H 4.709763 1.786067 -0.701869
H 4.443416 1.003690 0.852907
H 3.359041 0.150787 -1.875050
H 4.589260 -0.709992 -0.923909
H 2.294207 -1.565930 -0.863101
H 3.087920 -0.624164 1.783769
H 3.833671 -2.037404 1.007770
H 2.099327 -2.034589 1.397649
>
29
smiles = CC[NH:1]CC  energy = -620.260063267518 Hartee
F -4.484593 1.210113 0.505075
C -3.332441 0.548989 0.176496
C -2.118384 1.124979 0.492521
C -0.956013 0.454351 0.158929
C -1.012447 -0.780250 -0.484841
C -2.255776 -1.337204 -0.790628
C -3.420973 -0.673586 -0.461778
O 0.095696 -1.469414 -0.825066
H -2.089845 2.081068 0.991051
H 0.003424 0.885634 0.395953
H -2.286891 -2.293519 -1.288135
H -4.387636 -1.092072 -0.692892
H 0.928531 -0.973343 -0.579665
C 2.258214 -0.704577 2.035890
C 3.147145 -0.928897 0.815946
N 2.560462 -0.342494 -0.390025
C 2.733922 1.099814 -0.541668
C 4.137909 1.532163 -0.967372
H 1.268981 -1.120450 1.863870
H 2.696315 -1.197422 2.900048
H 2.157612 0.353445 2.264444
H 3.237316 -2.003437 0.641187
H 4.153049 -0.535352 1.019744
H 2.956605 -0.796634 -1.208697
H 2.016462 1.430204 -1.299412
H 2.475018 1.577898 0.405008
H 4.403552 1.072680 -1.918280
H 4.880390 1.246158 -0.225223
H 4.172712 2.612212 -1.084930
>
25
smiles = [NH2:1]CCN  energy = -597.0168866807427 Hartee
F -4.731370 -1.098750 0.029629
C -3.506117 -0.488553 0.024657
C -2.378366 -1.255736 -0.188701
C -1.142026 -0.636471 -0.193458
C -1.038223 0.738531 0.013157
C -2.198330 1.486463 0.226894
C -3.436523 0.875675 0.233443
O 0.145149 1.381869 0.015008
H -2.472765 -2.318504 -0.347263
H -0.248076 -1.217477 -0.357172
H -2.107210 2.549238 0.385939
H -4.339166 1.442403 0.397475
H 0.903785 0.744218 -0.137871
N 2.302073 -0.238434 -0.358003
C 3.457562 0.650651 -0.319510
C 4.795219 -0.099683 -0.315123
N 4.824181 -1.014053 0.821166
H 2.307581 -0.764343 -1.227943
H 2.399655 -0.912576 0.397816
H 3.412307 1.319596 -1.181256
H 3.376464 1.253398 0.589307
H 5.618777 0.632334 -0.314154
H 4.880089 -0.703518 -1.224441
H 5.676958 -1.562978 0.813447
H 4.809775 -0.485838 1.689107
>
28
smiles = CCC(=[O:1])NC  energy = -694.2953311243847 Hartee
F -5.179411 -1.206161 0.019431
C -3.973392 -0.560057 0.019274
C -3.949048 0.807990 0.212049
C -2.730004 1.457756 0.211969
C -1.550550 0.738824 0.020386
C -1.605068 -0.639595 -0.172294
C -2.821327 -1.296823 -0.173245
O -0.376359 1.411024 0.028058
H -4.870559 1.348409 0.358314
H -2.672615 2.524368 0.359663
H -0.685426 -1.186248 -0.320673
H -2.881392 -2.363405 -0.321156
H 0.366098 0.777226 -0.116016
C 4.362878 -1.908120 0.878606
C 3.835877 -1.446032 -0.481847
C 2.978238 -0.206861 -0.324555
O 1.747197 -0.265601 -0.346756
N 3.662502 0.923384 -0.143047
C 3.097219 2.235803 0.074841
H 4.946469 -2.817552 0.759547
H 3.534370 -2.116309 1.552261
H 4.994450 -1.148778 1.333891
H 4.668293 -1.236863 -1.155454
H 3.217399 -2.230415 -0.919856
H 4.670064 0.868548 -0.135737
H 3.386107 2.610135 1.058251
H 2.013043 2.176347 0.022148
H 3.455245 2.925608 -0.690248
>
60
smiles = CC(C)C(=[O:1])N(C1CCCCC1)C1CCCCC1  energy = -1163.337653465615 Hartee
F -7.429246 0.532710 -0.860876
C -6.205624 0.219611 -0.335470
C -6.147132 -0.388176 0.904075
C -4.910546 -0.706386 1.430640
C -3.747407 -0.416535 0.717803
C -3.836047 0.200025 -0.528182
C -5.070404 0.520757 -1.061738
O -2.556264 -0.755652 1.262916
H -7.056098 -0.606085 1.441518
H -4.825969 -1.182718 2.394470
H -2.929009 0.421002 -1.070917
H -5.156999 0.996489 -2.025728
H -1.826996 -0.510244 0.641389
C -0.858023 -2.732573 -1.245376
C 0.398667 -2.374009 -0.450737
C 0.325030 -2.976211 0.957124
C 0.527093 -0.859674 -0.325285
O -0.499432 -0.166465 -0.381405
N 1.726155 -0.292386 -0.135791
C 2.988653 -1.025212 -0.053751
C 3.873882 -0.757388 -1.277735
C 5.219994 -1.449118 -1.078627
C 5.993145 -0.849478 0.108833
C 5.084540 -0.032555 1.030715
C 3.752420 -0.742277 1.261066
C 1.819282 1.170421 -0.031062
C 1.006713 1.748750 1.130546
C 1.452271 3.192799 1.386545
C 1.784186 3.920061 0.074936
C 0.992600 3.320976 -1.083391
C 1.427141 1.873470 -1.342766
H -0.898026 -3.807708 -1.402591
H -1.754080 -2.429308 -0.711277
H -0.852980 -2.237437 -2.214366
H 1.253770 -2.782996 -0.992948
H 1.210996 -2.736800 1.540010
H -0.545336 -2.584302 1.479657
H 0.229751 -4.057649 0.891779
H 2.750282 -2.086032 -0.062627
H 3.378543 -1.147321 -2.169336
H 4.027538 0.309911 -1.427651
H 5.039514 -2.512083 -0.905564
H 5.811876 -1.365345 -1.991025
H 6.796531 -0.204902 -0.251929
H 6.457439 -1.654945 0.680262
H 4.918106 0.955820 0.600087
H 5.581885 0.117422 1.991001
H 3.128601 -0.153804 1.933223
H 3.956636 -1.691501 1.759939
H 2.866613 1.383650 0.178258
H -0.052949 1.716667 0.882985
H 1.148514 1.145612 2.029422
H 2.329010 3.200721 2.037549
H 0.651550 3.716408 1.911180
H 1.556244 4.982737 0.172511
H 2.850390 3.835628 -0.145690
H 1.142300 3.911891 -1.988892
H -0.070731 3.353617 -0.842029
H 2.277119 1.857269 -2.028134
H 0.609064 1.331927 -1.817183
>
37
smiles = CC(C)N(C=[O:1])C(C)C  energy = -812.1506366129278 Hartee
F 6.136813 1.268324 0.515491
C 5.004561 0.553120 0.235674
C 5.106986 -0.811381 0.043552
C 3.961876 -1.531295 -0.236473
C 2.728240 -0.885999 -0.323494
C 2.655507 0.491225 -0.126028
C 3.797246 1.218418 0.155100
O 1.630745 -1.628230 -0.596637
H 6.068141 -1.295019 0.113714
H 4.004033 -2.597397 -0.392541
H 1.696529 0.982391 -0.196967
H 3.757350 2.284883 0.310501
H 0.834849 -1.043874 -0.621697
C -3.801178 -1.245255 1.853832
C -4.008905 -0.691785 0.443681
C -4.411870 -1.792733 -0.537558
N -2.825289 0.030293 -0.023184
C -1.665983 -0.589194 -0.172216
O -0.615607 -0.068016 -0.549217
C -2.916806 1.459531 -0.323472
C -3.897363 1.726028 -1.463618
C -3.263299 2.266652 0.926136
H -3.484115 -0.455587 2.530415
H -4.735102 -1.662173 2.221905
H -3.049274 -2.029993 1.864354
H -4.815257 0.042945 0.481562
H -4.528016 -1.387032 -1.539474
H -3.668365 -2.584806 -0.570878
H -5.359107 -2.226443 -0.227895
H -1.687203 -1.658680 0.073346
H -1.911300 1.741079 -0.654845
H -3.637149 1.127516 -2.333582
H -3.845254 2.775059 -1.742079
H -4.920333 1.500724 -1.173170
H -4.267714 2.046252 1.278355
H -2.554654 2.052172 1.723036
H -3.207517 3.326985 0.694944
>
36
smiles = C[NH:1]C1CCCCC1  energy = -736.921851791723 Hartee
F -5.611431 -0.730589 -1.004397
C -4.413131 -0.403660 -0.430755
C -3.324582 -0.167789 -1.246042
C -2.114652 0.161012 -0.662887
C -1.997774 0.252288 0.723105
C -3.118125 0.007857 1.520328
C -4.329694 -0.321478 0.946362
O -0.838373 0.566676 1.332975
H -3.428360 -0.242017 -2.317107
H -1.251917 0.348316 -1.282781
H -3.016684 0.081038 2.591323
H -5.201653 -0.513311 1.551192
H -0.104573 0.714424 0.668277
C 1.222572 2.444260 -0.603207
N 1.270866 1.009413 -0.359426
C 2.446915 0.552700 0.383768
C 3.773492 0.811502 -0.357449
C 4.846752 -0.171335 0.098492
C 4.489904 -1.602171 -0.324376
C 2.970063 -1.810335 -0.356179
C 2.290433 -0.944660 0.699835
H 2.043258 2.814758 -1.227546
H 1.256088 2.959816 0.356253
H 0.279356 2.684857 -1.092641
H 1.236926 0.514023 -1.247836
H 2.443980 1.113396 1.325708
H 4.108137 1.834943 -0.177704
H 3.620714 0.695796 -1.434391
H 4.937133 -0.111035 1.184591
H 5.812627 0.110290 -0.325435
H 4.946058 -2.305673 0.374316
H 4.903026 -1.811748 -1.313257
H 2.735955 -2.861702 -0.181664
H 2.577888 -1.553706 -1.342368
H 1.229031 -1.185685 0.764591
H 2.733765 -1.159922 1.672259
>
32
smiles = CCCC[NH:1]C  energy = -659.548635082786 Hartee
F -5.277521 1.428008 -0.013937
C -4.119591 0.701163 -0.071266
C -4.182773 -0.632492 -0.427913
C -3.011714 -1.361525 -0.483551
C -1.786805 -0.761683 -0.183157
C -1.756540 0.585851 0.171789
C -2.924809 1.323489 0.229668
O -0.673288 -1.517498 -0.250388
H -5.134756 -1.084649 -0.656263
H -3.023916 -2.404211 -0.758185
H -0.812158 1.053474 0.402605
H -2.915429 2.366805 0.503512
H 0.137069 -0.991173 0.003568
C 5.830242 1.295328 -0.490357
C 4.347005 0.947263 -0.550061
C 4.098220 -0.521669 -0.207888
C 2.632086 -0.941262 -0.383408
N 1.656037 -0.251512 0.452236
C 1.794237 -0.496396 1.881290
H 6.227903 1.107997 0.505471
H 5.987010 2.344779 -0.730286
H 6.392487 0.693193 -1.201073
H 3.966625 1.153106 -1.554084
H 3.808231 1.591199 0.150257
H 4.703073 -1.148497 -0.866275
H 4.421563 -0.718211 0.816690
H 2.536644 -2.010606 -0.175092
H 2.334161 -0.771528 -1.422230
H 1.711974 0.747320 0.271443
H 0.965791 -0.015089 2.399833
H 1.735719 -1.570361 2.055282
H 2.732388 -0.123458 2.306819
>
33
smiles = C1CCC[NH:1]CC1  energy = -697.6280635288322 Hartee
F -5.494200 -0.866376 -0.097830
C -4.225088 -0.355236 -0.071383
C -4.028707 0.968399 -0.416589
C -2.746470 1.479284 -0.387728
C -1.669215 0.672744 -0.014832
C -1.900272 -0.658552 0.327639
C -3.181248 -1.178284 0.300744
O -0.438030 1.218705 -0.001592
H -4.868925 1.581295 -0.701927
H -2.556606 2.507705 -0.651152
H -1.070061 -1.284249 0.615430
H -3.374214 -2.206488 0.563689
H 0.251372 0.552762 0.290644
C 4.055629 0.827684 -0.760205
C 4.546477 -0.574965 -0.397170
C 3.454726 -1.662176 -0.457196
C 2.015671 -1.131586 -0.458225
N 1.576808 -0.454684 0.757604
C 2.532355 0.501105 1.317820
C 3.097186 1.460077 0.271728
H 3.581056 0.790271 -1.741760
H 4.932200 1.471154 -0.862627
H 4.998834 -0.545293 0.595928
H 5.344718 -0.843414 -1.093022
H 3.574320 -2.241124 -1.375210
H 3.580405 -2.355068 0.378909
H 1.883276 -0.436825 -1.289744
H 1.335576 -1.971485 -0.625675
H 1.363421 -1.140843 1.476653
H 3.356376 -0.002862 1.838929
H 1.985070 1.087402 2.063707
H 2.261977 1.937871 -0.241690
H 3.629320 2.238758 0.821270
>
30
smiles = Cc1cc[n:1]cc1C  energy = -733.3302771518455 Hartee
F -5.372427 -1.446795 0.775459
C -4.305123 -0.681367 0.390227
C -4.534835 0.592763 -0.092740
C -3.455077 1.360733 -0.481286
C -2.156230 0.856900 -0.386753
C -1.957188 -0.431822 0.106421
C -3.033169 -1.207320 0.497186
O -1.134845 1.643837 -0.780593
H -5.542931 0.969465 -0.161088
H -3.597059 2.358952 -0.863769
H -0.953214 -0.821057 0.181830
H -2.893348 -2.205915 0.880301
H -0.263416 1.171791 -0.668029
C 5.292663 -1.048876 -0.144926
C 3.894740 -0.536216 -0.255213
C 3.068676 -0.926933 -1.303411
C 1.779358 -0.432153 -1.376214
N 1.285017 0.408104 -0.478059
C 2.066701 0.785413 0.524142
C 3.374627 0.354084 0.694542
C 4.192418 0.827932 1.851775
H 6.000897 -0.221268 -0.161343
H 5.428034 -1.578606 0.797360
H 5.523286 -1.724656 -0.964177
H 3.427982 -1.610444 -2.057446
H 1.108122 -0.712410 -2.176722
H 1.613491 1.471992 1.227527
H 4.515509 -0.015565 2.460736
H 3.617735 1.508624 2.474235
H 5.085031 1.343990 1.500108
>
30
smiles = CN(C)C(C)=NC#[N:1]  energy = -766.5862658325019 Hartee
F 6.052761 1.721723 0.072567
C 5.012406 0.831518 0.037425
C 5.291273 -0.520898 -0.008914
C 4.239769 -1.415380 -0.044424
C 2.920532 -0.957890 -0.033967
C 2.671841 0.413076 0.013667
C 3.719058 1.314823 0.049194
O 1.926746 -1.868194 -0.070312
H 6.314834 -0.860395 -0.016907
H 4.420073 -2.477967 -0.080954
H 1.649998 0.762027 0.021696
H 3.540732 2.377971 0.085451
H 1.048106 -1.415030 -0.064282
C -4.822964 2.044478 -0.102821
N -4.982025 0.611241 -0.008774
C -6.337432 0.116668 0.071826
C -3.935340 -0.204607 0.016826
C -4.175931 -1.679593 0.124211
N -2.739101 0.316023 -0.053243
C -1.605211 -0.273477 -0.048595
N -0.506219 -0.643105 -0.056524
H -3.764360 2.285517 -0.154234
H -5.320270 2.415811 -1.000224
H -5.259283 2.525908 0.773711
H -7.020273 0.958472 -0.004108
H -6.551786 -0.579660 -0.740369
H -6.515760 -0.391368 1.021568
H -4.733536 -1.910890 1.030349
H -4.749510 -2.034967 -0.730560
H -3.224368 -2.206804 0.151484
>
30
smiles = CS(=[O:1])c1ccccc1  energy = -1151.2845828585614 Hartee
F 6.096776 0.542570 -0.718237
C 4.808200 0.366940 -0.295669
C 4.452477 0.811088 0.963574
C 3.150360 0.633074 1.388338
C 2.218842 0.014480 0.555348
C 2.604771 -0.423419 -0.709224
C 3.906344 -0.248500 -1.141141
O 0.952663 -0.140484 1.006055
H 5.186015 1.287010 1.594492
H 2.837094 0.966764 2.364804
H 1.875331 -0.901467 -1.347194
H 4.220981 -0.581577 -2.117267
H 0.408170 -0.598929 0.311163
C -1.917679 -1.969548 1.410310
S -2.001248 -1.698083 -0.405771
O -0.607740 -1.329018 -0.797561
C -2.908975 -0.127907 -0.279761
C -2.237416 1.079375 -0.305971
C -2.956958 2.259462 -0.210584
C -4.337207 2.221038 -0.098000
C -5.004139 1.005205 -0.084413
C -4.289832 -0.176694 -0.180194
H -1.419595 -1.125917 1.876945
H -2.929656 -2.080410 1.780659
H -1.350013 -2.878707 1.582263
H -1.161998 1.090815 -0.401999
H -2.437306 3.205492 -0.225814
H -4.895728 3.142106 -0.024826
H -6.080288 0.979306 -0.003072
H -4.796134 -1.129836 -0.177308
>
57
smiles = CCC(=[O:1])N(C1CCCCC1)C1CCCCC1  energy = -1124.049629829992 Hartee
F 7.478123 0.792449 -0.527510
C 6.281127 0.228544 -0.178521
C 5.112243 0.816810 -0.619511
C 3.905283 0.243583 -0.265052
C 3.875607 -0.905961 0.521731
C 5.072717 -1.478324 0.952702
C 6.282369 -0.910846 0.603158
O 2.713972 -1.495051 0.881867
H 5.152432 1.706192 -1.228314
H 2.973244 0.680042 -0.592261
H 5.034825 -2.367757 1.561277
H 7.216427 -1.340723 0.928023
H 1.951189 -0.983228 0.507513
C 0.190706 -2.690083 -1.408473
C -0.538814 -2.201036 -0.153774
C -0.516998 -0.688994 -0.098642
O 0.594795 -0.131732 -0.096225
N -1.644757 0.035594 -0.065264
C -3.011016 -0.483781 0.000413
C -3.307038 -1.239111 1.302708
C -4.814455 -1.489031 1.426984
C -5.444828 -1.906560 0.087463
C -4.388508 -2.421170 -0.885817
C -3.426666 -1.289056 -1.249672
C -1.503487 1.496647 -0.041917
C -2.089733 2.144968 -1.307127
C -2.495101 3.599412 -1.043045
C -1.520943 4.250834 -0.067108
C -1.619751 3.591307 1.316277
C -2.090261 2.134286 1.218169
H 1.204103 -2.298384 -1.438969
H -0.327059 -2.366517 -2.309976
H 0.240287 -3.776000 -1.406198
H 0.008769 -2.553033 0.724662
H -1.539246 -2.612309 -0.134706
H -3.643195 0.405144 0.035522
H -2.776002 -2.186685 1.347751
H -2.964807 -0.640106 2.147876
H -5.306741 -0.585810 1.791823
H -4.973348 -2.267447 2.174874
H -6.201067 -2.674387 0.256277
H -5.946761 -1.051907 -0.370928
H -3.853028 -3.258350 -0.435518
H -4.867372 -2.791903 -1.793900
H -2.555354 -1.683938 -1.768306
H -3.929403 -0.617322 -1.949572
H -0.425198 1.676836 -0.020486
H -2.957545 1.585759 -1.656835
H -1.339086 2.105930 -2.099090
H -3.502140 3.643454 -0.624611
H -2.508194 4.149183 -1.985560
H -1.729258 5.318692 0.016384
H -0.508370 4.144919 -0.461030
H -2.320676 4.144234 1.944462
H -0.643885 3.629710 1.803363
H -3.179690 2.102559 1.191373
H -1.758517 1.581599 2.098709
>
46
smiles = Cc1ccc(NC=[N:1]c2ccc(C)cc2)cc1  energy = -1096.957936578679 Hartee
F 3.944117 3.231840 -1.398088
C 2.926757 2.609968 -0.726231
C 1.999176 1.882806 -1.444719
C 0.977972 1.249062 -0.762417
C 0.889788 1.341689 0.624981
C 1.836756 2.093788 1.321596
C 2.859755 2.730839 0.648351
O -0.085161 0.732731 1.327860
H 2.081437 1.816963 -2.518124
H 0.238244 0.678924 -1.302232
H 1.754449 2.164082 2.394367
H 3.600367 3.311295 1.175137
H -0.606566 0.121025 0.747497
C 4.755021 -1.335966 1.598972
C 3.495883 -1.604852 0.833293
C 3.534117 -1.775313 -0.546811
C 2.380685 -2.015591 -1.265392
C 1.151542 -2.081693 -0.614448
N -0.002596 -2.330310 -1.374473
C -1.245127 -1.854784 -1.170144
N -1.556953 -1.023773 -0.249179
C -2.856056 -0.531244 -0.129068
C -3.658711 -0.211290 -1.222290
C -4.919030 0.324055 -1.029816
C -5.415203 0.550952 0.246468
C -6.778852 1.134952 0.461566
C -4.602773 0.242118 1.334236
C -3.339918 -0.281591 1.155963
C 1.106192 -1.949599 0.767603
C 2.269060 -1.709126 1.475255
H 4.530706 -0.985691 2.602947
H 5.350741 -2.246100 1.676674
H 5.357381 -0.585408 1.090474
H 4.480444 -1.711789 -1.064220
H 2.428606 -2.141082 -2.337919
H 0.149239 -2.843518 -2.230673
H -1.983099 -2.257447 -1.874709
H -3.285480 -0.355726 -2.226976
H -5.524145 0.572236 -1.890896
H -7.347137 0.527426 1.164248
H -6.696089 2.137930 0.880577
H -7.328849 1.196554 -0.474152
H -4.967913 0.421833 2.335411
H -2.714329 -0.512032 2.004733
H 0.164573 -2.035575 1.283455
H 2.216287 -1.598806 2.548171
>
30
smiles = COCCC[NH2:1]  energy = -695.4522619784079 Hartee
F 4.754508 2.037931 0.051877
C 3.848052 1.013795 0.009088
C 2.573515 1.229484 0.493642
C 1.660364 0.192064 0.449902
C 2.021805 -1.047465 -0.075041
C 3.318777 -1.233778 -0.557546
C 4.236812 -0.203254 -0.517512
O 1.162551 -2.084652 -0.134718
H 2.306900 2.193888 0.896477
H 0.658756 0.338983 0.822176
H 3.587888 -2.196627 -0.961738
H 5.241337 -0.333960 -0.887298
H 0.270558 -1.833669 0.238554
C -4.483937 2.143871 0.247668
O -4.112640 1.288118 -0.812394
C -4.518609 -0.059360 -0.659001
C -3.679579 -0.855786 0.344734
C -2.203362 -0.897572 -0.066085
N -1.336381 -1.591536 0.880341
H -5.563556 2.094513 0.429954
H -4.213421 3.149297 -0.068855
H -3.952610 1.903174 1.173704
H -4.409322 -0.494768 -1.655841
H -5.578702 -0.096811 -0.369265
H -4.082554 -1.869948 0.392552
H -3.771399 -0.409689 1.338704
H -1.834403 0.124710 -0.182023
H -2.107039 -1.399718 -1.031916
H -1.655450 -2.548220 1.002727
H -1.375196 -1.141497 1.790598
>
25
smiles = Cn1c[n:1]cc1Br  energy = -3245.6461215756485 Hartee
F 6.191425 1.223291 -1.085648
C 5.125178 0.540848 -0.566969
C 3.849792 1.010143 -0.810962
C 2.774392 0.318687 -0.284242
C 2.978268 -0.829743 0.478476
C 4.279519 -1.280297 0.706616
C 5.358754 -0.595456 0.184067
O 1.954484 -1.530932 1.010924
H 3.707621 1.899883 -1.403795
H 1.766646 0.661750 -0.462354
H 4.424168 -2.170953 1.296975
H 6.369372 -0.931842 0.352150
H 1.090616 -1.100721 0.789990
C -3.227624 1.831784 1.410075
N -2.327032 0.848835 0.875768
C -1.021457 0.686260 1.155683
N -0.492494 -0.313864 0.490103
C -1.488164 -0.840980 -0.263664
C -2.632117 -0.127062 -0.032801
Br -4.365091 -0.315044 -0.739516
H -2.679939 2.477977 2.091730
H -3.652834 2.430263 0.602571
H -4.042523 1.343378 1.947174
H -0.479406 1.303601 1.843076
H -1.326786 -1.678871 -0.909799
>
32
smiles = C[NH:1]C(C)(C)C  energy = -659.5531139518864 Hartee
F 5.143839 -0.725196 0.355074
C 3.861282 -0.286093 0.168337
C 3.650050 1.029461 -0.198249
C 2.354463 1.466801 -0.387695
C 1.277543 0.594853 -0.212264
C 1.524062 -0.724940 0.162509
C 2.818593 -1.171589 0.353288
O 0.033963 1.069527 -0.413263
H 4.489616 1.692827 -0.332132
H 2.153677 2.486725 -0.675159
H 0.695929 -1.401435 0.303594
H 3.022696 -2.190746 0.641542
H -0.662201 0.356711 -0.275520
C -2.073502 -1.481143 -1.339401
N -1.984598 -0.734006 -0.091960
C -3.143522 0.092537 0.291558
C -4.411630 -0.745205 0.515707
C -3.398192 1.153035 -0.781608
C -2.755746 0.785480 1.603182
H -2.916916 -2.179719 -1.378736
H -1.153553 -2.051962 -1.462348
H -2.153457 -0.785212 -2.171527
H -1.804585 -1.384544 0.669328
H -5.213428 -0.112024 0.885934
H -4.228834 -1.529883 1.249060
H -4.747440 -1.205538 -0.410794
H -3.796683 0.709079 -1.690228
H -2.474806 1.675576 -1.017322
H -4.122211 1.875524 -0.415010
H -1.868710 1.395883 1.456226
H -2.548939 0.052490 2.380864
H -3.564625 1.425655 1.944200
>
30
smiles = Cc1cc[n:1]c(C)c1  energy = -733.3331986469542 Hartee
F -5.171319 -1.451396 0.826489
C -4.098983 -0.736451 0.365663
C -2.825098 -1.200805 0.626015
C -1.744051 -0.476077 0.159269
C -1.939909 0.701074 -0.561756
C -3.240853 1.144427 -0.808387
C -4.325677 0.426444 -0.345644
O -0.913183 1.436661 -1.031486
H -2.688137 -2.113300 1.184759
H -0.738655 -0.819051 0.350488
H -3.380565 2.056340 -1.366966
H -5.335446 0.757373 -0.529359
H -0.037939 1.011869 -0.796167
C 5.474467 -1.101192 0.232112
C 4.082032 -0.606607 0.011152
C 3.286403 -1.128773 -1.008050
C 2.013789 -0.623736 -1.182820
N 1.503538 0.339102 -0.425982
C 2.245894 0.854976 0.551148
C 1.618796 1.924587 1.386473
C 3.538230 0.402297 0.795396
H 6.152977 -0.597632 -0.457390
H 5.538436 -2.170366 0.042375
H 5.805486 -0.894693 1.246817
H 3.656475 -1.912619 -1.650274
H 1.359456 -0.997689 -1.959405
H 2.372368 2.614674 1.756160
H 1.119090 1.472678 2.243775
H 0.874541 2.467531 0.810095
H 4.114240 0.839475 1.597025
>
43
smiles = Cc1ccc(cc1)S(=[O:1])c1ccc(C)cc1  energy = -1421.5032350637473 Hartee
F 7.247534 -0.063493 -0.229404
C 5.908204 -0.208546 0.004527
C 5.479695 -0.461394 1.293628
C 4.126282 -0.607337 1.527886
C 3.217670 -0.501093 0.475902
C 3.676525 -0.245982 -0.813674
C 5.029655 -0.098489 -1.055317
O 1.898888 -0.646762 0.746278
H 6.197206 -0.541181 2.094494
H 3.754884 -0.805309 2.520672
H 2.962563 -0.166688 -1.620674
H 5.402123 0.098657 -2.047962
H 1.377656 -0.550575 -0.091145
C -2.738665 4.751924 1.546622
C -2.288423 3.574340 0.738708
C -3.023765 3.166382 -0.372004
C -2.626204 2.076829 -1.122600
C -1.485798 1.378765 -0.759086
C -0.738955 1.768704 0.335228
C -1.143861 2.864100 1.079288
S -1.009863 -0.053691 -1.771177
O 0.421054 -0.331733 -1.453411
C -1.992651 -1.208943 -0.770216
C -1.471660 -1.811741 0.359396
C -2.266377 -2.672491 1.095231
C -3.577773 -2.938029 0.714481
C -4.420970 -3.887041 1.508543
C -4.079083 -2.325188 -0.429669
C -3.291832 -1.465789 -1.174205
H -1.985497 5.035760 2.276774
H -2.941882 5.603291 0.899513
H -3.659952 4.509686 2.076389
H -3.912434 3.713656 -0.650328
H -3.193570 1.767130 -1.986401
H 0.152997 1.223742 0.604397
H -0.557652 3.166424 1.934568
H -0.454637 -1.613117 0.660687
H -1.859906 -3.142514 1.978627
H -4.202974 -3.801568 2.570668
H -4.207033 -4.912349 1.204758
H -5.479012 -3.698832 1.345351
H -5.093405 -2.525607 -0.741679
H -3.681078 -0.996051 -2.064195
>
31
smiles = NCCCC[NH2:1]  energy = -675.5917802727353 Hartee
F -5.614138 -0.265005 0.397882
C -4.264318 -0.253392 0.173712
C -3.643998 -1.417311 -0.239006
C -2.281744 -1.400704 -0.462692
C -1.545629 -0.228908 -0.274706
C -2.200788 0.928886 0.142063
C -3.564915 0.920725 0.368311
O -0.218774 -0.265714 -0.503401
H -4.223591 -2.315499 -0.380724
H -1.765689 -2.290585 -0.786443
H -1.635483 1.836077 0.288127
H -4.084210 1.809361 0.690985
H 0.204731 0.629044 -0.343210
N 4.405334 -2.192072 -0.017993
C 4.967426 -0.986329 0.576278
C 4.428236 0.261671 -0.124943
C 2.994711 0.594518 0.284500
C 2.468735 1.824015 -0.451786
N 1.084590 2.091178 -0.057148
H 4.767941 -3.015492 0.451010
H 3.396399 -2.199791 0.093297
H 6.051290 -1.038280 0.434485
H 4.773608 -0.906298 1.660151
H 4.472876 0.092161 -1.201470
H 5.077328 1.106420 0.115865
H 2.958355 0.776948 1.362278
H 2.336410 -0.245289 0.060767
H 2.471811 1.633020 -1.527729
H 3.130741 2.681106 -0.256059
H 1.047155 2.317783 0.932844
H 0.722007 2.887311 -0.572298
>
37
smiles = NCCCCCC[NH2:1]  energy = -754.1694970019001 Hartee
F 6.354424 1.899781 0.096531
C 5.346240 0.975768 0.046052
C 5.654191 -0.361282 0.211120
C 4.633633 -1.289770 0.159444
C 3.314898 -0.883869 -0.056215
C 3.037406 0.472297 -0.220309
C 4.053152 1.408969 -0.168334
O 2.354631 -1.828598 -0.098026
H 6.676533 -0.661951 0.376440
H 4.837955 -2.341157 0.284555
H 2.020410 0.789718 -0.387735
H 3.851585 2.461324 -0.292385
H 1.455414 -1.422985 -0.273645
N -6.966802 1.520666 -0.538977
C -6.841765 0.440878 0.433023
C -5.370879 0.153776 0.740366
C -4.642395 -0.523826 -0.420014
C -3.230039 -0.986645 -0.057497
C -2.273771 0.172032 0.223633
C -0.838573 -0.293188 0.501337
N -0.147743 -0.885296 -0.640804
H -6.600690 1.223866 -1.437856
H -7.944313 1.755553 -0.675853
H -7.334832 -0.491638 0.106982
H -7.336358 0.776834 1.349277
H -4.889930 1.101016 0.983143
H -5.323649 -0.493886 1.618346
H -5.221492 -1.396319 -0.736835
H -4.583082 0.163638 -1.266561
H -3.275711 -1.637422 0.819236
H -2.846541 -1.581307 -0.891563
H -2.622050 0.729044 1.093435
H -2.269975 0.855569 -0.630424
H -0.245714 0.564661 0.832144
H -0.837037 -1.033809 1.304749
H -0.613776 -1.740894 -0.925365
H -0.174378 -0.247527 -1.431824
>
29
smiles = C[NH:1]C(C)C  energy = -620.2603618223247 Hartee
F 4.629895 -1.128702 0.274976
C 3.442487 -0.466515 0.120916
C 2.288605 -1.199404 -0.071520
C 1.090660 -0.526446 -0.226893
C 1.051216 0.865894 -0.188491
C 2.235616 1.578988 0.007584
C 3.435986 0.914857 0.162907
O -0.095064 1.561558 -0.332543
H 2.332949 -2.276736 -0.098990
H 0.177901 -1.079710 -0.379635
H 2.193374 2.656181 0.035636
H 4.357710 1.453526 0.314756
H -0.881269 0.957513 -0.463926
C -2.479296 -1.043538 -1.454052
N -2.456278 0.232244 -0.749533
C -3.202602 0.300582 0.513318
C -2.542778 -0.572792 1.579296
C -4.690785 -0.039310 0.374164
H -3.476753 -1.336939 -1.799663
H -2.096356 -1.826671 -0.802975
H -1.826280 -0.962316 -2.322610
H -2.820125 0.948034 -1.373565
H -3.115728 1.346786 0.832628
H -1.479149 -0.357677 1.639797
H -2.679917 -1.629810 1.365381
H -2.991408 -0.364106 2.546831
H -4.830128 -1.094928 0.151461
H -5.146561 0.550333 -0.420245
H -5.207497 0.182769 1.304041
>
26
smiles = Nc1ccc[n:1]c1  energy = -710.0798452427671 Hartee
F 4.976016 1.419725 0.664273
C 3.891286 0.673380 0.290425
C 4.091730 -0.467607 -0.463063
C 2.994422 -1.216978 -0.838398
C 1.707340 -0.826909 -0.462495
C 1.537937 0.328948 0.298527
C 2.631685 1.084941 0.677922
O 0.667841 -1.590213 -0.855150
H 5.090937 -0.757517 -0.746788
H 3.113019 -2.113072 -1.426541
H 0.543332 0.629127 0.591467
H 2.515446 1.981047 1.266912
H -0.193140 -1.208691 -0.524632
N -4.336925 1.629748 -1.180639
C -3.703703 0.683038 -0.430309
C -4.299772 0.122464 0.706919
C -3.587959 -0.782235 1.469746
C -2.297153 -1.114782 1.086110
N -1.722476 -0.591256 0.011177
C -2.395443 0.275274 -0.723359
H -3.963557 1.836179 -2.091547
H -5.332674 1.727400 -1.074136
H -5.308204 0.402049 0.976095
H -4.026774 -1.227799 2.348851
H -1.696976 -1.818559 1.644487
H -1.874692 0.667367 -1.587333
>
26
smiles = CC(C)[NH2:1]  energy = -580.9851388694149 Hartee
F -4.734638 -0.803543 0.101883
C -3.448017 -0.341510 0.039130
C -2.408506 -1.242212 0.156032
C -1.109595 -0.772538 0.091268
C -0.856074 0.586389 -0.089330
C -1.930028 1.472156 -0.202488
C -3.229854 1.011444 -0.138837
O 0.392421 1.086170 -0.158817
H -2.618524 -2.291149 0.294941
H -0.283030 -1.459913 0.181175
H -1.723252 2.521512 -0.340956
H -4.067235 1.685416 -0.225463
H 1.082309 0.360912 -0.079798
C 3.768114 1.129525 0.623656
C 3.609824 -0.063342 -0.313926
C 4.841677 -0.971937 -0.262456
N 2.374532 -0.772831 0.032470
H 4.636517 1.717232 0.339610
H 2.885922 1.762158 0.575897
H 3.899743 0.790362 1.649619
H 3.478132 0.302730 -1.339114
H 4.723207 -1.820359 -0.935257
H 4.993506 -1.348508 0.748404
H 5.729911 -0.421408 -0.560904
H 2.440944 -1.124709 0.984113
H 2.247268 -1.569787 -0.584266
>
26
smiles = CCC[NH2:1]  energy = -580.9818462215466 Hartee
F 4.936494 -0.846485 0.067983
C 3.662348 -0.348602 0.031626
C 2.601830 -1.231085 -0.011607
C 1.315284 -0.725314 -0.047643
C 1.095386 0.651249 -0.040804
C 2.190000 1.517731 0.002691
C 3.477534 1.020941 0.038987
O -0.140616 1.186852 -0.075549
H 2.786033 -2.293942 -0.016607
H 0.472447 -1.397737 -0.082410
H 2.008535 2.580720 0.007139
H 4.330690 1.679556 0.072930
H -0.843217 0.475088 -0.087103
C -5.909510 0.239779 0.095657
C -4.681056 -0.658427 0.019798
C -3.385061 0.157688 -0.007681
N -2.169564 -0.650066 -0.079349
H -5.878699 0.851916 0.994337
H -6.818013 -0.357789 0.116816
H -5.951986 0.900849 -0.767315
H -4.737132 -1.276616 -0.881072
H -4.666386 -1.328745 0.884388
H -3.386746 0.825311 -0.873029
H -3.316930 0.772796 0.893235
H -2.187234 -1.223387 -0.918436
H -2.128469 -1.277778 0.718976
>
20
smiles = C[NH2:1]  energy = -502.3988663787889 Hartee
F -3.625891 -1.012767 0.086049
C -2.394161 -0.419351 0.028989
C -1.282828 -1.207453 -0.193859
C -0.039736 -0.604560 -0.250248
C 0.087152 0.773522 -0.083722
C -1.056511 1.543238 0.138916
C -2.301582 0.949267 0.196517
O 1.279653 1.399899 -0.130010
H -1.395287 -2.272744 -0.320206
H 0.841546 -1.201837 -0.423791
H -0.947377 2.608563 0.265563
H -3.192399 1.532305 0.368325
H 2.023235 0.748356 -0.281471
C 3.900743 -0.798483 0.724857
N 3.442192 -0.228070 -0.539338
H 3.974201 0.002215 1.459202
H 3.163629 -1.520684 1.073571
H 4.872690 -1.299664 0.654031
H 3.365683 -0.954065 -1.245814
H 4.116065 0.452675 -0.877104
>
35
smiles = CN(C(C)=[O:1])c1ccccc1  energy = -885.9193401503635 Hartee
F -6.164454 -0.173056 -1.032679
C -4.916923 -0.145997 -0.472302
C -4.748116 -0.643785 0.805506
C -3.487562 -0.613435 1.369885
C -2.411439 -0.086928 0.656375
C -2.609730 0.405426 -0.631117
C -3.868427 0.378322 -1.202513
O -1.192862 -0.068147 1.246617
H -5.592129 -1.045741 1.343048
H -3.318286 -0.992705 2.364873
H -1.767562 0.807941 -1.174366
H -4.039875 0.756394 -2.197868
H -0.543958 0.341163 0.635268
C 4.115316 1.856715 0.348478
N 2.871475 1.154108 0.101212
C 1.700303 1.792258 -0.066035
C 1.712460 3.289205 0.081874
O 0.660503 1.184046 -0.341579
C 2.935483 -0.263470 -0.027701
C 2.138705 -1.077020 0.766591
C 2.211534 -2.452536 0.631244
C 3.082708 -3.020461 -0.283061
C 3.882935 -2.207293 -1.068809
C 3.809885 -0.831326 -0.946944
H 4.895635 1.121812 0.530022
H 4.024576 2.492087 1.229855
H 4.400204 2.475276 -0.504830
H 2.010722 3.565446 1.090787
H 0.709839 3.663767 -0.108422
H 2.405722 3.741142 -0.623307
H 1.462570 -0.637454 1.483188
H 1.585292 -3.079097 1.248215
H 3.137821 -4.093910 -0.383809
H 4.562207 -2.644436 -1.785606
H 4.423042 -0.198170 -1.570565
>
30
smiles = C[N:1]1CCCC1  energy = -658.3366715053899 Hartee
F -4.935434 -1.153099 -0.079318
C -3.738325 -0.491160 -0.065702
C -2.577798 -1.213438 0.127595
C -1.369713 -0.540762 0.141006
C -1.327344 0.840666 -0.036999
C -2.518259 1.543010 -0.230544
C -3.728764 0.879134 -0.245454
O -0.170657 1.534341 -0.030586
H -2.625225 -2.282356 0.263962
H -0.449919 -1.084485 0.287817
H -2.473464 2.611668 -0.367800
H -4.656002 1.409363 -0.393979
H 0.610368 0.932686 0.115523
C 2.335803 -0.100566 1.764695
N 2.148316 0.089758 0.332467
C 3.115233 1.023440 -0.243707
C 4.390737 0.213027 -0.545240
C 3.886636 -1.231866 -0.699149
C 2.369591 -1.132870 -0.437205
H 2.166598 0.850531 2.267748
H 1.598348 -0.816279 2.126655
H 3.335021 -0.465341 2.026095
H 3.289356 1.861138 0.429524
H 2.687049 1.408138 -1.173104
H 4.880238 0.576377 -1.446474
H 5.100717 0.293905 0.277909
H 4.083380 -1.631074 -1.692172
H 4.360434 -1.892024 0.027364
H 1.978753 -2.001975 0.091129
H 1.833510 -1.027095 -1.384688
>
39
smiles = C[N:1]=C(N(C)C)c1ccc(Br)cc1  energy = -3478.9554580852778 Hartee
F 3.440926 2.643459 1.849822
C 2.413460 2.489267 0.960027
C 2.687124 2.526093 -0.393827
C 1.646151 2.363646 -1.286294
C 0.342046 2.164716 -0.828344
C 0.097667 2.143531 0.543845
C 1.133899 2.304408 1.444270
O -0.639221 2.005367 -1.736845
H 3.699356 2.674465 -0.735021
H 1.824084 2.384688 -2.349692
H -0.911793 2.000168 0.896076
H 0.959131 2.288261 2.508585
H -1.485246 1.693454 -1.294884
C -4.055813 1.794325 -0.836442
N -2.878176 0.994510 -0.615570
C -2.817402 -0.165086 -0.075293
N -3.773490 -0.908272 0.537152
C -4.992072 -0.385145 1.114691
C -3.625754 -2.336849 0.710993
C -1.446227 -0.756241 -0.113040
C -0.770092 -1.018857 1.074004
C 0.540316 -1.458553 1.053343
C 1.166377 -1.639647 -0.167213
Br 2.991123 -2.225655 -0.203333
C 0.509172 -1.400279 -1.360810
C -0.798626 -0.951939 -1.327571
H -3.853571 2.398913 -1.722642
H -4.225595 2.481093 -0.002466
H -4.960343 1.208401 -1.012267
H -5.863818 -0.616742 0.494999
H -4.920940 0.687680 1.256955
H -5.136636 -0.849115 2.093654
H -2.791722 -2.710822 0.123808
H -4.540423 -2.831163 0.374640
H -3.463992 -2.590481 1.762936
H -1.261066 -0.860917 2.022058
H 1.071672 -1.647690 1.973002
H 1.014294 -1.548295 -2.302106
H -1.316966 -0.742023 -2.249757
>
29
smiles = CCCC[NH2:1]  energy = -620.2697281262612 Hartee
F -4.872569 -1.514163 0.227745
C -3.772919 -0.703372 0.148963
C -2.620401 -1.195424 -0.430002
C -1.511133 -0.373478 -0.507779
C -1.557641 0.927581 -0.009763
C -2.738415 1.395415 0.570628
C -3.850526 0.581192 0.652515
O -0.500390 1.761530 -0.066879
H -2.598193 -2.204276 -0.811104
H -0.600081 -0.737831 -0.955863
H -2.763523 2.403581 0.952559
H -4.768200 0.930487 1.098283
H 0.284304 1.320002 -0.503040
C 5.218820 -0.208192 1.478557
C 4.813832 -1.062560 0.281861
C 3.977507 -0.301686 -0.747739
C 2.583302 0.074529 -0.236432
N 1.740687 0.723354 -1.239090
H 5.880104 -0.771225 2.133586
H 5.745119 0.685534 1.148947
H 4.349851 0.095249 2.056430
H 4.252159 -1.932713 0.629907
H 5.717746 -1.428868 -0.211176
H 4.509862 0.606492 -1.044991
H 3.864659 -0.927605 -1.638907
H 2.062566 -0.825300 0.102929
H 2.662026 0.761858 0.607898
H 2.188490 1.575427 -1.564053
H 1.629987 0.116922 -2.047317
>
32
smiles = [O:1]=CN1CCCCC1  energy = -771.6563074682459 Hartee
F 6.010503 1.555750 0.146064
C 4.911388 0.743555 0.078878
C 3.655312 1.316842 0.099286
C 2.547476 0.492569 0.030853
C 2.702251 -0.889153 -0.057296
C 3.983526 -1.440354 -0.075019
C 5.095023 -0.623153 -0.006853
O 1.640538 -1.724662 -0.127323
H 3.552297 2.388324 0.167360
H 1.551591 0.909727 0.044972
H 4.088641 -2.511399 -0.142853
H 6.092189 -1.033544 -0.019642
H 0.805179 -1.198727 -0.108524
O -0.710522 -0.318720 -0.075252
C -1.779979 -0.929114 -0.102259
N -2.972784 -0.366869 -0.059306
C -3.102962 1.079927 0.034719
C -4.401623 1.527884 -0.620125
C -5.611004 0.940809 0.118931
C -5.273110 -0.431576 0.717915
C -4.204279 -1.132949 -0.112921
H -1.799930 -2.027497 -0.170070
H -2.232346 1.523221 -0.455403
H -3.084919 1.379779 1.088511
H -4.446560 2.616713 -0.615816
H -4.399399 1.202931 -1.661775
H -5.921959 1.613413 0.918866
H -6.445896 0.851471 -0.576995
H -6.164350 -1.057140 0.760052
H -4.900337 -0.317520 1.736985
H -4.011068 -2.136588 0.271256
H -4.540424 -1.221498 -1.152401
>
43
smiles = CCCCN(CCCC)C=[O:1]  energy = -890.7300020390253 Hartee
F 6.686221 0.156589 1.547663
C 5.593701 -0.065609 0.754693
C 4.363849 0.410536 1.163997
C 3.262255 0.182414 0.360296
C 3.397061 -0.515114 -0.838106
C 4.652227 -0.983455 -1.226587
C 5.757568 -0.758893 -0.429344
O 2.340374 -0.758788 -1.646885
H 4.276229 0.948389 2.094658
H 2.287023 0.543627 0.651281
H 4.742062 -1.520572 -2.157350
H 6.734848 -1.113796 -0.715294
H 1.523043 -0.373900 -1.248903
C -3.407322 4.778368 -0.187561
C -3.009231 3.542484 0.611485
C -2.795961 2.331222 -0.293853
C -2.390066 1.094319 0.510842
N -2.223543 -0.069770 -0.341922
C -3.392176 -0.872569 -0.640536
C -3.619927 -1.959084 0.415231
C -4.866584 -2.786935 0.108925
C -5.088928 -3.874721 1.153632
C -1.024894 -0.401462 -0.791956
O 0.021178 0.194077 -0.538550
H -4.332312 4.601347 -0.732589
H -3.556574 5.628196 0.474345
H -2.631181 5.035176 -0.905351
H -2.088645 3.747594 1.161781
H -3.790036 3.316342 1.341387
H -2.011343 2.551027 -1.020985
H -3.715962 2.125778 -0.845523
H -1.434789 1.279826 1.007864
H -3.145984 0.868891 1.265182
H -4.259191 -0.211368 -0.685390
H -3.261940 -1.337184 -1.620715
H -2.745494 -2.612707 0.449254
H -3.725963 -1.496962 1.398692
H -4.762676 -3.247304 -0.876022
H -5.739105 -2.130572 0.078809
H -5.979465 -4.452797 0.917992
H -4.239038 -4.553208 1.186768
H -5.215693 -3.437531 2.141890
H -1.020852 -1.290508 -1.440750
>
29
smiles = CC[N:1](C)C  energy = -620.2514240491108 Hartee
F -4.729519 -0.710580 -0.272244
C -3.449227 -0.253920 -0.116262
C -3.244424 1.084379 0.160882
C -1.950677 1.540230 0.316930
C -0.870478 0.663256 0.197557
C -1.110080 -0.680224 -0.082945
C -2.402663 -1.145483 -0.240613
O 0.372277 1.158648 0.358945
H -4.087312 1.751068 0.250640
H -1.753909 2.578160 0.533670
H -0.277857 -1.359229 -0.177662
H -2.602386 -2.182908 -0.458098
H 1.071476 0.454124 0.252114
C 3.491165 1.559032 -0.788506
C 3.605006 0.445881 0.246003
N 2.534428 -0.546268 0.141460
C 2.550384 -1.433300 1.295374
C 2.619880 -1.307205 -1.095855
H 2.495858 1.993917 -0.763089
H 3.696901 1.198257 -1.792638
H 4.215007 2.336092 -0.555173
H 4.592435 -0.039393 0.162184
H 3.531546 0.889249 1.242056
H 3.492486 -1.992701 1.380244
H 2.410679 -0.845906 2.201544
H 1.731792 -2.147191 1.215666
H 1.851382 -2.078643 -1.100209
H 3.597841 -1.794154 -1.216163
H 2.447208 -0.646702 -1.942051
>
38
smiles = ClP(=[O:1])(c1ccccc1)c1ccccc1  energy = -1746.3728840188362 Hartee
F 7.056835 0.797439 0.416352
C 5.822476 0.280538 0.138471
C 5.711569 -0.699646 -0.829591
C 4.463064 -1.220306 -1.108239
C 3.341095 -0.759820 -0.420675
C 3.481090 0.229274 0.549112
C 4.727934 0.755354 0.833672
O 2.134321 -1.299050 -0.725004
H 6.590246 -1.044574 -1.350709
H 4.337208 -1.986811 -1.856045
H 2.607022 0.580091 1.078302
H 4.854025 1.521190 1.582393
H 1.443461 -0.884181 -0.172713
Cl -2.073992 0.227846 2.615978
P -1.364970 0.064039 0.753915
O 0.106417 -0.100634 0.808631
C -2.226846 -1.370792 0.055506
C -3.586603 -1.317775 -0.222113
C -4.215842 -2.432495 -0.745234
C -3.490833 -3.589404 -0.990619
C -2.133245 -3.635456 -0.716262
C -1.496144 -2.523996 -0.192112
C -1.889073 1.577743 -0.097500
C -3.076492 2.232868 0.200765
C -3.424766 3.365922 -0.513286
C -2.594687 3.839602 -1.517573
C -1.409498 3.183685 -1.811597
C -1.055390 2.049177 -1.103125
H -4.139850 -0.411811 -0.027753
H -5.272791 -2.399986 -0.962457
H -3.986361 -4.457445 -1.398654
H -1.568251 -4.534458 -0.910003
H -0.437976 -2.539694 0.023914
H -3.709309 1.868955 0.996385
H -4.344664 3.881961 -0.282869
H -2.870384 4.725459 -2.069785
H -0.760612 3.554680 -2.590446
H -0.133627 1.526359 -1.313694
>
23
smiles = CC[NH2:1]  energy = -541.6915853533721 Hartee
F 4.017663 -0.955061 0.345337
C 2.787032 -0.392157 0.141875
C 1.712935 -1.215181 -0.131272
C 0.470980 -0.643149 -0.336382
C 0.308150 0.739710 -0.268990
C 1.414949 1.544910 0.008858
C 2.658541 0.981874 0.214731
O -0.884159 1.337067 -0.459582
H 1.852312 -2.283669 -0.180517
H -0.381115 -1.268505 -0.551317
H 1.278668 2.613600 0.058596
H 3.520667 1.592984 0.429846
H -1.603366 0.663109 -0.646442
C -3.824519 0.190814 1.215634
C -3.505635 -0.927066 0.232354
N -2.948029 -0.365360 -0.998796
H -2.936613 0.787451 1.407647
H -4.597401 0.842717 0.813307
H -4.177969 -0.227471 2.154262
H -2.751355 -1.592407 0.662219
H -4.412807 -1.521570 0.045123
H -2.757159 -1.099942 -1.673129
H -3.617958 0.271705 -1.420254
>
31
smiles = CCN(CC)C=[O:1]  energy = -733.571634574595 Hartee
F 5.668060 1.255582 0.259181
C 4.514096 0.531760 0.131003
C 4.599370 -0.810649 -0.184722
C 3.432715 -1.538807 -0.313699
C 2.194839 -0.923712 -0.126701
C 2.139312 0.431581 0.191037
C 3.302869 1.166860 0.321811
O 1.076389 -1.672914 -0.262449
H 5.564197 -1.271083 -0.325851
H 3.460790 -2.588475 -0.558931
H 1.176390 0.898913 0.334124
H 3.277021 2.216590 0.567763
H 0.281210 -1.109183 -0.107434
C -5.302607 -1.281445 0.826896
C -4.681876 -0.611391 -0.397294
N -3.423060 0.033291 -0.076596
C -3.456913 1.402318 0.411695
C -3.486379 2.408663 -0.735146
C -2.271447 -0.607884 -0.182743
O -1.169787 -0.145961 0.110268
H -4.636139 -2.045637 1.219976
H -6.244241 -1.748043 0.551015
H -5.493988 -0.554667 1.612309
H -4.505166 -1.357525 -1.175180
H -5.360250 0.146366 -0.792557
H -4.336299 1.522325 1.046670
H -2.557782 1.556728 1.013003
H -3.502536 3.418293 -0.334163
H -4.367039 2.267878 -1.357230
H -2.599890 2.295408 -1.355014
H -2.364082 -1.633923 -0.570332
>
33
smiles = CC(=[O:1])N1CCOCC1  energy = -846.8488384089208 Hartee
F -6.139507 -1.582660 0.197714
C -5.020540 -0.801891 0.097376
C -3.779388 -1.406389 0.129503
C -2.651229 -0.613575 0.028035
C -2.771632 0.767969 -0.105127
C -4.038309 1.351159 -0.134211
C -5.169873 0.565536 -0.032914
O -1.689256 1.571868 -0.207520
H -3.703695 -2.477301 0.232096
H -1.666352 -1.055825 0.051123
H -4.116817 2.421803 -0.236688
H -6.156283 1.000742 -0.053713
H -0.864149 1.025796 -0.164719
C 1.727483 2.318229 -0.061202
C 1.701554 0.816476 -0.012469
O 0.643762 0.175985 -0.072113
N 2.876286 0.185279 0.104632
C 4.163685 0.856775 0.149535
C 5.221254 -0.108829 0.678924
O 5.371848 -1.259205 -0.135212
C 4.153646 -1.710969 -0.714324
C 2.931753 -1.267526 0.079226
H 2.084416 2.716824 0.886266
H 2.385010 2.662834 -0.855236
H 0.720661 2.687307 -0.238267
H 4.448886 1.195281 -0.854016
H 4.115372 1.721608 0.812895
H 4.965658 -0.409329 1.704713
H 6.200145 0.375322 0.692056
H 4.210209 -2.801620 -0.749058
H 4.082068 -1.329963 -1.742956
H 2.018042 -1.635178 -0.391756
H 2.977140 -1.662294 1.100054
>
28
smiles = C1CC=CC[NH:1]1  energy = -657.1274878171942 Hartee
F -4.777013 -1.495014 0.049782
C -3.675609 -0.683986 0.019490
C -2.421411 -1.260594 0.018692
C -1.310689 -0.437533 -0.011364
C -1.456936 0.947873 -0.039886
C -2.739083 1.500620 -0.039215
C -3.853610 0.686151 -0.009599
O -0.400333 1.785292 -0.068898
H -2.322522 -2.334453 0.041426
H -0.321214 -0.866642 -0.014499
H -2.840588 2.573944 -0.062530
H -4.849216 1.100418 -0.009068
H 0.462678 1.282359 -0.059035
C 2.470594 -0.231731 -1.127607
C 3.986508 -0.427850 -1.227293
C 4.569360 -0.682049 0.132269
C 3.902495 -0.443915 1.250465
C 2.507565 0.116437 1.251462
N 2.105593 0.669378 -0.039638
H 1.992013 -1.195806 -0.934239
H 2.070238 0.173614 -2.059848
H 4.454361 0.464546 -1.658331
H 4.214194 -1.264510 -1.891148
H 5.579142 -1.067859 0.158713
H 4.332775 -0.651165 2.219288
H 1.800365 -0.679999 1.518722
H 2.415790 0.900563 2.007497
H 2.593502 1.551583 -0.180832
>
38
smiles = CN1C(CCC1=[O:1])c1cccnc1  energy = -979.3355730673333 Hartee
F -7.298227 1.064807 0.466353
C -6.100779 0.474158 0.168991
C -6.050321 -0.899306 0.025765
C -4.839344 -1.492680 -0.272527
C -3.692394 -0.713685 -0.425694
C -3.773735 0.669211 -0.277449
C -4.982310 1.270407 0.021546
O -2.525347 -1.334302 -0.711909
H -6.946283 -1.486943 0.147019
H -4.762517 -2.561622 -0.392180
H -2.881819 1.265392 -0.402063
H -5.061766 2.339672 0.138545
H -1.800448 -0.664737 -0.774115
C 1.911739 2.022332 -0.487526
N 1.653827 0.730823 0.093778
C 2.612358 0.104764 0.990505
C 2.015213 -1.297557 1.232784
C 0.544563 -1.163520 0.839483
C 0.499317 0.076414 -0.020890
O -0.457551 0.451302 -0.701338
C 3.992392 0.042274 0.392520
C 5.117886 0.412436 1.118332
C 6.366474 0.311082 0.526172
C 6.440669 -0.151789 -0.778691
N 5.375645 -0.503610 -1.482480
C 4.189019 -0.412244 -0.909493
H 2.087868 2.760331 0.298147
H 1.036081 2.310402 -1.066807
H 2.782869 1.982475 -1.142789
H 2.653478 0.683142 1.924403
H 2.513320 -2.022424 0.588754
H 2.144858 -1.612101 2.265681
H 0.153470 -2.025497 0.301708
H -0.101232 -0.992607 1.703819
H 5.018439 0.772694 2.132355
H 7.260713 0.587440 1.061945
H 7.388278 -0.247055 -1.291431
H 3.351145 -0.712102 -1.526249
>
53
smiles = CCN(C(=[O:1])N(CC)c1ccccc1)c1ccccc1  energy = -1250.7472790181573 Hartee
F -6.522396 -1.096533 1.442419
C -5.423373 -0.936140 0.643387
C -4.219181 -1.477096 1.048064
C -3.110996 -1.308904 0.239492
C -3.212617 -0.605615 -0.958215
C -4.442873 -0.074607 -1.343879
C -5.555188 -0.238361 -0.541638
O -2.148299 -0.423769 -1.772277
H -4.156545 -2.018852 1.978500
H -2.154462 -1.719141 0.525845
H -4.507570 0.464470 -2.275281
H -6.513502 0.166926 -0.824749
H -1.337448 -0.780771 -1.336040
C 2.503894 2.801572 -0.325517
C 2.043430 1.652871 -1.214251
N 1.086898 0.788400 -0.536328
C 1.158478 -0.577443 -0.553561
O 0.130832 -1.270187 -0.548488
N 2.389664 -1.160118 -0.643169
C 2.429826 -2.589972 -0.937065
C 2.361426 -3.444457 0.324642
C 3.542108 -0.618511 -0.018286
C 4.777302 -0.679864 -0.656796
C 5.908504 -0.196473 -0.025000
C 5.822281 0.348668 1.245784
C 4.594994 0.410085 1.883948
C 3.458778 -0.072532 1.258495
C -0.133322 1.366623 -0.098938
C -0.656096 0.970173 1.129024
C -1.839139 1.510871 1.595565
C -2.509783 2.465183 0.850207
C -1.989054 2.869417 -0.366734
C -0.809850 2.326315 -0.843389
H 3.205383 3.423945 -0.874447
H 2.997498 2.420659 0.564244
H 1.657353 3.411950 -0.021143
H 2.896679 1.051998 -1.521549
H 1.577020 2.052574 -2.121424
H 1.576729 -2.811509 -1.581416
H 3.352966 -2.796307 -1.480515
H 2.407307 -4.496600 0.057465
H 1.426109 -3.259477 0.848007
H 3.191456 -3.212055 0.988856
H 4.849550 -1.095594 -1.650526
H 6.862020 -0.245218 -0.529042
H 6.707947 0.721389 1.737237
H 4.519507 0.827086 2.877399
H 2.503004 -0.036694 1.759854
H -0.137465 0.222579 1.710982
H -2.235596 1.187358 2.546138
H -3.435011 2.885861 1.213602
H -2.509586 3.607262 -0.958842
H -0.435288 2.639805 -1.804363
>
33
smiles = [NH2:1]CCc1ccccc1  energy = -772.6198662684549 Hartee
F 5.321642 -1.824761 -0.750022
C 4.343103 -0.978072 -0.305009
C 3.445748 -0.457094 -1.215436
C 2.459289 0.399764 -0.762744
C 2.373752 0.729331 0.588891
C 3.295479 0.184029 1.485130
C 4.283750 -0.671886 1.041294
O 1.428414 1.559205 1.071808
H 3.523632 -0.720054 -2.258699
H 1.748661 0.818163 -1.458171
H 3.220036 0.445065 2.528723
H 5.001958 -1.098663 1.723218
H 0.825119 1.887739 0.341741
N -0.325307 2.529300 -0.782606
C -1.420348 1.574743 -0.947509
C -2.006109 1.206800 0.420592
C -3.029052 0.116101 0.275984
C -4.373386 0.418437 0.099546
C -5.308398 -0.588670 -0.067773
C -4.908915 -1.914286 -0.062860
C -3.570574 -2.226491 0.110771
C -2.638269 -1.217747 0.277954
H -0.666796 3.373420 -0.332167
H 0.052613 2.796155 -1.686418
H -2.224083 1.958887 -1.593616
H -1.012862 0.676623 -1.420513
H -1.194880 0.877295 1.071097
H -2.463634 2.093552 0.864152
H -4.693252 1.451194 0.098034
H -6.351239 -0.338437 -0.200681
H -5.637772 -2.701204 -0.191563
H -3.253277 -3.259334 0.118262
H -1.595589 -1.466053 0.417593
>
56
smiles = CCN(CC(=[O:1])N(CC)c1ccccc1)c1ccccc1  energy = -1290.0205326433415 Hartee
F 4.928562 3.274056 -0.726358
C 4.070374 2.415021 -0.094890
C 2.751283 2.372052 -0.500224
C 1.889405 1.499817 0.136731
C 2.349197 0.681936 1.165155
C 3.684998 0.750956 1.557806
C 4.553121 1.619372 0.925927
O 1.532391 -0.181921 1.809090
H 2.411904 3.010078 -1.300797
H 0.852593 1.439573 -0.158071
H 4.026059 0.113197 2.357401
H 5.590512 1.681973 1.213680
H 0.653077 -0.185059 1.376420
C -0.303130 -2.955730 2.351259
C -0.306444 -3.676636 1.002733
N -0.279732 -2.790144 -0.141677
C -1.545996 -2.253111 -0.567599
C -1.761201 -0.796591 -0.153419
O -0.913481 -0.176699 0.489098
N -2.900363 -0.206161 -0.553094
C -4.001424 -0.863225 -1.239156
C -5.027261 -1.414873 -0.251160
C -3.127963 1.154116 -0.171073
C -3.233751 2.130964 -1.152205
C -3.464437 3.446417 -0.790626
C -3.582700 3.790580 0.545965
C -3.466597 2.816331 1.522989
C -3.241193 1.497355 1.168360
C 0.897690 -2.259123 -0.629049
C 2.143862 -2.593967 -0.081197
C 3.317841 -2.108832 -0.620645
C 3.304761 -1.269037 -1.720535
C 2.083583 -0.915632 -2.265212
C 0.903055 -1.396823 -1.734846
H -1.166092 -2.298962 2.435498
H -0.338206 -3.682136 3.159468
H 0.591419 -2.348602 2.458867
H -1.209469 -4.290706 0.921490
H 0.546356 -4.354721 0.938535
H -1.627090 -2.328037 -1.658249
H -2.339204 -2.861107 -0.129688
H -3.620570 -1.660298 -1.876654
H -4.482409 -0.115928 -1.874077
H -4.575050 -2.143750 0.416887
H -5.836345 -1.895491 -0.794191
H -5.441658 -0.608482 0.349473
H -3.124949 1.862895 -2.192848
H -3.544772 4.204706 -1.555044
H -3.759712 4.818131 0.825708
H -3.552912 3.080799 2.566172
H -3.143780 0.735565 1.926787
H 2.211454 -3.223798 0.789639
H 4.258519 -2.387004 -0.167145
H 4.225129 -0.887148 -2.135515
H 2.044605 -0.250961 -3.116983
H -0.019506 -1.076154 -2.192174
>
39
smiles = C[N:1](C)C1CCCCC1  energy = -776.1989573834142 Hartee
F -5.622819 -0.717551 -0.978386
C -4.421647 -0.422177 -0.393756
C -4.308101 -0.504083 0.981133
C -3.094181 -0.204031 1.566742
C -2.003547 0.174551 0.781844
C -2.148948 0.246286 -0.601821
C -3.361211 -0.052199 -1.196330
O -0.838981 0.456600 1.401189
H -5.158827 -0.797184 1.575435
H -2.970113 -0.257124 2.636619
H -1.306711 0.535992 -1.209546
H -3.488007 -0.000027 -2.266193
H -0.137636 0.728297 0.751476
C 1.240655 1.722684 -1.480884
N 1.345282 1.339013 -0.081364
C 1.569673 2.516872 0.744049
C 2.309550 0.262542 0.186501
C 1.706407 -1.103537 -0.191370
C 2.795658 -2.143732 -0.476325
C 3.994158 -1.919100 0.439533
C 4.672623 -0.580023 0.116669
C 3.681437 0.426579 -0.478726
H 0.355659 2.348128 -1.604590
H 2.110532 2.293911 -1.829389
H 1.135088 0.838779 -2.105416
H 0.754496 3.220483 0.577053
H 1.567119 2.229718 1.793740
H 2.515249 3.026407 0.516100
H 2.466580 0.275937 1.270077
H 1.076897 -1.446321 0.630953
H 1.066785 -1.005425 -1.068832
H 2.389557 -3.145556 -0.326423
H 3.124763 -2.077268 -1.515292
H 3.648174 -1.925937 1.475001
H 4.711600 -2.734043 0.328979
H 5.485669 -0.735919 -0.595396
H 5.112358 -0.168901 1.027655
H 4.058795 1.439961 -0.326710
H 3.587064 0.264361 -1.553346
>
30
smiles = Cc1cccc(C)[n:1]1  energy = -733.334720583969 Hartee
F -4.922316 -0.028187 -1.491460
C -3.806218 -0.012175 -0.699266
C -3.960024 0.009908 0.673783
C -2.831371 0.025146 1.469071
C -1.559242 0.019248 0.893787
C -1.437020 -0.002264 -0.494962
C -2.562189 -0.017416 -1.298053
O -0.486349 0.033609 1.708218
H -4.948484 0.013983 1.105027
H -2.914830 0.042214 2.544234
H -0.453276 -0.006698 -0.938949
H -2.482358 -0.034377 -2.373752
H 0.361604 0.023016 1.171493
C 1.696878 2.405740 0.347920
C 2.446664 1.153961 0.021131
C 3.700037 1.183714 -0.580940
C 4.329826 -0.015476 -0.870153
C 3.695596 -1.204958 -0.552628
C 2.442581 -1.156520 0.049284
C 1.689856 -2.397879 0.407175
N 1.849075 0.003149 0.319307
H 1.012771 2.646381 -0.466106
H 2.380362 3.239985 0.478894
H 1.107185 2.269255 1.250761
H 4.168754 2.127391 -0.812175
H 5.304969 -0.023058 -1.335211
H 4.160659 -2.155486 -0.761994
H 1.080719 -2.230063 1.291531
H 2.373158 -3.224102 0.583629
H 1.024633 -2.671852 -0.412030
>
35
smiles = CN(C)C(=[O:1])c1ccc(F)cc1  energy = -985.1608159541731 Hartee
F 5.868208 -2.269723 -0.144909
C 4.920828 -1.286213 -0.067762
C 3.681761 -1.506206 -0.636427
C 2.727083 -0.509465 -0.554637
C 3.016601 0.690623 0.090635
C 4.276895 0.886057 0.654783
C 5.235861 -0.105020 0.576403
O 2.103580 1.684460 0.191558
H 3.473363 -2.440710 -1.132732
H 1.749631 -0.649023 -0.992652
H 4.487961 1.820633 1.149470
H 6.215443 0.029310 1.006456
H 1.262341 1.401677 -0.238090
C -0.802206 3.471910 -0.262641
N -1.704738 2.374060 0.016826
C -2.879849 2.730474 0.777293
C -1.374534 1.130278 -0.328905
O -0.278343 0.851925 -0.839431
C -2.371977 0.038446 -0.116665
C -3.611907 0.066033 -0.749118
C -4.485349 -0.998436 -0.617576
C -4.098991 -2.079429 0.153102
F -4.957561 -3.123514 0.291307
C -2.870556 -2.138226 0.783885
C -2.001387 -1.072511 0.634191
H -1.383194 4.339351 -0.572404
H -0.122241 3.185226 -1.062103
H -0.213968 3.726087 0.621399
H -2.576413 3.333888 1.634611
H -3.564475 3.319510 0.163406
H -3.391466 1.841547 1.134684
H -3.890509 0.912900 -1.356601
H -5.448717 -1.000162 -1.101958
H -2.605276 -3.003665 1.369630
H -1.030657 -1.096832 1.105124
>
26
smiles = C[N:1](C)C  energy = -580.9614385137581 Hartee
F -4.366389 -0.957919 0.019015
C -3.125931 -0.381049 0.003722
C -2.011210 -1.194927 -0.018615
C -0.759219 -0.608071 -0.032962
C -0.627182 0.778969 -0.024416
C -1.774160 1.575023 -0.003360
C -3.028222 0.997513 0.011634
O 0.573792 1.391091 -0.036226
H -2.127599 -2.267254 -0.025247
H 0.125152 -1.224865 -0.050442
H -1.660775 2.647355 0.002684
H -3.921830 1.600702 0.028973
H 1.319754 0.730918 -0.037467
C 3.793251 0.925693 -0.064645
N 2.849346 -0.179885 0.001677
C 3.015385 -1.070145 -1.135830
C 2.979971 -0.897467 1.259796
H 3.611787 1.600622 0.769650
H 3.638305 1.472188 -0.993087
H 4.836847 0.583878 -0.024225
H 2.839643 -0.511153 -2.053681
H 2.288632 -1.878965 -1.075310
H 4.021459 -1.510356 -1.178027
H 2.785858 -0.210933 2.082354
H 2.247276 -1.702343 1.297667
H 3.981138 -1.331294 1.391149
>
28
smiles = COc1cc[n:1]cc1  energy = -769.2238589839704 Hartee
F 5.438414 1.745680 0.106711
C 4.399275 0.858459 0.030432
C 3.108985 1.327111 0.177493
C 2.061102 0.428345 0.098834
C 2.306640 -0.925575 -0.124532
C 3.622879 -1.368748 -0.268039
C 4.674569 -0.477462 -0.190811
O 1.313062 -1.833753 -0.208992
H 2.933871 2.377355 0.350019
H 1.043482 0.770740 0.210596
H 3.800450 -2.418448 -0.439719
H 5.695813 -0.806240 -0.300112
H 0.427383 -1.393844 -0.098571
C -5.874696 0.914832 -0.683949
O -5.097463 0.523732 0.435328
C -3.817192 0.146045 0.241799
C -3.097081 -0.234896 1.380835
C -1.786309 -0.631881 1.234790
N -1.162415 -0.670988 0.061752
C -1.842957 -0.309551 -1.015161
C -3.161997 0.106596 -0.989347
H -5.974734 0.094837 -1.399595
H -5.443119 1.789681 -1.176906
H -6.852847 1.168705 -0.280604
H -3.578550 -0.212611 2.344278
H -1.195343 -0.934399 2.088132
H -1.297755 -0.355829 -1.948197
H -3.651577 0.386363 -1.906741
>
40
smiles = N(C=[N:1]c1ccccc1)c1ccccc1  energy = -1018.3734263729119 Hartee
F 2.261517 4.989817 0.533965
C 1.617244 3.868209 0.089938
C 1.775671 2.686673 0.786551
C 1.122288 1.555234 0.334137
C 0.321944 1.612448 -0.803970
C 0.179772 2.819637 -1.487534
C 0.828870 3.954338 -1.041791
O -0.328490 0.525783 -1.279526
H 2.400693 2.657884 1.664953
H 1.236567 0.618316 0.856979
H -0.443684 2.848672 -2.366817
H 0.729664 4.895282 -1.559105
H -0.190365 -0.241445 -0.677088
N -2.150908 -2.430741 -0.382917
C -0.833301 -2.690845 -0.313499
N 0.039895 -1.880818 0.151771
C 1.396930 -2.192879 0.144696
C 2.047623 -2.645480 -1.002613
C 3.412836 -2.861372 -0.986148
C 4.143789 -2.635476 0.168358
C 3.502022 -2.183136 1.310498
C 2.139666 -1.955979 1.301285
C -2.854286 -1.299857 0.040076
C -4.149693 -1.122671 -0.444835
C -4.898500 -0.030553 -0.051317
C -4.370004 0.895008 0.834195
C -3.091486 0.710399 1.332645
C -2.333633 -0.379605 0.945051
H -2.716464 -3.119233 -0.859346
H -0.567216 -3.690764 -0.677850
H 1.478888 -2.800599 -1.908754
H 3.908910 -3.206965 -1.881853
H 5.210010 -2.806200 0.176840
H 4.067368 -2.003981 2.213352
H 1.632082 -1.612072 2.190857
H -4.566523 -1.841828 -1.135895
H -5.898433 0.099498 -0.438363
H -4.953548 1.751387 1.136878
H -2.676193 1.421752 2.031129
H -1.346899 -0.527945 1.348294
>
43
smiles = CCN(CC)C(=[O:1])C(C)(C)C  energy = -890.7236052001666 Hartee
F -6.278559 0.896159 0.733601
C -5.067680 0.435600 0.294226
C -5.036430 -0.470756 -0.748240
C -3.812421 -0.933720 -1.190673
C -2.634728 -0.489035 -0.590642
C -2.696168 0.424010 0.459190
C -3.917396 0.891271 0.907747
O -1.454771 -0.965336 -1.052467
H -5.956753 -0.803541 -1.201107
H -3.749663 -1.641599 -2.001707
H -1.777458 0.760843 0.915393
H -3.982533 1.598462 1.719352
H -0.716050 -0.551571 -0.546392
C 1.859394 2.929546 0.446332
C 2.060657 2.065421 -0.795413
N 2.647214 0.760921 -0.488785
C 4.037422 0.610916 -0.872097
C 4.985306 1.439627 -0.006603
C 1.823890 -0.148808 0.051034
O 0.638167 0.170971 0.236358
C 2.270836 -1.564900 0.449554
C 2.558275 -2.411586 -0.799015
C 3.455356 -1.545327 1.426306
C 1.091330 -2.226487 1.182248
H 2.801772 3.115163 0.953909
H 1.420825 3.881125 0.157465
H 1.182972 2.433113 1.137155
H 2.716747 2.570504 -1.503954
H 1.089018 1.897654 -1.270423
H 4.129249 0.927930 -1.917132
H 4.321320 -0.433829 -0.819709
H 4.814833 2.503584 -0.143352
H 4.853663 1.196819 1.044574
H 6.012219 1.220438 -0.288729
H 1.694853 -2.395344 -1.461517
H 2.736497 -3.441405 -0.496794
H 3.422568 -2.071105 -1.360388
H 3.265535 -0.833237 2.227229
H 3.562255 -2.531977 1.872639
H 4.398806 -1.295271 0.955349
H 0.789646 -1.631991 2.041958
H 0.233031 -2.330232 0.523683
H 1.380157 -3.216131 1.526727
>
39
smiles = CN(C)C=[N:1]Cc1ccc(Cl)cc1  energy = -1364.9122806997382 Hartee
F -6.371800 -1.570749 0.747307
C -5.077800 -1.374334 0.346556
C -4.554098 -2.181123 -0.645644
C -3.248618 -1.978629 -1.046982
C -2.473882 -0.975761 -0.460484
C -3.031602 -0.177853 0.537987
C -4.337799 -0.374605 0.945891
O -1.206391 -0.814255 -0.884230
H -5.163234 -2.952056 -1.090186
H -2.807839 -2.590620 -1.817849
H -2.431256 0.596387 0.991167
H -4.781666 0.234134 1.717947
H -0.759323 -0.057890 -0.394879
C -1.139971 2.456166 -1.725961
N -0.522561 3.121392 -0.602980
C -0.696945 4.549964 -0.531653
C 0.033610 2.431646 0.393898
N 0.046096 1.153029 0.458772
C 0.784703 0.521897 1.530191
C 2.090443 -0.021367 1.001748
C 2.088750 -1.039320 0.054073
C 3.275999 -1.525497 -0.462368
C 4.474953 -0.988742 -0.023934
Cl 5.975774 -1.600337 -0.664378
C 4.500818 0.026259 0.915524
C 3.304125 0.506717 1.420167
H -0.639047 1.507357 -1.901656
H -2.201508 2.267817 -1.543404
H -1.041139 3.085536 -2.609606
H -1.758630 4.803933 -0.459068
H -0.181002 4.950380 0.338230
H -0.289776 5.020085 -1.429670
H 0.495580 3.051545 1.173729
H 0.983127 1.222225 2.355528
H 0.174741 -0.305245 1.909120
H 1.151354 -1.450398 -0.286904
H 3.271686 -2.315405 -1.196838
H 5.441642 0.436102 1.247962
H 3.324601 1.299151 2.154277
>
26
smiles = Nc1cccc[n:1]1  energy = -710.0930128542427 Hartee
F 4.973280 -1.160278 -0.689245
C 3.812058 -0.546113 -0.306709
C 2.614049 -1.206317 -0.494265
C 1.442529 -0.583308 -0.105601
C 1.475386 0.687393 0.465919
C 2.701702 1.330862 0.640026
C 3.875865 0.715381 0.253720
O 0.353913 1.328370 0.855589
H 2.604530 -2.190039 -0.936592
H 0.493293 -1.077221 -0.246351
H 2.714484 2.314507 1.082171
H 4.830629 1.199765 0.383263
H -0.455046 0.751535 0.706306
N -2.289974 1.893471 -0.885334
C -2.770182 0.727740 -0.395993
C -4.066276 0.275098 -0.705282
C -4.476976 -0.942022 -0.215466
C -3.605674 -1.693032 0.573746
C -2.354751 -1.172840 0.826905
N -1.940082 -0.000290 0.359455
H -1.418432 2.241846 -0.521101
H -2.924710 2.548130 -1.306066
H -4.713026 0.883776 -1.317789
H -5.467132 -1.312964 -0.436973
H -3.897635 -2.649265 0.975743
H -1.633755 -1.703862 1.435035
>
33
smiles = CN(C)C=[N:1]CCC#N  energy = -805.8680637221552 Hartee
F -5.203228 -0.150378 -1.071792
C -3.972584 -0.266335 -0.485647
C -3.879871 -0.837759 0.769131
C -2.636045 -0.950376 1.358251
C -1.495828 -0.494538 0.694884
C -1.621112 0.075513 -0.571010
C -2.862789 0.191694 -1.167537
O -0.301575 -0.618962 1.308521
H -4.769493 -1.185289 1.269697
H -2.527249 -1.391578 2.336273
H -0.736704 0.424240 -1.082525
H -2.975561 0.629778 -2.146782
H 0.428973 -0.241324 0.732825
C 2.446923 3.842228 -0.334357
N 1.897483 2.582000 0.098812
C 0.765221 2.654564 0.992904
C 2.304990 1.425959 -0.421628
N 1.747841 0.295441 -0.187368
C 2.330047 -0.894498 -0.744111
C 2.773906 -1.833848 0.396298
C 3.350145 -3.036595 -0.129489
N 3.816772 -3.983243 -0.574748
H 2.788456 4.416109 0.530048
H 1.689220 4.428428 -0.861937
H 3.290057 3.678480 -1.001900
H 0.692346 1.731546 1.562152
H 0.907485 3.489073 1.678140
H -0.166862 2.805088 0.442002
H 3.179904 1.504459 -1.080673
H 3.191294 -0.671737 -1.395259
H 1.569094 -1.405871 -1.345198
H 3.517324 -1.332562 1.022194
H 1.910679 -2.089193 1.015898
>
41
smiles = CCCC[NH:1]CCCC  energy = -777.4141906386934 Hartee
F 5.514230 0.912745 -0.927944
C 4.335899 0.502040 -0.366327
C 3.159022 0.708699 -1.057787
C 1.970250 0.293810 -0.486627
C 1.962569 -0.321170 0.763775
C 3.169740 -0.517863 1.437174
C 4.361384 -0.106351 0.874207
O 0.825295 -0.739588 1.353788
H 3.179642 1.186587 -2.024526
H 1.038561 0.444457 -1.008171
H 3.152717 -0.996186 2.403604
H 5.300568 -0.251293 1.384077
H 0.022085 -0.531703 0.789229
C -3.102280 -3.071690 0.851107
C -2.481919 -3.433857 -0.494486
C -1.324439 -2.524764 -0.915039
C -1.720958 -1.063042 -1.151269
N -1.524728 -0.260563 0.051986
C -1.804260 1.163537 -0.091051
C -3.290551 1.522580 -0.206388
C -3.530405 3.020417 -0.401293
C -3.164786 3.856244 0.821105
H -2.333513 -2.994020 1.617487
H -3.810378 -3.840376 1.154765
H -3.644974 -2.130591 0.793399
H -2.102567 -4.457096 -0.441048
H -3.256162 -3.412573 -1.266223
H -0.906551 -2.922673 -1.841843
H -0.540203 -2.560602 -0.157257
H -1.079039 -0.631210 -1.926049
H -2.755072 -1.024329 -1.523539
H -2.096316 -0.636184 0.803338
H -1.273880 1.525910 -0.976667
H -1.378581 1.655609 0.787219
H -3.810414 1.188603 0.696099
H -3.722086 0.990814 -1.058120
H -2.956968 3.367876 -1.263974
H -4.589018 3.173034 -0.626930
H -2.096501 3.819850 1.018043
H -3.442489 4.895782 0.659942
H -3.691794 3.494715 1.701825
>
32
smiles = CC(C)[N:1](C)C  energy = -659.5399825173876 Hartee
F 4.801291 -1.186948 0.238207
C 3.616493 -0.516830 0.101602
C 2.439869 -1.171069 0.406873
C 1.244590 -0.489858 0.268333
C 1.230214 0.832626 -0.170288
C 2.437101 1.466005 -0.473550
C 3.635046 0.793232 -0.338298
O 0.088153 1.533277 -0.320246
H 2.465108 -2.194438 0.746341
H 0.313469 -0.983013 0.497949
H 2.414070 2.488552 -0.814983
H 4.574036 1.270806 -0.568452
H -0.711021 0.994609 -0.064062
C -2.234181 -0.845861 -1.735308
C -2.633205 -0.912549 -0.259696
C -4.097133 -1.348543 -0.126225
N -2.298330 0.346638 0.419416
C -2.246535 0.222436 1.867704
C -3.131104 1.479198 0.040956
H -2.923832 -0.227175 -2.303614
H -1.232078 -0.440654 -1.846290
H -2.251518 -1.846028 -2.160924
H -2.010544 -1.677951 0.220636
H -4.399626 -1.390169 0.917923
H -4.755959 -0.665470 -0.656908
H -4.218472 -2.340457 -0.553867
H -1.616463 -0.621415 2.144770
H -1.808319 1.131753 2.278788
H -3.235833 0.083752 2.323107
H -4.155116 1.401208 0.427142
H -2.681424 2.386599 0.443191
H -3.161940 1.566628 -1.041184
>
33
smiles = C[N:1]1CCCCC1  energy = -697.6314436026439 Hartee
F -5.490228 0.786542 0.052837
C -4.216257 0.288712 0.028095
C -3.155614 1.170094 -0.031432
C -1.869069 0.663250 -0.055260
C -1.650967 -0.712213 -0.019678
C -2.744178 -1.578326 0.039320
C -4.031872 -1.080551 0.063611
O -0.413002 -1.248743 -0.040265
H -3.339106 2.232708 -0.057779
H -1.026413 1.334370 -0.102379
H -2.563110 -2.640978 0.064967
H -4.885188 -1.738110 0.109219
H 0.289888 -0.546586 -0.072664
C 1.761751 1.780665 -0.306651
N 1.849992 0.345660 -0.090748
C 2.548678 -0.357864 -1.163256
C 4.066132 -0.148562 -1.158391
C 4.639188 -0.553986 0.198147
C 3.926434 0.213774 1.309581
C 2.415178 -0.013156 1.207031
H 2.732903 2.285582 -0.355997
H 1.236788 1.961227 -1.244997
H 1.191957 2.224503 0.509669
H 2.335642 -1.423989 -1.038765
H 2.123357 -0.035383 -2.116657
H 4.300393 0.899207 -1.359492
H 4.512349 -0.747233 -1.954047
H 4.488203 -1.626109 0.347161
H 5.713140 -0.357354 0.230130
H 4.273645 -0.122875 2.287767
H 4.150821 1.279407 1.224990
H 1.891517 0.557103 1.978281
H 2.202925 -1.075076 1.365734
>
36
smiles = CC(C)(C)c1cc[n:1]cc1  energy = -811.9014783332284 Hartee
F 6.069726 1.860414 -0.065831
C 5.068095 0.928556 -0.035011
C 3.758008 1.352818 -0.132609
C 2.748126 0.408913 -0.099843
C 3.050599 -0.945836 0.029190
C 4.385656 -1.343327 0.124415
C 5.399789 -0.406861 0.092911
O 2.096015 -1.897528 0.065951
H 3.538300 2.404223 -0.232039
H 1.716137 0.716923 -0.174179
H 4.607685 -2.393929 0.223442
H 6.434982 -0.700117 0.166541
H 1.189284 -1.487225 0.014488
C -4.697855 1.651421 -0.877527
C -4.560511 0.408830 0.015286
C -5.086810 0.753252 1.411341
C -5.407854 -0.738990 -0.553996
C -3.105195 -0.019608 0.033518
C -2.462970 -0.374076 -1.154002
C -1.137675 -0.763115 -1.128648
N -0.419186 -0.819281 -0.014758
C -1.016989 -0.485705 1.119451
C -2.339680 -0.083968 1.194921
H -4.401993 1.440353 -1.901584
H -5.731667 1.989255 -0.884901
H -4.074149 2.459888 -0.500410
H -6.131457 1.048598 1.340463
H -4.533296 1.582667 1.846055
H -5.026269 -0.105484 2.076245
H -6.457400 -0.453998 -0.564166
H -5.113028 -0.986493 -1.570059
H -5.298998 -1.630601 0.060786
H -2.983013 -0.351011 -2.097896
H -0.616061 -1.042604 -2.034305
H -0.399670 -0.544007 2.006223
H -2.749150 0.171207 2.157082
>
29
smiles = CNc1cccc[n:1]1  energy = -749.3733376218496 Hartee
F 5.245084 -0.771404 -0.985908
C 4.060180 -0.348785 -0.447933
C 2.897774 -1.011209 -0.788917
C 1.702514 -0.583133 -0.241437
C 1.676550 0.495767 0.640543
C 2.867785 1.148271 0.962406
C 4.065515 0.726668 0.419661
O 0.530834 0.943140 1.195228
H 2.933437 -1.845512 -1.471492
H 0.780264 -1.083513 -0.494609
H 2.835174 1.982750 1.644731
H 4.993731 1.219202 0.661857
H -0.245824 0.360784 0.931087
C -3.166754 2.651904 -0.839917
N -2.272581 1.639917 -0.336211
C -2.617032 0.355243 -0.113738
C -3.870320 -0.179187 -0.472467
C -4.117564 -1.508790 -0.224749
C -3.133522 -2.296109 0.372393
C -1.935500 -1.692671 0.690783
N -1.675054 -0.412198 0.457811
H -2.616685 3.583494 -0.939643
H -4.014062 2.814313 -0.166028
H -3.550108 2.368866 -1.822717
H -1.390821 1.935453 0.053237
H -4.618566 0.446473 -0.928521
H -5.072107 -1.940982 -0.488620
H -3.300006 -3.339862 0.582038
H -1.131171 -2.245804 1.159056
>
65
smiles = C[N:1]1C(CC(O)c2ccccc2)CCCC1CC(=O)c1ccccc1  energy = -1465.8313176765243 Hartee
F 0.514869 5.566113 0.421719
C 0.651925 4.250336 0.075330
C 1.403658 3.928206 -1.038699
C 1.539212 2.598768 -1.385788
C 0.928886 1.603992 -0.621953
C 0.177953 1.958229 0.495527
C 0.036845 3.287225 0.849748
O 1.089146 0.318512 -1.007702
H 1.871112 4.708528 -1.617942
H 2.118576 2.307503 -2.246977
H -0.279681 1.190485 1.098594
H -0.539208 3.575557 1.714411
H 0.629573 -0.305849 -0.385062
C -0.734727 -1.587079 1.613772
N -0.054041 -1.787923 0.344739
C -0.918128 -2.189270 -0.778963
C -2.045266 -1.173474 -1.044112
C -3.410491 -1.388772 -0.348934
O -4.298285 -2.138333 -1.169875
C -4.055232 -0.046563 -0.087481
C -4.144823 0.464839 1.199981
C -4.702994 1.712248 1.422343
C -5.188760 2.455193 0.360330
C -5.115896 1.944093 -0.925022
C -4.548864 0.702516 -1.148132
C -1.400748 -3.642724 -0.670425
C -0.195833 -4.578223 -0.588967
C 0.720732 -4.155247 0.555489
C 1.114415 -2.676857 0.401878
C 2.113877 -2.301367 1.512557
C 2.543670 -0.850469 1.490363
O 2.062882 -0.059962 2.290316
C 3.559363 -0.417496 0.511431
C 4.167885 -1.275267 -0.406368
C 5.108190 -0.788623 -1.294508
C 5.462062 0.551827 -1.279250
C 4.870681 1.411932 -0.367273
C 3.928114 0.931229 0.518480
H -1.552862 -0.888938 1.461805
H -0.042540 -1.133279 2.320186
H -1.134558 -2.507128 2.056669
H -0.258527 -2.136055 -1.656575
H -1.675081 -0.178562 -0.793943
H -2.250827 -1.170378 -2.116606
H -3.291063 -1.914018 0.607371
H -3.906268 -3.005543 -1.329584
H -3.781097 -0.112897 2.038339
H -4.763081 2.101080 2.428396
H -5.627011 3.426923 0.534057
H -5.500436 2.515633 -1.757041
H -4.498073 0.297850 -2.147095
H -2.024162 -3.776471 0.215133
H -1.990616 -3.891375 -1.554595
H -0.528049 -5.608242 -0.442686
H 0.357924 -4.533709 -1.530159
H 1.619916 -4.772695 0.559487
H 0.212942 -4.301868 1.510939
H 1.615120 -2.550427 -0.566138
H 1.667814 -2.500707 2.488559
H 2.989418 -2.939989 1.403780
H 3.916863 -2.322917 -0.435060
H 5.571198 -1.458718 -2.003885
H 6.198040 0.924597 -1.976048
H 5.141414 2.456862 -0.349368
H 3.453509 1.588246 1.232364
>
29
smiles = C1CNCC[NH:1]1  energy = -674.3672247974911 Hartee
F 4.457405 -1.377132 -0.003066
C 3.350150 -0.569737 -0.000974
C 2.097915 -1.151460 -0.024090
C 0.981651 -0.335680 -0.024534
C 1.127395 1.050278 -0.003033
C 2.404711 1.611209 0.025227
C 3.523413 0.800601 0.026070
O 0.061777 1.880217 -0.004178
H 2.004860 -2.226016 -0.040426
H -0.011475 -0.763180 -0.023167
H 2.502879 2.685132 0.046383
H 4.517533 1.218395 0.046292
H -0.784518 1.369964 -0.111883
C -2.693046 -0.194022 -1.468229
C -2.820101 -1.491259 -0.652230
N -2.065287 -1.326340 0.574864
C -2.685431 -0.361292 1.474950
C -3.254066 0.809522 0.656989
N -2.477360 0.935122 -0.565295
H -1.827676 -0.247063 -2.133716
H -3.595969 -0.069994 -2.084788
H -3.884469 -1.712789 -0.459945
H -2.401489 -2.325637 -1.216778
H -1.936235 -2.213290 1.048949
H -1.905895 -0.007261 2.154890
H -3.495562 -0.802467 2.077584
H -4.322433 0.636883 0.446559
H -3.168100 1.736294 1.225600
H -2.699336 1.803050 -1.042403
>
37
smiles = CN(C)C(=[O:1])C(C)(C)C  energy = -812.1410016851653 Hartee
F 5.957521 0.781766 -0.344065
C 4.689522 0.315096 -0.130741
C 3.631964 0.946236 -0.755372
C 2.352377 0.471717 -0.535390
C 2.141179 -0.620660 0.302126
C 3.228183 -1.240711 0.917599
C 4.509804 -0.772755 0.701948
O 0.900731 -1.105722 0.541911
H 3.812654 1.791335 -1.400663
H 1.503402 0.938677 -1.011881
H 3.049839 -2.087106 1.561524
H 5.361338 -1.239793 1.170318
H 0.234587 -0.558276 0.061085
C -4.057590 1.595325 0.887603
N -2.753596 1.452275 0.279875
C -2.025509 2.707187 0.214578
C -2.181313 0.347628 -0.213575
O -1.012068 0.411515 -0.629723
C -2.921055 -0.996622 -0.283094
C -2.927074 -1.645448 1.108843
C -2.120080 -1.914343 -1.221221
C -4.338152 -0.869812 -0.862925
H -3.988694 2.364936 1.656753
H -4.798348 1.910139 0.148737
H -4.383072 0.676353 1.358887
H -2.668121 3.474948 -0.216544
H -1.711595 3.015707 1.213483
H -1.144166 2.579811 -0.409100
H -3.458691 -1.051774 1.846888
H -1.904776 -1.783537 1.455931
H -3.403479 -2.621367 1.047463
H -1.115595 -2.081399 -0.842532
H -2.617228 -2.877326 -1.305578
H -2.040666 -1.471837 -2.212034
H -5.076663 -0.592863 -0.119338
H -4.638662 -1.830747 -1.275165
H -4.357416 -0.141081 -1.670548
>
25
smiles = CN(C)C=[O:1]  energy = -654.988730903788 Hartee
F 5.018993 1.227058 0.008734
C 3.835297 0.541080 0.003667
C 3.863714 -0.840225 0.030893
C 2.667033 -1.529811 0.025797
C 1.456001 -0.838218 -0.005379
C 1.457936 0.554753 -0.032223
C 2.651793 1.251881 -0.027785
O 0.306906 -1.552109 -0.008771
H 4.808344 -1.359678 0.055269
H 2.650126 -2.607826 0.046304
H 0.515519 1.081375 -0.055723
H 2.670807 2.330042 -0.048327
H -0.464600 -0.936762 -0.023212
C -4.225527 1.618087 0.043150
N -4.164261 0.173945 0.005073
C -5.430977 -0.514584 0.004673
C -3.005119 -0.460394 -0.026730
O -1.898781 0.078331 -0.029401
H -4.727198 1.947659 0.954189
H -3.210138 2.009007 0.026853
H -4.773722 1.992213 -0.822491
H -5.994200 -0.257171 0.903793
H -5.272544 -1.590111 -0.020551
H -6.014669 -0.218394 -0.869015
H -3.094744 -1.556670 -0.052197
>
38
smiles = CN(C)C=NC(=[O:1])c1ccccc1  energy = -979.3290574235514 Hartee
F 6.498631 1.157097 -0.240253
C 5.321107 0.477378 -0.087651
C 5.359911 -0.885697 0.135310
C 4.169114 -1.568765 0.286760
C 2.953454 -0.888422 0.215151
C 2.945253 0.486363 -0.008455
C 4.132941 1.177142 -0.161197
O 1.810324 -1.594990 0.364753
H 6.307992 -1.396891 0.186836
H 4.160227 -2.632733 0.461710
H 1.997689 1.001608 -0.059495
H 4.144514 2.241530 -0.335260
H 1.032227 -0.995297 0.273968
C -3.817817 3.287625 0.890468
N -2.679443 3.315963 0.004444
C -2.325457 4.606555 -0.527518
C -2.016271 2.222230 -0.297131
N -2.400455 1.039401 0.081210
C -1.592213 -0.039193 0.004816
O -0.352936 0.048352 0.049000
C -2.300788 -1.336287 -0.051679
C -1.580364 -2.528998 -0.102757
C -2.245034 -3.739171 -0.177699
C -3.630073 -3.772858 -0.203595
C -4.352863 -2.590372 -0.153689
C -3.694827 -1.378311 -0.077721
H -4.701093 3.665457 0.373351
H -3.625669 3.912837 1.763766
H -3.987596 2.262336 1.206929
H -3.167947 5.022019 -1.084568
H -1.467758 4.523090 -1.190714
H -2.079234 5.290940 0.287104
H -1.152912 2.348337 -0.958211
H -0.501665 -2.501108 -0.083148
H -1.678925 -4.657925 -0.215919
H -4.146175 -4.719946 -0.262404
H -5.432414 -2.616165 -0.173592
H -4.245185 -0.451713 -0.038161
>
39
smiles = CN(C)C=[N:1]Cc1cccc(Cl)c1  energy = -1364.9099069212748 Hartee
F -6.002101 -1.297709 0.547173
C -4.743429 -0.945263 0.140398
C -4.250656 -1.466908 -1.040529
C -2.979193 -1.111162 -1.445043
C -2.207651 -0.239492 -0.673750
C -2.735910 0.274453 0.509899
C -4.007128 -0.078610 0.923320
O -0.973664 0.081096 -1.108252
H -4.856519 -2.139921 -1.626202
H -2.561337 -1.500732 -2.359648
H -2.141852 0.955026 1.100182
H -4.427671 0.310041 1.837585
H -0.485614 0.627649 -0.420790
C 1.395287 4.877358 -0.119562
N 0.837808 3.554682 -0.252469
C -0.113930 3.371523 -1.323249
C 1.048018 2.615164 0.670342
N 0.454223 1.481217 0.700127
C 0.850475 0.522325 1.707554
C 1.483825 -0.673932 1.040110
C 0.756083 -1.833494 0.807287
C 1.337158 -2.905904 0.153781
C 2.651362 -2.839636 -0.276842
C 3.369707 -1.680124 -0.041893
Cl 5.026647 -1.577782 -0.569923
C 2.801678 -0.599764 0.606918
H 0.604483 5.611335 0.061876
H 2.099261 4.910242 0.709120
H 1.919743 5.153477 -1.037083
H 0.197727 3.968369 -2.179145
H -0.144418 2.323568 -1.609699
H -1.116624 3.685337 -1.020013
H 1.793385 2.888602 1.429831
H -0.047858 0.203509 2.245789
H 1.555822 0.962608 2.430116
H -0.269520 -1.897468 1.137740
H 0.764133 -3.802963 -0.024304
H 3.112275 -3.671487 -0.785547
H 3.381404 0.295210 0.774291
>
35
smiles = CCCN=C(NC)NC#[N:1]  energy = -861.1900377646798 Hartee
F 5.894781 0.890437 1.601758
C 4.920912 0.320624 0.827980
C 3.624554 0.289504 1.302038
C 2.643818 -0.289703 0.518113
C 2.961929 -0.827896 -0.727066
C 4.280953 -0.780369 -1.180119
C 5.266592 -0.205226 -0.402402
O 2.032420 -1.401896 -1.521917
H 3.393407 0.711423 2.267347
H 1.622592 -0.328632 0.865944
H 4.513771 -1.200658 -2.145401
H 6.290485 -0.162439 -0.738091
H 1.153233 -1.376048 -1.088085
C -0.796398 2.723968 -0.909184
C -1.921311 2.036320 -0.147360
C -2.787548 1.181330 -1.079447
N -3.914288 0.621919 -0.389925
C -3.917354 -0.471975 0.235654
N -5.003796 -0.855428 0.962566
C -6.229055 -0.091701 0.888162
N -2.864421 -1.432297 0.344873
C -1.622567 -1.339630 -0.043698
N -0.510363 -1.339857 -0.343807
H -0.165211 1.988652 -1.403564
H -0.178841 3.305498 -0.228759
H -1.202449 3.392064 -1.665451
H -2.559488 2.780823 0.333006
H -1.501609 1.399977 0.636181
H -2.164528 0.410945 -1.555678
H -3.202022 1.818832 -1.866869
H -5.130810 -1.845071 1.117863
H -6.797511 -0.310711 -0.020133
H -5.969759 0.963825 0.883992
H -6.835353 -0.321758 1.761854
H -3.075379 -2.257318 0.893383
>
36
smiles = CCOC(=[O:1])C=CN(C)C  energy = -886.1398098046352 Hartee
F -6.187490 0.391532 -0.060071
C -4.871220 0.021239 -0.025687
C -3.900211 1.001842 -0.079493
C -2.571304 0.622518 -0.044370
C -2.226268 -0.723915 0.042811
C -3.227651 -1.692863 0.095311
C -4.557770 -1.321536 0.060857
O -0.934477 -1.126908 0.078736
H -4.184610 2.039899 -0.146944
H -1.786243 1.363100 -0.083511
H -2.946769 -2.731721 0.162862
H -5.345036 -2.057432 0.100255
H -0.340994 -0.337657 0.044664
C 2.726308 4.632877 0.047069
C 1.825751 3.412483 0.010135
O 2.649330 2.244228 0.002630
C 2.018654 1.048381 -0.006796
O 0.782229 0.987946 -0.011370
C 2.929948 -0.041737 -0.010399
C 2.496054 -1.338151 -0.018220
N 3.255187 -2.424482 -0.025359
C 4.696772 -2.333119 -0.028337
C 2.680764 -3.745845 -0.025476
H 3.373467 4.644649 -0.825825
H 2.116247 5.531151 0.053914
H 3.345031 4.612016 0.940294
H 1.196632 3.405601 -0.888258
H 1.166959 3.373418 0.886093
H 3.971498 0.227799 -0.007066
H 1.428947 -1.512241 -0.018475
H 5.120908 -3.333145 -0.049320
H 5.050007 -1.816072 0.866074
H 5.043037 -1.782042 -0.904792
H 2.994137 -4.294535 -0.916745
H 3.006899 -4.299877 0.857833
H 1.595376 -3.680495 -0.017318
>
27
smiles = CN(C)C=NC#[N:1]  energy = -727.2928602483634 Hartee
F -5.533575 1.947717 0.217238
C -4.584591 0.966280 0.108884
C -4.992666 -0.347195 -0.024322
C -4.032588 -1.333680 -0.134240
C -2.675277 -1.006671 -0.109168
C -2.295807 0.327853 0.027589
C -3.250721 1.321308 0.137896
O -1.774428 -2.003215 -0.220363
H -6.044264 -0.585466 -0.042200
H -4.314428 -2.369151 -0.240148
H -1.244981 0.574987 0.048320
H -2.971194 2.357632 0.244874
H -0.856843 -1.641351 -0.187330
C 6.049196 1.534472 -0.446110
N 5.198583 0.457170 -0.010986
C 5.844881 -0.595462 0.735031
C 3.909671 0.431452 -0.273919
N 3.150016 -0.541595 0.125645
C 1.892643 -0.701561 -0.054927
N 0.773966 -0.993717 -0.125173
H 6.835177 1.147842 -1.098217
H 5.474412 2.281149 -0.989025
H 6.520611 2.007813 0.417689
H 6.272771 -0.192229 1.654300
H 6.644783 -1.035703 0.138059
H 5.113178 -1.360369 0.981848
H 3.521977 1.277330 -0.847090
>
40
smiles = COc1ccc(cc1)[N:1]=CN(C)C  energy = -980.4884996929488 Hartee
F 5.622647 1.289098 -0.292024
C 4.601706 0.385889 -0.169835
C 4.906041 -0.959295 -0.084076
C 3.873250 -1.867353 0.039415
C 2.547316 -1.431537 0.076477
C 2.271956 -0.068468 -0.014378
C 3.300929 0.847043 -0.136367
O 1.575277 -2.358885 0.201005
H 5.934636 -1.281927 -0.114003
H 4.074212 -2.924529 0.110246
H 1.248360 0.272178 0.015448
H 3.100059 1.904631 -0.204139
H 0.672261 -1.937255 0.199147
C -2.265183 4.762373 -0.687801
O -1.850954 4.002675 0.428009
C -1.700090 2.646107 0.276018
C -1.935728 1.944299 -0.899050
C -1.756234 0.572683 -0.934901
C -1.340450 -0.129318 0.196024
C -1.084145 0.589328 1.368412
C -1.271589 1.953075 1.408505
N -1.007712 -1.476123 0.130490
C -1.757336 -2.490147 -0.068185
N -3.089325 -2.622528 -0.104227
C -3.694767 -3.893624 -0.424606
C -4.028850 -1.552781 0.136364
H -2.306941 5.792082 -0.336937
H -1.547392 4.685965 -1.509987
H -3.256722 4.454036 -1.033156
H -2.255339 2.449896 -1.796244
H -1.929549 0.033865 -1.855359
H -0.743228 0.060130 2.245855
H -1.083729 2.511539 2.312290
H -1.220071 -3.426163 -0.195409
H -2.928128 -4.641457 -0.610957
H -4.317969 -3.796621 -1.317140
H -4.325131 -4.230451 0.402482
H -4.447590 -1.180272 -0.803304
H -4.844134 -1.926960 0.757685
H -3.543702 -0.729966 0.653652
>
36
smiles = C1CNC(C1)c1ccc[n:1]c1  energy = -866.0130987103148 Hartee
F -6.260218 -0.542220 -1.633880
C -5.187720 -0.439032 -0.790417
C -4.004684 0.082096 -1.275074
C -2.922776 0.184961 -0.420040
C -3.028634 -0.229679 0.906614
C -4.238312 -0.753193 1.366628
C -5.323105 -0.859640 0.518979
O -1.997333 -0.145326 1.772270
H -3.937060 0.399632 -2.303679
H -1.986959 0.587571 -0.777003
H -4.308183 -1.071266 2.394640
H -6.263462 -1.261637 0.861205
H -1.200119 0.250103 1.327226
C 5.097193 -2.096501 0.215045
C 5.764731 -0.973014 -0.610019
N 4.876805 0.177498 -0.542987
C 3.540918 -0.411327 -0.602880
C 3.610039 -1.704179 0.250835
C 2.461731 0.553279 -0.206846
C 2.652536 1.929535 -0.300218
C 1.628139 2.786446 0.068536
C 0.437818 2.238539 0.516147
N 0.240963 0.929872 0.594845
C 1.221740 0.112299 0.243658
H 5.253206 -3.068849 -0.247874
H 5.514475 -2.129425 1.221577
H 5.839262 -1.269623 -1.660577
H 6.759732 -0.712197 -0.252063
H 4.990386 0.629948 0.362430
H 3.377515 -0.693923 -1.653801
H 3.288406 -1.491054 1.271433
H 2.970752 -2.485195 -0.154901
H 3.593432 2.312121 -0.664663
H 1.749845 3.856317 0.008036
H -0.396354 2.856171 0.820007
H 0.993699 -0.941244 0.326075
>
47
smiles = CN(C)C(=[O:1])N(c1ccccc1)c1ccccc1  energy = -1172.168379148758 Hartee
F -6.342822 0.084330 0.279856
C -5.073530 0.166726 -0.224106
C -4.198775 1.087586 0.317369
C -2.916579 1.164945 -0.192412
C -2.520335 0.326241 -1.231054
C -3.426212 -0.591308 -1.761398
C -4.709482 -0.674574 -1.257664
O -1.273750 0.375827 -1.753445
H -4.521080 1.729720 1.121650
H -2.208297 1.874311 0.208557
H -3.105842 -1.231399 -2.567691
H -5.421953 -1.379430 -1.655592
H -0.724689 1.009430 -1.231414
C 3.655968 1.884067 1.119131
N 2.470298 2.291562 0.402127
C 2.438266 3.681616 0.000544
C 1.409407 1.507374 0.151630
O 0.332414 1.975239 -0.243716
N 1.552952 0.143235 0.380049
C 2.680681 -0.568575 -0.077373
C 3.350713 -0.174548 -1.231947
C 4.456238 -0.883828 -1.666520
C 4.897236 -1.992678 -0.963811
C 4.223476 -2.393363 0.179249
C 3.123227 -1.686555 0.626049
C 0.400976 -0.579869 0.773803
C 0.053019 -1.773701 0.150854
C -1.070265 -2.463881 0.565119
C -1.858452 -1.970548 1.591812
C -1.516817 -0.778549 2.206742
C -0.388866 -0.085948 1.806505
H 3.453430 1.007118 1.728424
H 3.958030 2.703606 1.771991
H 4.476087 1.658423 0.432770
H 2.409100 4.332055 0.877058
H 3.327943 3.910735 -0.587654
H 1.547162 3.855571 -0.598568
H 2.992163 0.676113 -1.793067
H 4.967951 -0.572765 -2.565282
H 5.757225 -2.546366 -1.308615
H 4.559394 -3.259242 0.729903
H 2.596283 -1.996312 1.516286
H 0.656570 -2.148930 -0.661514
H -1.337926 -3.386987 0.073326
H -2.739246 -2.509189 1.906368
H -2.127377 -0.386066 3.005885
H -0.120955 0.844757 2.285400
>
39
smiles = CN(C)C=[N:1]c1ccc(C)cc1  energy = -905.3029914707278 Hartee
F -5.873448 -0.694627 -1.459864
C -4.762458 -0.533685 -0.676853
C -3.557802 -0.232274 -1.280453
C -2.438244 -0.066559 -0.486234
C -2.528289 -0.202272 0.898268
C -3.759688 -0.511722 1.478662
C -4.882203 -0.679053 0.692035
O -1.461319 -0.039875 1.707072
H -3.503392 -0.130540 -2.352857
H -1.482887 0.165000 -0.931853
H -3.816274 -0.617182 2.550369
H -5.839732 -0.917055 1.127204
H -0.657268 0.214955 1.173381
C 3.214666 2.462152 0.032197
N 1.834925 2.882965 -0.033851
C 1.636534 4.286158 -0.309380
C 0.788982 2.065119 0.140989
N 0.719230 0.800605 0.311396
C 1.704129 -0.162016 0.137672
C 2.319029 -0.367584 -1.098948
C 3.200242 -1.416350 -1.276105
C 3.496289 -2.289971 -0.237740
C 4.444445 -3.435220 -0.434103
C 2.865292 -2.093132 0.986551
C 1.974280 -1.056400 1.175038
H 3.800139 3.244640 0.516158
H 3.302978 1.548068 0.614054
H 3.625299 2.282603 -0.965917
H 2.102797 4.894722 0.469528
H 2.089206 4.545992 -1.269655
H 0.574686 4.516901 -0.348539
H -0.167270 2.581163 0.188008
H 2.088748 0.295765 -1.921410
H 3.666475 -1.557181 -2.241604
H 3.887816 -4.354386 -0.622443
H 5.099959 -3.255882 -1.283259
H 5.052434 -3.589495 0.455301
H 3.072499 -2.768167 1.805147
H 1.485063 -0.917418 2.128193
>
27
smiles = Cc1cc[n:1]cc1  energy = -694.0366886438252 Hartee
F 5.072575 -1.634550 -0.045081
C 4.003186 -0.781038 -0.022060
C 2.727516 -1.308298 -0.043036
C 1.648946 -0.443359 -0.020272
C 1.849392 0.935531 0.023470
C 3.152050 1.437944 0.043609
C 4.234267 0.580770 0.020926
O 0.825330 1.812567 0.047129
H 2.586866 -2.377209 -0.076746
H 0.642291 -0.832632 -0.036217
H 3.294893 2.506336 0.077154
H 5.245312 0.955599 0.035991
H -0.047809 1.332971 0.030688
C -5.641893 -0.883693 -0.010641
C -4.239325 -0.370832 -0.005699
C -3.574997 -0.058282 -1.188892
C -2.270791 0.398070 -1.129970
N -1.608888 0.554893 0.008587
C -2.233866 0.258324 1.140721
C -3.535732 -0.204894 1.185228
H -5.631137 -1.974189 0.000603
H -6.180017 -0.545337 0.871829
H -6.171696 -0.559750 -0.902951
H -4.068652 -0.166362 -2.142259
H -1.721556 0.653221 -2.026403
H -1.655360 0.402853 2.043470
H -3.999260 -0.430797 2.133124
>
30
smiles = CCc1cc[n:1]cc1  energy = -733.3252181301206 Hartee
F 5.340369 1.872097 -0.005947
C 4.338024 0.940443 -0.006387
C 3.026461 1.370381 -0.033196
C 2.016136 0.426346 -0.032106
C 2.319984 -0.933896 -0.004909
C 3.656435 -1.337193 0.020431
C 4.670999 -0.400606 0.019887
O 1.364326 -1.885507 -0.002332
H 2.805871 2.426061 -0.054214
H 0.982863 0.738235 -0.052873
H 3.879190 -2.392035 0.040826
H 5.707292 -0.698386 0.040120
H 0.458620 -1.471214 -0.010525
C -5.423366 1.805596 -0.058711
C -5.299813 0.282225 0.042662
C -3.857787 -0.124552 0.029071
C -3.182109 -0.346777 -1.167781
C -1.841512 -0.684225 -1.132055
N -1.156060 -0.806898 -0.003015
C -1.792046 -0.595074 1.141460
C -3.130511 -0.253120 1.209062
H -6.470682 2.097718 -0.050509
H -4.922546 2.285480 0.779508
H -4.970181 2.164710 -0.980265
H -5.819882 -0.177073 -0.800019
H -5.770141 -0.056342 0.967563
H -3.695688 -0.262607 -2.113100
H -1.281083 -0.867880 -2.038943
H -1.192420 -0.707609 2.034885
H -3.602079 -0.092882 2.166275
>
53
smiles = CCN(CC)C(=[O:1])N(c1ccccc1)c1ccccc1  energy = -1250.7484663473886 Hartee
F -6.512373 0.381096 0.175799
C -5.243374 0.277034 -0.324311
C -4.304673 1.223308 0.035246
C -3.022449 1.111133 -0.468186
C -2.689897 0.060958 -1.319792
C -3.659465 -0.878033 -1.669134
C -4.942984 -0.773039 -1.170256
O -1.445309 -0.077835 -1.830772
H -4.577861 2.030648 0.695962
H -2.265086 1.834371 -0.205955
H -3.387671 -1.684076 -2.331615
H -5.704212 -1.491689 -1.428868
H -0.851050 0.605149 -1.435539
C 4.836780 1.209014 0.167936
C 3.527608 1.498349 0.896720
N 2.436626 1.853068 0.005589
C 2.462060 3.198337 -0.552731
C 1.841305 4.232698 0.382360
C 1.296550 1.154780 -0.122770
O 0.285312 1.650939 -0.634980
N 1.282595 -0.157087 0.355507
C 0.074122 -0.629643 0.915541
C -0.597286 0.166470 1.838518
C -1.779806 -0.273807 2.403272
C -2.296356 -1.512560 2.064584
C -1.626285 -2.307393 1.149331
C -0.448564 -1.872319 0.572149
C 2.257315 -1.090512 -0.056009
C 2.802733 -1.028358 -1.334601
C 3.745368 -1.961834 -1.729578
C 4.146201 -2.962304 -0.859965
C 3.598065 -3.028425 0.411445
C 2.658985 -2.098981 0.816549
H 5.187563 2.082549 -0.374931
H 4.714256 0.388831 -0.532809
H 5.593805 0.932464 0.896814
H 3.677770 2.336951 1.584443
H 3.232250 0.628632 1.482862
H 1.901323 3.178847 -1.490070
H 3.500381 3.452723 -0.764558
H 1.903530 5.217721 -0.071770
H 2.358192 4.256883 1.338847
H 0.793992 3.995715 0.553317
H -0.192709 1.132571 2.103603
H -2.295685 0.352499 3.115504
H -3.219979 -1.854042 2.506421
H -2.029202 -3.269833 0.871841
H 0.061283 -2.485064 -0.155542
H 2.474123 -0.258316 -2.017519
H 4.159905 -1.910067 -2.725469
H 4.878183 -3.690942 -1.173409
H 3.903985 -3.807937 1.093027
H 2.223980 -2.150387 1.803663
>
63
smiles = CC(C)(C)C(=[O:1])N(C1CCCCC1)C1CCCCC1  energy = -1202.5992690783337 Hartee
F 7.246105 0.308214 -0.152272
C 5.977943 -0.178855 -0.310603
C 5.766952 -1.215998 -1.198996
C 4.485052 -1.705432 -1.358194
C 3.429002 -1.157835 -0.630688
C 3.671492 -0.114314 0.258987
C 4.951283 0.381593 0.423351
O 2.186697 -1.663962 -0.813540
H 6.595084 -1.627569 -1.753362
H 4.282922 -2.513598 -2.042890
H 2.845747 0.299883 0.817445
H 5.155771 1.189439 1.108058
H 1.549794 -1.174269 -0.245213
C -1.978133 -2.943177 0.670651
C -1.226612 -1.867290 1.456031
C -2.013625 -1.438639 2.704031
C 0.083290 -2.516274 1.935310
C -0.855376 -0.574016 0.702030
O 0.348387 -0.288614 0.645616
N -1.760418 0.355737 0.296300
C -3.010176 0.151148 -0.450620
C -2.828364 -0.787456 -1.658980
C -4.160749 -1.419071 -2.069934
C -5.284875 -0.394879 -1.947987
C -5.504658 0.012498 -0.482210
C -4.249217 -0.205387 0.375334
C -1.267226 1.745150 0.202727
C -0.493548 2.209339 1.436442
C -0.391854 3.739246 1.414862
C -0.198493 4.275484 -0.011954
C 0.468461 3.225513 -0.895490
C -0.450814 2.012403 -1.073724
H -2.115716 -3.809244 1.315903
H -2.954306 -2.617888 0.338799
H -1.394410 -3.261423 -0.191178
H -2.936944 -0.934394 2.447658
H -2.247640 -2.315418 3.303955
H -1.410621 -0.763474 3.308816
H 0.682252 -1.812630 2.508389
H -0.145837 -3.369809 2.568544
H 0.677393 -2.861614 1.092481
H -3.239916 1.136710 -0.864088
H -2.092004 -1.557784 -1.445010
H -2.436302 -0.201095 -2.492985
H -4.389911 -2.282364 -1.443379
H -4.088429 -1.775225 -3.098892
H -6.208890 -0.803748 -2.359397
H -5.022624 0.480319 -2.546044
H -5.800553 1.062527 -0.441958
H -6.321195 -0.570220 -0.052511
H -4.296039 0.441878 1.253131
H -4.224702 -1.236316 0.717331
H -2.171329 2.360893 0.183566
H -1.009333 1.878686 2.340212
H 0.501507 1.768612 1.443880
H 0.448134 4.039621 2.043317
H -1.294937 4.175271 1.846880
H -1.163372 4.541093 -0.449290
H 0.407960 5.182311 0.012447
H 0.704731 3.649378 -1.873021
H 1.408651 2.917675 -0.436560
H -1.134715 2.184410 -1.907646
H 0.148570 1.133391 -1.309894
>
39
smiles = CN(C)C(=[S:1])N=C(C)N(C)C  energy = -1244.5629099018088 Hartee
F -5.776699 -1.828931 -0.014015
C -4.715712 -0.967920 -0.060179
C -3.739469 -1.058108 0.912065
C -2.667461 -0.186440 0.859910
C -2.580985 0.761239 -0.156374
C -3.581451 0.830185 -1.125365
C -4.655928 -0.036370 -1.079114
O -1.543277 1.627935 -0.245132
H -3.820439 -1.796376 1.693861
H -1.890036 -0.234552 1.608955
H -3.501292 1.570610 -1.905041
H -5.438699 0.003974 -1.819560
H -0.898264 1.455784 0.478555
C 1.255962 3.426983 0.186495
N 1.957018 2.242736 -0.243539
C 2.715625 2.383811 -1.464721
C 1.824677 1.059595 0.367128
S 0.804483 0.887399 1.718780
N 2.628467 0.073176 -0.025814
C 2.394163 -1.197322 -0.163710
C 1.025772 -1.753816 -0.415509
N 3.428645 -2.037215 -0.199178
C 3.265922 -3.445980 -0.476586
C 4.771883 -1.588514 0.087602
H 0.340691 3.567941 -0.394777
H 0.989682 3.335249 1.238069
H 1.904944 4.291980 0.054014
H 2.047523 2.660272 -2.283609
H 3.468407 3.164670 -1.341783
H 3.205991 1.442072 -1.695188
H 0.802943 -2.549960 0.291389
H 0.282998 -0.969344 -0.300316
H 0.957943 -2.154549 -1.425354
H 4.250290 -3.895628 -0.576799
H 2.733395 -3.950466 0.333206
H 2.715382 -3.602469 -1.404511
H 4.744582 -0.531191 0.337276
H 5.412411 -1.737364 -0.783622
H 5.179418 -2.147077 0.931821
>
49
smiles = C[N:1](C)CCCCCCN(C)C  energy = -911.2904038535819 Hartee
F -6.119739 -2.269267 -0.433035
C -4.886578 -1.718456 -0.214664
C -4.747687 -0.346355 -0.275841
C -3.500204 0.206675 -0.053298
C -2.405004 -0.607139 0.228346
C -2.577497 -1.991688 0.281445
C -3.819638 -2.552448 0.060692
O -1.173085 -0.109402 0.452870
H -5.604074 0.272199 -0.493917
H -3.369097 1.275995 -0.097488
H -1.722968 -2.612759 0.498652
H -3.966577 -3.620103 0.099943
H -1.156564 0.887064 0.388018
C -1.445809 3.248275 1.480843
N -0.796685 2.623480 0.337173
C -1.207120 3.264652 -0.903094
C 0.656687 2.640542 0.504614
C 1.391878 1.789660 -0.529722
C 2.853676 1.595106 -0.129592
C 3.675460 0.841161 -1.175486
C 3.196480 -0.582319 -1.466056
C 3.230988 -1.498667 -0.240925
N 4.515959 -1.482389 0.444369
C 5.548976 -2.166561 -0.307495
C 4.410050 -2.029883 1.782010
H -2.526552 3.204251 1.354033
H -1.152948 4.300079 1.605224
H -1.180331 2.703422 2.385513
H -2.294475 3.292853 -0.954003
H -0.838404 2.688863 -1.748413
H -0.831302 4.294335 -0.981496
H 0.868008 2.232773 1.496636
H 1.040202 3.674581 0.476428
H 1.356156 2.266775 -1.510545
H 0.896188 0.821924 -0.596356
H 3.313324 2.575979 0.020519
H 2.906070 1.062989 0.820193
H 4.706577 0.789239 -0.823101
H 3.665461 1.405405 -2.111865
H 3.822411 -1.000530 -2.257131
H 2.172609 -0.567221 -1.842288
H 2.956957 -2.524135 -0.553036
H 2.474538 -1.161833 0.470370
H 5.676279 -1.687128 -1.275001
H 6.489510 -2.095642 0.237352
H 5.316475 -3.232252 -0.469314
H 4.110564 -3.090655 1.787075
H 5.375907 -1.941130 2.278139
H 3.675505 -1.459674 2.348767
>
39
smiles = CCCC[N:1]1CCCC1  energy = -776.20903511089 Hartee
F 5.075153 0.547553 0.968794
C 3.887497 0.204607 0.382356
C 3.881961 -0.176406 -0.946214
C 2.681198 -0.521172 -1.533900
C 1.495364 -0.485064 -0.797361
C 1.534362 -0.098177 0.540609
C 2.732416 0.249474 1.136897
O 0.349333 -0.828917 -1.417509
H 4.804644 -0.199482 -1.503852
H 2.639718 -0.822583 -2.568476
H 0.619947 -0.070463 1.111696
H 2.776121 0.551680 2.171471
H -0.435384 -0.755038 -0.807543
C -1.726589 4.268869 0.185020
C -2.492692 3.071411 -0.365764
C -1.917582 1.751750 0.144771
C -2.690177 0.553517 -0.404755
N -2.060635 -0.712298 -0.066117
C -2.648184 -1.854980 -0.760621
C -2.028309 -3.063796 -0.056977
C -1.733927 -2.559660 1.368888
C -2.141337 -1.082160 1.342852
H -0.679916 4.218459 -0.107554
H -2.145409 5.197844 -0.195384
H -1.777574 4.289730 1.271787
H -3.543362 3.146895 -0.074637
H -2.449483 3.084871 -1.457212
H -1.952087 1.748014 1.235779
H -0.873547 1.672706 -0.163178
H -2.713804 0.618679 -1.496343
H -3.733057 0.586610 -0.041878
H -3.744753 -1.861537 -0.648833
H -2.406058 -1.812731 -1.822990
H -1.105961 -3.353152 -0.557963
H -2.703288 -3.917229 -0.062973
H -2.298083 -3.106588 2.122196
H -0.674651 -2.661967 1.600046
H -1.483896 -0.455851 1.946064
H -3.170720 -0.958697 1.718703
>
37
smiles = [O:1]=S(c1ccccc1)c1ccccc1  energy = -1342.915351190164 Hartee
F 6.934417 -1.204454 -0.405078
C 5.700913 -0.664399 -0.166020
C 4.579838 -1.444341 -0.369386
C 3.335140 -0.893366 -0.126871
C 3.221422 0.423216 0.313143
C 4.371321 1.187326 0.511117
C 5.618161 0.643847 0.271147
O 2.018944 0.994292 0.558553
H 4.684178 -2.462140 -0.710261
H 2.439549 -1.478861 -0.274416
H 4.267590 2.204691 0.853114
H 6.517249 1.220365 0.419472
H 1.300348 0.343892 0.370242
O 0.022259 -0.747343 0.017454
S -1.085146 -0.411788 -0.924589
C -1.712291 1.207626 -0.383448
C -2.453042 1.961712 -1.277111
C -2.943582 3.192726 -0.876246
C -2.685214 3.658556 0.403845
C -1.933206 2.899001 1.285481
C -1.442396 1.665646 0.891660
C -2.534801 -1.295056 -0.272640
C -2.452978 -1.928488 0.951950
C -3.560053 -2.598859 1.444790
C -4.732006 -2.631948 0.706820
C -4.800512 -2.000598 -0.526122
C -3.696599 -1.330482 -1.024568
H -2.636681 1.591995 -2.273754
H -3.522440 3.790818 -1.563588
H -3.066092 4.620129 0.713427
H -1.725318 3.264426 2.279645
H -0.844717 1.064633 1.560466
H -1.523893 -1.895895 1.502468
H -3.504174 -3.094514 2.402244
H -5.594235 -3.155377 1.091769
H -5.713780 -2.033721 -1.100620
H -3.735316 -0.840044 -1.984391
>
34
smiles = C1Cc2ccccc2C[NH:1]1  energy = -810.7046660930235 Hartee
F -5.992307 -1.572866 0.588045
C -4.908727 -0.799128 0.273929
C -3.668506 -1.156621 0.763493
C -2.575301 -0.372599 0.443633
C -2.724291 0.756450 -0.359737
C -3.992385 1.092086 -0.838287
C -5.089373 0.315342 -0.523002
O -1.685022 1.545950 -0.697564
H -3.566901 -2.033817 1.383067
H -1.597557 -0.633831 0.817051
H -4.096744 1.968763 -1.457445
H -6.073943 0.563723 -0.886241
H -0.832791 1.209768 -0.299530
C 1.563331 1.957092 0.188655
C 2.958661 1.748601 0.779189
C 3.570211 0.455921 0.303408
C 4.934648 0.235678 0.457583
C 5.513812 -0.951048 0.050601
C 4.728306 -1.939920 -0.520529
C 3.371399 -1.731369 -0.676917
C 2.782419 -0.541109 -0.266590
C 1.300289 -0.331584 -0.467024
N 0.738197 0.761503 0.317179
H 1.055001 2.784019 0.689899
H 1.635601 2.192115 -0.876350
H 3.607943 2.585592 0.515585
H 2.891247 1.720865 1.872994
H 5.544976 1.009500 0.901993
H 6.575377 -1.105741 0.176482
H 5.173565 -2.870212 -0.841383
H 2.753583 -2.498466 -1.122371
H 0.759301 -1.251468 -0.230633
H 1.116574 -0.103330 -1.524966
H 0.711366 0.493427 1.299271
>
32
smiles = CNC(=[O:1])c1ccccc1  energy = -846.6448443969829 Hartee
F -5.919393 -1.632279 -0.604190
C -4.812223 -0.905827 -0.260799
C -3.595237 -1.237237 -0.823036
C -2.479093 -0.499932 -0.473487
C -2.588233 0.556286 0.428337
C -3.830044 0.868384 0.981037
C -4.949243 0.135587 0.636917
O -1.517388 1.300902 0.788383
H -3.528039 -2.057407 -1.520095
H -1.512633 -0.735091 -0.894157
H -3.899255 1.688125 1.678211
H -5.916904 0.363028 1.054980
H -0.711552 0.959760 0.332826
C 1.171177 3.149809 -0.364783
N 2.159233 2.108961 -0.199217
C 1.885347 0.801711 -0.242255
O 0.741112 0.365061 -0.418292
C 3.039704 -0.117042 -0.061062
C 2.807017 -1.352094 0.539081
C 3.846337 -2.243895 0.729076
C 5.124932 -1.916126 0.307531
C 5.359459 -0.697636 -0.309984
C 4.324940 0.202477 -0.493135
H 1.596747 3.962793 -0.950402
H 0.310175 2.737492 -0.887513
H 0.840056 3.533238 0.602610
H 3.094669 2.398585 0.040146
H 1.802983 -1.594419 0.855486
H 3.657918 -3.195855 1.202170
H 5.936728 -2.613323 0.451991
H 6.352802 -0.449054 -0.653028
H 4.517376 1.135429 -1.002346
>
27
smiles = Cc1cccc[n:1]1  energy = -694.0381478838806 Hartee
F -4.810862 -1.247033 0.821730
C -3.701315 -0.602249 0.346534
C -2.454795 -1.128338 0.621184
C -1.335547 -0.474602 0.140112
C -1.466501 0.694222 -0.608451
C -2.741028 1.201309 -0.869076
C -3.863729 0.553996 -0.392533
O -0.400161 1.362257 -1.092038
H -2.367994 -2.033540 1.201425
H -0.350519 -0.867128 0.341867
H -2.830420 2.106026 -1.449066
H -4.853685 0.934725 -0.587061
H 0.448514 0.900568 -0.836925
C 1.974498 1.594629 1.519614
C 2.632433 0.568975 0.654792
C 3.889079 0.049807 0.959325
C 4.441760 -0.910512 0.130803
C 3.727032 -1.330770 -0.982712
C 2.485542 -0.763953 -1.207955
N 1.955316 0.155236 -0.413568
H 2.717395 2.223485 2.002841
H 1.390618 1.098493 2.295326
H 1.298858 2.209830 0.931420
H 4.418386 0.399215 1.832307
H 5.415537 -1.325261 0.346610
H 4.122286 -2.074624 -1.655634
H 1.878281 -1.048283 -2.057231
>
24
smiles = [O:1]=C1C=COC=C1  energy = -749.7968794536561 Hartee
F 5.639405 -0.763264 -0.235523
C 4.353541 -0.313185 -0.109836
C 3.325980 -1.234105 -0.053819
C 2.028172 -0.774681 0.071904
C 1.769342 0.592470 0.139327
C 2.827105 1.499800 0.081922
C 4.126313 1.048141 -0.043787
O 0.511848 1.075818 0.258148
H 3.543282 -2.289135 -0.107729
H 1.203222 -1.470417 0.117797
H 2.612298 2.555142 0.136643
H 4.955665 1.735859 -0.089824
H -0.133326 0.323121 0.276674
O -1.370045 -0.888846 0.253055
C -2.535774 -0.491825 0.108638
C -2.889303 0.906739 -0.034916
C -4.177748 1.268345 -0.186264
O -5.194516 0.403137 -0.216437
C -4.919120 -0.896321 -0.089843
C -3.674511 -1.386333 0.067364
H -2.103522 1.644147 -0.016567
H -4.505125 2.292329 -0.297395
H -5.806814 -1.511554 -0.127822
H -3.502599 -2.445254 0.165665
>
39
smiles = CN1CCCC1c1ccc[n:1]c1  energy = -905.2982856187741 Hartee
F 6.019112 -1.475749 -1.207793
C 5.018181 -0.865146 -0.501495
C 5.246689 -0.512300 0.814940
C 4.234375 0.104634 1.522694
C 3.003664 0.366735 0.917260
C 2.803493 -0.002540 -0.412162
C 3.812437 -0.620544 -1.127797
O 2.047287 0.973148 1.648698
H 6.202095 -0.719730 1.270253
H 4.377671 0.394031 2.551612
H 1.852216 0.199239 -0.880633
H 3.671677 -0.910563 -2.157152
H 1.225688 1.112083 1.104052
C -4.273935 -0.250536 1.933317
N -3.565832 -0.907763 0.863153
C -4.019531 -2.254775 0.570291
C -3.308212 -2.567277 -0.739977
C -3.395878 -1.239558 -1.499907
C -3.573135 -0.168190 -0.395545
C -2.465879 0.849182 -0.419708
C -2.608025 2.073675 -1.062191
C -1.542828 2.960651 -1.079222
C -0.367814 2.590583 -0.447316
N -0.223181 1.425117 0.169525
C -1.241319 0.579805 0.182515
H -4.172761 -0.845071 2.840064
H -3.829415 0.728933 2.106795
H -5.347356 -0.119068 1.715999
H -3.736199 -2.924833 1.383803
H -5.115747 -2.302505 0.440843
H -3.771275 -3.389371 -1.281831
H -2.267959 -2.819509 -0.537328
H -2.502923 -1.054603 -2.095296
H -4.257267 -1.231484 -2.167411
H -4.535141 0.355771 -0.541651
H -3.542103 2.329332 -1.542472
H -1.623870 3.918316 -1.568734
H 0.495789 3.241218 -0.426765
H -1.084028 -0.353489 0.703476
>
31
smiles = C[N:1]1CCC=CC1  energy = -696.4066014215854 Hartee
F -5.371386 -0.911002 -0.045745
C -4.118934 -0.362711 -0.003951
C -3.990569 1.000026 0.187240
C -2.724360 1.548959 0.228167
C -1.596543 0.739951 0.078668
C -1.758215 -0.630528 -0.111432
C -3.022827 -1.188451 -0.154314
O -0.381363 1.325074 0.124084
H -4.870338 1.613131 0.300513
H -2.586962 2.608406 0.374854
H -0.888471 -1.257557 -0.226678
H -3.162797 -2.247713 -0.301611
H 0.348549 0.660434 0.002218
C 1.881394 -1.518694 -0.741868
N 1.919359 -0.179976 -0.171522
C 2.473284 -0.153420 1.178670
C 3.940927 -0.592616 1.244479
C 4.726754 0.031312 0.130696
C 4.147575 0.636652 -0.893621
C 2.655015 0.752582 -1.024295
H 1.410623 -2.196228 -0.030408
H 1.285079 -1.493642 -1.654679
H 2.874073 -1.909946 -0.991512
H 2.387413 0.876201 1.535831
H 1.856694 -0.789581 1.818997
H 4.367253 -0.301336 2.206881
H 4.019126 -1.682844 1.176619
H 5.803573 -0.047884 0.196214
H 4.730131 1.091292 -1.681881
H 2.354448 0.586211 -2.061901
H 2.348464 1.770939 -0.754413
>
37
smiles = C[N:1](C)CCN(C)C  energy = -754.131595575437 Hartee
F 5.292815 -1.883753 0.393553
C 4.282804 -1.001897 0.123286
C 3.024768 -1.250442 0.634372
C 2.006545 -0.356048 0.359940
C 2.247130 0.774327 -0.418171
C 3.530624 0.997770 -0.920448
C 4.553444 0.110378 -0.651183
O 1.283600 1.671306 -0.709512
H 2.851850 -2.129305 1.235358
H 1.016373 -0.530390 0.750056
H 3.706040 1.875678 -1.521549
H 5.549052 0.271646 -1.032640
H 0.414316 1.421086 -0.298500
C -1.791828 2.529011 -0.232245
N -1.258933 1.309559 0.355752
C -1.198254 1.408265 1.805332
C -1.911133 0.094588 -0.116003
C -3.375839 -0.098826 0.312380
N -4.065770 -1.029811 -0.567073
C -5.503081 -0.959872 -0.382414
C -3.591693 -2.391566 -0.407267
H -1.837346 2.414217 -1.313005
H -2.790395 2.788732 0.140801
H -1.115555 3.350264 0.002532
H -0.815491 0.476584 2.218727
H -0.514989 2.214534 2.071781
H -2.174320 1.618245 2.260855
H -1.312914 -0.749381 0.237222
H -1.878471 0.103051 -1.207983
H -3.426434 -0.426311 1.367006
H -3.894032 0.859390 0.230558
H -5.842338 0.055264 -0.583865
H -5.816624 -1.241478 0.635624
H -5.983439 -1.632005 -1.091651
H -3.723688 -2.765425 0.621024
H -4.145842 -3.038619 -1.085185
H -2.537877 -2.444820 -0.669287
>
49
smiles = CC(Nc1ccc(C)cc1)=[N:1]c1ccc(C)cc1  energy = -1136.251605640647 Hartee
F 2.893968 4.507403 -0.656550
C 2.311914 3.400893 -0.099376
C 2.904822 2.817527 1.003775
C 2.316091 1.699180 1.560028
C 1.147378 1.169553 1.012841
C 0.569787 1.782148 -0.097406
C 1.151504 2.903582 -0.658405
O 0.606053 0.078582 1.595071
H 3.810558 3.235675 1.413177
H 2.750989 1.215676 2.420016
H -0.339129 1.377075 -0.515083
H 0.715465 3.388988 -1.517344
H -0.122762 -0.291836 1.027482
C -2.412914 -3.412503 0.487753
C -1.273514 -2.457040 0.250383
N -0.058074 -3.052303 0.194820
C 1.176827 -2.474155 -0.120333
C 2.331675 -3.015939 0.439089
C 3.567136 -2.475555 0.145158
C 3.689707 -1.392503 -0.719307
C 5.036346 -0.805952 -1.015121
C 2.536343 -0.882839 -1.299794
C 1.293118 -1.413765 -1.011697
N -1.374207 -1.181586 0.161027
C -2.563997 -0.478801 0.048803
C -3.468439 -0.720462 -0.986945
C -4.588247 0.073766 -1.137740
C -4.847896 1.124024 -0.265912
C -6.056476 1.993249 -0.445716
C -3.941306 1.364051 0.761058
C -2.812557 0.585186 0.917610
H -3.337397 -2.865795 0.654650
H -2.538345 -4.065752 -0.374526
H -2.203580 -4.029416 1.360085
H -0.011648 -4.002920 0.534122
H 2.256727 -3.854244 1.117162
H 4.453475 -2.895654 0.598687
H 5.637091 -1.507524 -1.594219
H 5.569924 -0.594695 -0.089836
H 4.940915 0.117036 -1.581478
H 2.606503 -0.051657 -1.986107
H 0.410571 -1.003966 -1.474631
H -3.274410 -1.525762 -1.682062
H -5.274502 -0.128656 -1.948526
H -6.869094 1.436760 -0.907581
H -6.395110 2.387445 0.509978
H -5.816067 2.838481 -1.092618
H -4.120512 2.177854 1.449653
H -2.121643 0.782976 1.723988
>
30
smiles = CCc1ccc[n:1]c1  energy = -733.3240413228825 Hartee
F 5.420883 0.577323 1.372557
C 4.311978 0.189408 0.670861
C 4.455239 -0.724621 -0.355704
C 3.333565 -1.112814 -1.061118
C 2.078935 -0.590421 -0.740879
C 1.966722 0.329082 0.300832
C 3.085416 0.723159 1.011857
O 1.013498 -1.001065 -1.458606
H 5.430126 -1.119930 -0.592942
H 3.408096 -1.823679 -1.868553
H 0.997131 0.732640 0.550344
H 3.012952 1.434067 1.819847
H 0.183389 -0.549779 -1.143978
C -5.236142 -1.626141 0.493255
C -4.329500 -0.750862 1.363136
C -3.398572 0.053000 0.506555
C -3.761999 1.297264 0.000201
C -2.883695 1.985328 -0.821137
C -1.662078 1.402236 -1.114556
N -1.303409 0.218409 -0.637672
C -2.147696 -0.435134 0.146142
H -5.909394 -2.207171 1.119006
H -5.831117 -1.010678 -0.178222
H -4.641348 -2.311678 -0.106569
H -4.945947 -0.080495 1.965026
H -3.752459 -1.387792 2.035920
H -4.723050 1.722694 0.251663
H -3.139195 2.952147 -1.225120
H -0.935588 1.891088 -1.749211
H -1.798698 -1.394588 0.505652
>
35
smiles = CC(C)[NH:1]C(C)C  energy = -698.8412252374526 Hartee
F -4.952581 0.380314 -1.179862
C -3.776629 0.153234 -0.518379
C -3.818842 -0.334503 0.774035
C -2.629848 -0.562547 1.437589
C -1.408075 -0.305884 0.812263
C -1.398928 0.186926 -0.491741
C -2.585287 0.417879 -1.163471
O -0.275469 -0.542510 1.503201
H -4.768972 -0.529003 1.245365
H -2.625509 -0.942226 2.446921
H -0.457049 0.389492 -0.977071
H -2.591914 0.798567 -2.172617
H 0.536057 -0.340801 0.955654
C 1.588093 -2.230758 -0.600357
C 2.608191 -1.088083 -0.619261
C 3.985537 -1.624304 -0.220658
N 2.145581 -0.013103 0.268155
C 2.283334 1.361206 -0.210402
C 3.732562 1.811810 -0.432045
C 1.599978 2.293164 0.790256
H 1.461884 -2.605251 0.412619
H 0.622149 -1.895720 -0.967931
H 1.931192 -3.045884 -1.232540
H 2.658962 -0.686515 -1.638424
H 4.730192 -0.832402 -0.200778
H 3.933695 -2.077319 0.768219
H 4.312776 -2.382824 -0.927739
H 2.609764 -0.099648 1.168711
H 1.753667 1.417362 -1.170348
H 3.751270 2.852568 -0.746269
H 4.215585 1.217568 -1.204388
H 4.302097 1.721401 0.491608
H 1.620805 3.315542 0.422128
H 0.564770 2.005181 0.948419
H 2.115984 2.260053 1.747567
>
27
smiles = C[NH:1]CC=C  energy = -619.0280733680867 Hartee
F -4.642150 -1.319888 0.045116
C -3.489903 -0.584283 -0.011843
C -2.284119 -1.211949 0.228708
C -1.122211 -0.464755 0.170064
C -1.169600 0.896168 -0.125509
C -2.404673 1.501836 -0.364286
C -3.569865 0.763306 -0.307666
O -0.059615 1.659143 -0.192020
H -2.261950 -2.265914 0.456769
H -0.169039 -0.934338 0.354062
H -2.430035 2.555472 -0.592539
H -4.530291 1.218566 -0.489716
H 0.761079 1.123151 0.000046
C 2.545527 0.144557 1.696400
N 2.354562 0.440811 0.282842
C 2.719722 -0.653570 -0.605555
C 4.188511 -0.933495 -0.784438
C 5.187420 -0.149693 -0.422809
H 3.573788 -0.135662 1.950496
H 2.263836 1.021377 2.276959
H 1.889299 -0.680922 1.974150
H 2.896506 1.263350 0.030835
H 2.233273 -1.563370 -0.238663
H 2.295367 -0.432588 -1.593298
H 4.392867 -1.872588 -1.282623
H 5.041989 0.798804 0.069532
H 6.212791 -0.423897 -0.604184
>
39
smiles = CN(C)C=[N:1]Cc1cc(Cl)cc(Cl)c1  energy = -1824.5017666995689 Hartee
F -3.836498 -3.645543 0.164197
C -2.812711 -2.869423 -0.308404
C -1.604730 -2.878190 0.360082
C -0.573769 -2.092001 -0.118973
C -0.752331 -1.304869 -1.255748
C -1.984882 -1.320406 -1.910937
C -3.020433 -2.102326 -1.438557
O 0.231656 -0.532282 -1.754732
H -1.481501 -3.491584 1.238894
H 0.381703 -2.079395 0.381525
H -2.112560 -0.707801 -2.789307
H -3.978487 -2.121440 -1.933542
H 1.016415 -0.518135 -1.128773
C 5.730838 -1.559870 -0.585483
N 4.653398 -0.936447 0.149955
C 5.091839 -0.269935 1.356936
C 3.410083 -0.932019 -0.362505
N 2.303961 -0.392178 -0.032026
C 2.057293 0.518808 1.068938
C 0.718521 1.174904 0.828423
C 0.605033 2.160339 -0.144709
C -0.629259 2.727405 -0.401750
Cl -0.769824 3.951891 -1.617742
C -1.764475 2.338301 0.290822
C -1.631665 1.355794 1.256520
Cl -3.037863 0.840704 2.130068
C -0.407324 0.771693 1.532300
H 5.355238 -2.020739 -1.495519
H 6.208754 -2.328019 0.027864
H 6.483937 -0.814356 -0.855021
H 5.543042 0.701319 1.129866
H 5.845841 -0.891102 1.843831
H 4.268824 -0.131382 2.048297
H 3.330612 -1.544118 -1.258523
H 2.824115 1.299291 1.134340
H 2.017566 -0.027362 2.018501
H 1.470778 2.471490 -0.706778
H -2.722934 2.783814 0.080814
H -0.339134 0.004692 2.286843
>
27
smiles = Cc1ccc[n:1]c1  energy = -694.0351910747949 Hartee
F 5.021270 -1.490030 0.383544
C 3.927092 -0.704445 0.142425
C 2.672265 -1.198338 0.438044
C 1.568609 -0.402005 0.193854
C 1.723744 0.876083 -0.340701
C 3.006023 1.346920 -0.629752
C 4.113103 0.557715 -0.388812
O 0.673733 1.683992 -0.593238
H 2.567020 -2.188605 0.852378
H 0.577500 -0.766658 0.417512
H 3.113595 2.336684 -1.043939
H 5.108940 0.909236 -0.607288
H -0.179165 1.241609 -0.331908
C -4.613466 -1.126150 -1.570222
C -3.777626 -0.486245 -0.509413
C -4.266419 -0.277197 0.777612
C -3.463612 0.336980 1.724514
C -2.187144 0.726987 1.353810
N -1.709175 0.532913 0.132931
C -2.481452 -0.054376 -0.768880
H -5.278219 -0.383284 -2.012219
H -5.228858 -1.918462 -1.149708
H -3.989986 -1.536991 -2.360192
H -5.267493 -0.594458 1.032391
H -3.818144 0.509068 2.728540
H -1.514157 1.210056 2.049037
H -2.034800 -0.185827 -1.745997
>
31
smiles = CN1CCCNC1=[S:1]  energy = -1110.6853049018216 Hartee
F -6.085783 0.222956 -0.190708
C -4.736451 0.004104 -0.170201
C -4.265255 -1.277352 -0.383471
C -2.901600 -1.495790 -0.362661
C -2.024232 -0.437286 -0.131040
C -2.526374 0.843610 0.081318
C -3.890135 1.070180 0.061896
O -0.694843 -0.697663 -0.119412
H -4.958463 -2.083686 -0.561838
H -2.497885 -2.482321 -0.525734
H -1.842517 1.660617 0.260399
H -4.294699 2.056513 0.224329
H -0.195147 0.129700 0.058150
C 1.861154 -0.743757 1.944052
N 2.694945 -0.389651 0.820400
C 3.745272 -1.337245 0.486326
C 4.112965 -1.239974 -0.987647
C 4.459429 0.209199 -1.301176
N 3.350112 1.036236 -0.880043
C 2.503312 0.721171 0.109340
S 1.216934 1.782604 0.396513
H 2.488845 -1.126972 2.748131
H 1.129588 -1.502687 1.657075
H 1.330225 0.138564 2.295801
H 3.373820 -2.337592 0.718883
H 4.624194 -1.139188 1.112202
H 4.956167 -1.892262 -1.206846
H 3.260462 -1.547423 -1.595775
H 4.616175 0.355752 -2.371238
H 5.372941 0.506954 -0.771306
H 3.152223 1.889819 -1.377693
>
42
smiles = CN(C)C=[N:1]Cc1cccc(c1)C(F)(F)F  energy = -1242.313808297838 Hartee
F 3.735290 2.591782 -1.117030
C 2.590718 2.290961 -0.432425
C 1.437350 2.025503 -1.143632
C 0.283626 1.716460 -0.447862
C 0.286786 1.673260 0.945575
C 1.466542 1.955021 1.635551
C 2.624013 2.263428 0.948447
O -0.818955 1.371700 1.655108
H 1.453295 2.055684 -2.221666
H -0.631830 1.503641 -0.977753
H 1.457626 1.922270 2.713240
H 3.545366 2.474366 1.467446
H -1.522908 0.984843 1.053595
C -6.140476 1.107879 -0.390820
N -4.970535 0.273257 -0.550026
C -5.257438 -0.994197 -1.185773
C -3.794582 0.667119 -0.030002
N -2.639632 0.141356 0.087308
C -2.231604 -1.195623 -0.301493
C -0.872653 -1.451000 0.303965
C -0.751196 -1.700942 1.666083
C 0.491981 -1.874448 2.246964
C 1.637959 -1.794883 1.475995
C 1.519123 -1.546671 0.115227
C 0.273571 -1.380430 -0.473899
C 2.760870 -1.472039 -0.716732
F 2.577446 -0.890946 -1.914019
F 3.278425 -2.697176 -0.986502
F 3.756693 -0.792506 -0.116505
H -6.563016 1.351892 -1.368823
H -5.883985 2.031945 0.120963
H -6.901060 0.582531 0.193136
H -4.355673 -1.453926 -1.571466
H -5.937793 -0.820668 -2.021773
H -5.743314 -1.681689 -0.485715
H -3.840885 1.676580 0.373235
H -2.931505 -1.956133 0.065442
H -2.153512 -1.274529 -1.392551
H -1.640049 -1.744918 2.276518
H 0.572600 -2.063711 3.305745
H 2.615351 -1.914594 1.917441
H 0.205859 -1.186254 -1.533369
>
41
smiles = C[N:1]=C(N(C)C)c1ccc(cc1)[N+]([O-])=O  energy = -1109.715722709512 Hartee
F -4.068253 -1.821103 -1.829142
C -3.016111 -1.848942 -0.956177
C -3.271217 -1.873909 0.401711
C -2.204438 -1.899294 1.278048
C -0.892822 -1.898598 0.799417
C -0.668699 -1.879281 -0.576217
C -1.730791 -1.853088 -1.460465
O 0.115690 -1.921084 1.691957
H -4.288793 -1.870953 0.758736
H -2.368166 -1.918350 2.343642
H 0.345057 -1.888173 -0.944681
H -1.572603 -1.837981 -2.527211
H 0.993298 -1.750495 1.238995
C 3.493946 -2.283710 0.710418
N 2.483002 -1.270747 0.548825
C 2.628384 -0.094468 0.064352
N 3.694237 0.508997 -0.515264
C 3.777047 1.949302 -0.627145
C 4.825145 -0.177386 -1.100205
C 1.371069 0.711992 0.133280
C 0.752007 1.126868 -1.045063
C -0.468554 1.766976 -1.001679
C -1.070421 1.997945 0.232404
C -0.455720 1.603062 1.417231
C 0.762832 0.958173 1.362030
N -2.345625 2.639685 0.280845
O -2.850816 2.998895 -0.769351
O -2.871173 2.799134 1.368981
H 3.177993 -2.900500 1.553579
H 4.487705 -1.884253 0.922311
H 3.544130 -2.931301 -0.169299
H 3.014472 2.427830 -0.018890
H 3.658826 2.270610 -1.666156
H 4.758831 2.275844 -0.276076
H 4.586017 -1.216964 -1.295762
H 5.063977 0.301098 -2.053043
H 5.708785 -0.118551 -0.457357
H 1.219185 0.929188 -1.996941
H -0.972215 2.081806 -1.902251
H -0.946234 1.796661 2.358131
H 1.243157 0.629467 2.269361
>
40
smiles = [O:1]=C1C=C(Oc2ccccc12)c1ccccc1  energy = -1134.3119415263513 Hartee
F 7.319019 -2.471393 0.158761
C 6.288812 -1.575600 0.069786
C 4.997234 -2.052540 -0.036931
C 3.959191 -1.143904 -0.125915
C 4.218737 0.224512 -0.108550
C 5.533060 0.677876 -0.000775
C 6.575390 -0.224133 0.089094
O 3.225928 1.139681 -0.192413
H 4.813771 -3.115290 -0.049307
H 2.937466 -1.483997 -0.209842
H 5.719031 1.739937 0.011023
H 7.597542 0.109046 0.173200
H 2.355265 0.678650 -0.250079
O 0.782140 -0.083968 -0.298269
C -0.400117 0.274408 -0.167710
C -1.482845 -0.669621 -0.147160
C -2.777835 -0.281642 -0.001470
O -3.126586 1.008855 0.121496
C -2.169936 1.969604 0.107080
C -2.600304 3.291003 0.237482
C -1.675282 4.310723 0.229255
C -0.316972 4.030281 0.091497
C 0.113042 2.729726 -0.035784
C -0.806630 1.673013 -0.030549
C -3.919783 -1.201186 0.011951
C -3.773827 -2.533477 0.400836
C -4.864512 -3.382149 0.396070
C -6.110878 -2.918554 0.003976
C -6.266101 -1.594903 -0.375811
C -5.181127 -0.739076 -0.368694
H -1.232898 -1.709662 -0.272124
H -3.656024 3.483835 0.343772
H -2.006136 5.333021 0.329193
H 0.400839 4.835576 0.085752
H 1.161998 2.502131 -0.141711
H -2.813181 -2.897869 0.728328
H -4.742814 -4.410206 0.702684
H -6.959014 -3.586607 -0.001468
H -7.235276 -1.228755 -0.679491
H -5.299510 0.290015 -0.671352
>
35
smiles = CC[N:1](CC)CC  energy = -698.8291710482563 Hartee
F 5.062445 -0.901028 -0.383466
C 3.822399 -0.346764 -0.220190
C 3.714152 1.024423 -0.085187
C 2.460662 1.579050 0.078191
C 1.323766 0.768552 0.104397
C 1.466402 -0.610737 -0.032618
C 2.718370 -1.174813 -0.196320
O 0.124778 1.361952 0.267859
H 4.599566 1.639560 -0.108441
H 2.339120 2.645065 0.186874
H 0.592178 -1.241467 -0.009237
H 2.842248 -2.240937 -0.303469
H -0.628412 0.705677 0.242181
C -3.490380 -1.313762 -1.762574
C -2.193483 -0.648947 -1.292432
N -2.163426 -0.184558 0.093842
C -3.156128 0.848167 0.397341
C -3.024653 2.096075 -0.467981
C -2.232352 -1.281732 1.059889
C -1.575846 -0.931096 2.393297
H -3.368746 -1.646226 -2.790597
H -3.730794 -2.179043 -1.148675
H -4.325028 -0.618068 -1.727078
H -1.371856 -1.361089 -1.413242
H -1.975058 0.209501 -1.930221
H -4.180040 0.448644 0.319864
H -2.995615 1.139155 1.437036
H -3.335082 1.912793 -1.493288
H -1.997649 2.450793 -0.464763
H -3.661655 2.876927 -0.059056
H -3.274256 -1.588377 1.241984
H -1.706764 -2.138429 0.630076
H -2.126012 -0.155670 2.918954
H -0.556139 -0.587486 2.242965
H -1.553705 -1.816275 3.024686
>
40
smiles = CCN(CC)C(=[O:1])c1cccnc1  energy = -980.5260613776321 Hartee
F 6.514564 -0.987370 0.437845
C 5.257962 -0.493570 0.219758
C 5.103800 0.858376 -0.020292
C 3.833388 1.354292 -0.239327
C 2.731360 0.499758 -0.217800
C 2.916787 -0.859221 0.025044
C 4.185254 -1.362851 0.245829
O 1.503663 1.025594 -0.437413
H 5.966249 1.505533 -0.033572
H 3.674639 2.403898 -0.428703
H 2.057584 -1.513187 0.037338
H 4.345654 -2.412280 0.435679
H 0.823370 0.308776 -0.390780
C -1.984799 -3.463592 0.662061
C -2.312110 -2.779691 -0.662201
N -2.626338 -1.366865 -0.490450
C -4.014123 -0.962725 -0.612990
C -4.882318 -1.455455 0.540846
C -1.616500 -0.513493 -0.321752
O -0.432533 -0.885591 -0.340631
C -1.920512 0.929066 -0.091661
C -1.523609 1.894936 -1.012295
C -1.746856 3.229085 -0.717127
C -2.345718 3.546688 0.492881
N -2.703261 2.636148 1.385017
C -2.491086 1.364519 1.103388
H -1.119086 -2.990460 1.119488
H -2.820853 -3.403191 1.352960
H -1.751759 -4.509725 0.482311
H -1.442939 -2.852484 -1.323568
H -3.165440 -3.259301 -1.141262
H -4.054009 0.126038 -0.664183
H -4.399141 -1.363640 -1.556725
H -5.889864 -1.066138 0.420851
H -4.933724 -2.540511 0.556806
H -4.489665 -1.107161 1.492316
H -1.052072 1.600932 -1.938016
H -1.457432 4.004199 -1.408103
H -2.546444 4.572306 0.771527
H -2.783503 0.660981 1.871258
>
32
smiles = CCC[N:1](C)C  energy = -659.5390661099808 Hartee
F 5.239405 0.612666 -0.639050
C 3.975362 0.185936 -0.336383
C 2.920013 1.062745 -0.488447
C 1.643858 0.628518 -0.179523
C 1.430711 -0.669705 0.278663
C 2.517855 -1.534044 0.418990
C 3.795183 -1.108772 0.112338
O 0.203345 -1.131909 0.595522
H 3.099613 2.065578 -0.842686
H 0.804985 1.296465 -0.294143
H 2.340521 -2.537532 0.771817
H 4.643828 -1.765705 0.217176
H -0.490240 -0.430559 0.482448
C -5.078535 -1.045851 -1.283112
C -4.345423 -0.021439 -0.425267
C -2.847801 -0.346619 -0.352256
N -2.016167 0.540538 0.456361
C -1.955476 1.899679 -0.054326
C -2.355468 0.526032 1.870757
H -4.679531 -1.053298 -2.295361
H -4.966997 -2.043904 -0.864474
H -6.139475 -0.811016 -1.333629
H -4.772578 -0.024080 0.579564
H -4.489132 0.972907 -0.853165
H -2.433861 -0.339768 -1.365146
H -2.723422 -1.355834 0.050676
H -1.190451 2.447930 0.496190
H -1.687167 1.876058 -1.109643
H -2.902584 2.443157 0.056251
H -3.306416 1.027990 2.089601
H -1.566386 1.035218 2.424442
H -2.410615 -0.504964 2.214223
>
27
smiles = [O:1]=C1C=CC=CC=C1  energy = -751.962095911933 Hartee
F -5.867502 -0.833081 -0.495291
C -4.612554 -0.351396 -0.239195
C -4.443343 1.007959 -0.058678
C -3.175270 1.491367 0.197928
C -2.090273 0.617692 0.271659
C -2.290986 -0.748457 0.086599
C -3.557362 -1.239576 -0.170941
O -0.865344 1.132061 0.520292
H -5.292655 1.669718 -0.118721
H -3.005667 2.546172 0.344546
H -1.445382 -1.417534 0.147024
H -3.729618 -2.294227 -0.316928
H -0.192929 0.400542 0.540197
O 1.056749 -0.772237 0.495128
C 2.239046 -0.448496 0.247858
C 3.239766 -1.490729 0.228023
C 4.574130 -1.437388 -0.014130
C 5.390651 -0.324489 -0.323115
C 5.020023 0.980503 -0.449603
C 3.729632 1.541464 -0.301881
C 2.548734 0.940474 -0.005172
H 2.811637 -2.462825 0.446784
H 5.099241 -2.383906 0.033693
H 6.437813 -0.552005 -0.475495
H 5.802145 1.688241 -0.692597
H 3.684917 2.613835 -0.449298
H 1.673612 1.577555 0.058946
>
34
smiles = ClC1C[N:1]2CCC1CC2  energy = -1195.3284811653145 Hartee
F -6.142213 0.862195 -0.397840
C -4.912607 0.292756 -0.214898
C -3.783817 1.059389 -0.425184
C -2.542172 0.480427 -0.236773
C -2.435713 -0.850791 0.158788
C -3.595024 -1.601080 0.361267
C -4.838886 -1.031087 0.175358
O -1.242420 -1.451403 0.356367
H -3.881823 2.089160 -0.730617
H -1.646077 1.058744 -0.398260
H -3.499755 -2.631251 0.665160
H -5.742830 -1.598338 0.329379
H -0.495225 -0.817006 0.209027
Cl 4.621402 -1.232914 -0.659684
C 3.446932 -0.455440 0.466916
C 2.022989 -0.994906 0.242582
N 1.065547 0.099049 0.141471
C 1.172159 0.961179 1.315770
C 2.549650 1.652782 1.372589
C 3.422086 1.057909 0.259872
C 2.787325 1.374226 -1.097187
C 1.328820 0.876015 -1.067120
H 3.820127 -0.696872 1.464087
H 1.722919 -1.643938 1.067822
H 1.973357 -1.576519 -0.679708
H 0.367100 1.697520 1.269379
H 1.007057 0.338851 2.197407
H 3.021868 1.498336 2.343123
H 2.455706 2.726984 1.211785
H 4.436142 1.461584 0.309639
H 2.829725 2.447890 -1.280540
H 3.353422 0.876014 -1.884569
H 0.632616 1.716907 -1.081833
H 1.111820 0.241332 -1.929216
>
33
smiles = Cc1cccc(C[NH2:1])c1  energy = -772.621548298366 Hartee
F -5.791235 -0.883118 1.183365
C -4.620425 -0.500134 0.587422
C -3.664548 0.144736 1.346335
C -2.483392 0.532469 0.740877
C -2.264690 0.276302 -0.611617
C -3.250381 -0.380286 -1.351677
C -4.432422 -0.770691 -0.754701
O -1.131472 0.641165 -1.241328
H -3.847246 0.337249 2.391790
H -1.722218 1.036496 1.315810
H -3.070644 -0.574734 -2.397052
H -5.201790 -1.277570 -1.315091
H -0.501493 1.104566 -0.615630
C 5.605432 -0.803804 1.335480
C 4.356321 -0.665275 0.517851
C 3.819468 -1.753865 -0.156856
C 2.678716 -1.610720 -0.928340
C 2.060242 -0.378796 -1.040619
C 2.583056 0.722761 -0.373120
C 1.898902 2.061747 -0.465183
N 0.642960 2.036042 0.297418
C 3.723385 0.566566 0.401525
H 5.735387 -1.828533 1.675390
H 6.474322 -0.534462 0.733392
H 5.579493 -0.144105 2.200249
H 4.297800 -2.719835 -0.077026
H 2.270162 -2.465876 -1.447042
H 1.171306 -0.268061 -1.641930
H 1.638592 2.277646 -1.505516
H 2.582483 2.845902 -0.108941
H 0.241586 2.968716 0.330179
H 0.830997 1.742797 1.252016
H 4.135452 1.420183 0.923549
>
38
smiles = CN(C)C(=[O:1])c1ccc(cc1)C(F)(F)F  energy = -1222.943573517788 Hartee
F -6.073111 -3.226329 -0.200427
C -5.376392 -2.054525 -0.091601
C -4.117582 -1.971542 -0.653467
C -3.416622 -0.785216 -0.540174
C -3.976061 0.300661 0.129242
C -5.249463 0.188934 0.686433
C -5.955939 -0.992918 0.576775
O -3.315822 1.475119 0.260258
H -3.699754 -2.821437 -1.169282
H -2.431393 -0.687528 -0.972133
H -5.670059 1.038245 1.200736
H -6.942062 -1.096657 1.000398
H -2.435538 1.406207 -0.175931
C -0.877626 3.934108 -0.182798
N 0.259928 3.065165 0.036161
C 1.366104 3.673630 0.737846
C 0.207416 1.784940 -0.322357
O -0.807746 1.263005 -0.805727
C 1.436173 0.945615 -0.156942
C 1.379667 -0.179114 0.659186
C 2.472188 -1.020501 0.760452
C 3.619763 -0.740437 0.028106
C 3.677911 0.367430 -0.808055
C 2.585085 1.210277 -0.896205
C 4.786478 -1.678169 0.119755
F 4.987182 -2.145542 1.366788
F 5.949938 -1.124544 -0.262395
F 4.628921 -2.774165 -0.657402
H -1.442915 4.070569 0.741039
H -0.524274 4.901884 -0.535897
H -1.532255 3.491374 -0.930171
H 1.862419 4.406361 0.098066
H 0.984940 4.187521 1.621866
H 2.086358 2.922726 1.049331
H 0.479343 -0.391180 1.214861
H 2.437692 -1.889171 1.399400
H 4.570941 0.567799 -1.379220
H 2.622640 2.068318 -1.548701
>
29
smiles = c1ccc2c[n:1]ncc2c1  energy = -824.2990968952278 Hartee
F -6.020923 -1.471625 0.041750
C -4.917736 -0.660321 0.020867
C -5.096588 0.709674 0.026704
C -3.981342 1.524528 0.006630
C -2.701749 0.968903 -0.017890
C -2.550865 -0.416649 -0.023551
C -3.663534 -1.237499 -0.003754
O -1.640178 1.805633 -0.035933
H -6.092139 1.123793 0.046912
H -4.082670 2.598209 0.010077
H -1.558961 -0.843098 -0.042825
H -3.565382 -2.311611 -0.006940
H -0.797659 1.287587 -0.043676
C 5.635350 -0.811390 0.027109
C 5.627379 0.593698 0.040876
C 4.447792 1.289706 0.029665
C 3.229467 0.586587 0.005063
C 1.951873 1.198332 -0.007160
N 0.837850 0.524837 -0.030345
N 0.841338 -0.805252 -0.044021
C 1.966032 -1.458778 -0.034001
C 3.237361 -0.831587 -0.008997
C 4.463638 -1.520521 0.002413
H 6.581728 -1.331132 0.036306
H 6.567780 1.123925 0.060720
H 4.431988 2.369021 0.039348
H 1.847354 2.274355 0.002463
H 1.879912 -2.536690 -0.046107
H 4.460996 -2.599976 -0.007855
>
22
smiles = CNC=[O:1]  energy = -615.705247368226 Hartee
F 4.635929 -0.636638 0.221283
C 3.331646 -0.244651 0.093959
C 3.044723 1.104715 0.015441
C 1.726704 1.497804 -0.112426
C 0.710958 0.543769 -0.159973
C 1.028672 -0.809740 -0.079164
C 2.345710 -1.210620 0.048860
O -0.568255 0.969008 -0.283316
H 3.843004 1.828594 0.053801
H 1.465295 2.541943 -0.177174
H 0.234547 -1.540965 -0.117289
H 2.609401 -2.254313 0.112988
H -1.173314 0.191490 -0.294291
C -4.066059 1.201094 0.274025
N -4.425790 -0.197235 0.178995
C -3.583939 -1.193649 -0.054781
O -2.375455 -1.102688 -0.228131
H -2.996614 1.312278 0.114429
H -4.322643 1.584737 1.262042
H -4.602196 1.774623 -0.482634
H -5.403641 -0.412641 0.303988
H -4.077481 -2.178252 -0.084452
>
34
smiles = c1ccc(cc1)-c1cc[n:1]cc1  energy = -885.6756238211411 Hartee
F -6.504821 2.063843 -0.249103
C -5.555675 1.085294 -0.130824
C -5.962295 -0.227536 0.014597
C -5.001043 -1.211775 0.131755
C -3.644168 -0.883828 0.104767
C -3.265703 0.450086 -0.040141
C -4.222263 1.441485 -0.158742
O -2.742994 -1.880533 0.219986
H -7.013590 -0.467015 0.033185
H -5.281797 -2.246760 0.245296
H -2.217090 0.705156 -0.057220
H -3.943470 2.477398 -0.271767
H -1.815398 -1.521372 0.175243
C 6.657260 0.788109 -0.081897
C 5.851182 1.244626 0.948407
C 4.512432 0.900685 0.988365
C 3.958797 0.101883 -0.010340
C 4.775970 -0.348016 -1.045635
C 6.116632 -0.010580 -1.076635
C 2.535871 -0.260954 0.028598
C 1.907188 -0.601158 1.227600
C 0.565657 -0.933891 1.211444
N -0.166103 -0.944687 0.104969
C 0.424400 -0.625236 -1.039354
C 1.759392 -0.279027 -1.131149
H 7.703649 1.053754 -0.109538
H 6.267480 1.871049 1.723772
H 3.885136 1.272363 1.785246
H 4.363608 -0.984840 -1.814443
H 6.742302 -0.372002 -1.879568
H 2.461499 -0.623157 2.152426
H 0.041841 -1.206221 2.117886
H -0.212249 -0.647165 -1.913931
H 2.186337 -0.009700 -2.084221
>
28
smiles = C=Cc1cc[n:1]cc1  energy = -732.0974442519598 Hartee
F -5.338909 1.739790 0.411124
C -4.309527 0.864065 0.197115
C -4.601201 -0.432180 -0.183155
C -3.559125 -1.311567 -0.400587
C -2.235940 -0.896114 -0.238897
C -1.974065 0.416926 0.149116
C -3.012098 1.303928 0.367889
O -1.252549 -1.790291 -0.467337
H -5.627547 -0.739806 -0.305043
H -3.749703 -2.329981 -0.699299
H -0.951711 0.737713 0.279263
H -2.823552 2.322842 0.667433
H -0.359439 -1.371308 -0.333163
C 5.972807 1.370534 -0.315891
C 5.312340 0.438396 0.361407
C 3.916668 0.063638 0.168328
C 3.129609 0.530618 -0.888373
C 1.814854 0.117247 -0.981965
N 1.245173 -0.708276 -0.112486
C 1.983156 -1.161590 0.892579
C 3.307387 -0.811370 1.073372
H 7.005484 1.587441 -0.102226
H 5.519359 1.955826 -1.097499
H 5.819094 -0.106230 1.148252
H 3.533747 1.197352 -1.631957
H 1.176721 0.456101 -1.787481
H 1.479110 -1.833887 1.573841
H 3.863597 -1.209100 1.908230
>
36
smiles = c1ccc2[n:1]c3ccccc3cc2c1  energy = -961.8598041438394 Hartee
F 5.655680 0.034586 -1.701921
C 4.598067 -0.059567 -0.838629
C 3.315615 0.040892 -1.339920
C 2.249358 -0.053328 -0.464882
C 2.468722 -0.246396 0.898371
C 3.777718 -0.346123 1.374364
C 4.847678 -0.253271 0.506766
O 1.457511 -0.340447 1.784868
H 3.160033 0.190984 -2.396561
H 1.237906 0.022907 -0.834014
H 3.934918 -0.496508 2.430618
H 5.863506 -0.327958 0.861089
H 0.573037 -0.234447 1.326979
C -3.114094 -3.439844 -0.403924
C -1.843736 -3.530118 0.205904
C -1.137505 -2.409113 0.523718
C -1.673473 -1.126217 0.246424
N -0.960753 -0.044963 0.564834
C -1.447612 1.172088 0.319340
C -0.673828 2.306618 0.671927
C -1.146089 3.561342 0.428926
C -2.406848 3.758190 -0.175594
C -3.178913 2.692783 -0.526895
C -2.727913 1.369735 -0.293011
C -3.468644 0.239506 -0.630998
C -2.963633 -1.032147 -0.370050
C -3.661214 -2.224937 -0.684945
H -3.647152 -4.347763 -0.643829
H -1.434422 -4.506172 0.420178
H -0.168399 -2.467764 0.994080
H 0.286151 2.147033 1.137627
H -0.554762 4.423508 0.699290
H -2.751767 4.765575 -0.354794
H -4.145702 2.831827 -0.988977
H -4.438117 0.349538 -1.098177
H -4.633104 -2.144277 -1.150353
>
38
smiles = CCOC(=[O:1])N(CC)CC  energy = -887.3647391186374 Hartee
F -6.163431 0.813024 -0.443464
C -4.897842 0.391086 -0.142936
C -3.823530 1.039886 -0.719297
C -2.545855 0.610066 -0.412101
C -2.354503 -0.456112 0.463229
C -3.457356 -1.093782 1.029854
C -4.736894 -0.670173 0.727236
O -1.116247 -0.899495 0.787014
H -3.989833 1.864629 -1.393992
H -1.683501 1.094754 -0.845649
H -3.292981 -1.918615 1.704672
H -5.601407 -1.151205 1.156064
H -0.444719 -0.373762 0.300302
C 3.459915 3.540571 0.509147
C 2.324161 2.578653 0.215851
O 2.887669 1.283025 -0.026543
C 2.030079 0.322475 -0.410675
O 0.824832 0.533228 -0.536674
N 2.620093 -0.851876 -0.653311
C 1.824513 -1.971079 -1.132329
C 1.525114 -3.000831 -0.048263
C 4.045269 -1.039602 -0.432178
C 4.404741 -1.160490 1.046165
H 4.140697 3.584637 -0.336793
H 4.011897 3.213479 1.385981
H 3.052562 4.530171 0.692261
H 1.629990 2.507817 1.060970
H 1.755014 2.887381 -0.668028
H 0.888978 -1.561986 -1.519053
H 2.368172 -2.439089 -1.957813
H 0.996985 -2.535436 0.780002
H 0.891430 -3.780316 -0.462587
H 2.439984 -3.457682 0.318917
H 4.578034 -0.189101 -0.866377
H 4.336553 -1.946311 -0.963496
H 4.135209 -0.250272 1.574333
H 5.475817 -1.315726 1.145665
H 3.884446 -1.995528 1.506384
>
42
smiles = CC(=[O:1])N(c1ccccc1)c1ccccc1  energy = -1077.5589419172477 Hartee
F -7.105140 1.017300 0.055177
C -5.962033 0.266128 0.026876
C -6.048195 -1.090174 0.276224
C -4.892223 -1.845809 0.248342
C -3.664876 -1.243699 -0.028189
C -3.608061 0.125698 -0.277646
C -4.760924 0.888212 -0.251027
O -2.556025 -2.018404 -0.043568
H -7.005085 -1.539709 0.488545
H -4.921086 -2.906959 0.438136
H -2.653782 0.582724 -0.494271
H -4.734229 1.949211 -0.442534
H -1.765188 -1.456300 -0.233681
C 0.965695 -2.454530 0.022113
C 0.782573 -0.974345 -0.168145
O -0.327628 -0.493194 -0.411795
N 1.873067 -0.187094 -0.046842
C 3.200046 -0.691916 0.055960
C 3.977465 -0.323956 1.147962
C 5.278439 -0.782832 1.251776
C 5.809269 -1.602378 0.268811
C 5.038055 -1.956374 -0.826099
C 3.736507 -1.500002 -0.939191
C 1.754465 1.232240 -0.050973
C 2.627569 1.984878 -0.828005
C 2.532440 3.364519 -0.829736
C 1.568201 3.998618 -0.063395
C 0.702421 3.246975 0.713310
C 0.795856 1.866524 0.728753
H 1.114579 -2.931258 -0.944834
H 0.051372 -2.862088 0.448876
H 1.812786 -2.677137 0.663361
H 3.557633 0.318095 1.907779
H 5.878080 -0.499471 2.103534
H 6.824397 -1.959586 0.352813
H 5.452064 -2.584185 -1.600777
H 3.139913 -1.757980 -1.800779
H 3.375388 1.487711 -1.427615
H 3.211451 3.944820 -1.436286
H 1.492125 5.075492 -0.070890
H -0.047582 3.735073 1.317557
H 0.125039 1.281626 1.338956
>
34
smiles = COc1cccc(C[NH2:1])c1  energy = -847.8049378199587 Hartee
F 5.738045 -0.669674 -0.956758
C 4.557899 -0.385228 -0.324879
C 4.179257 -1.148827 0.763065
C 2.987147 -0.859140 1.396495
C 2.179497 0.186805 0.945190
C 2.591133 0.939999 -0.153473
C 3.782743 0.655848 -0.794796
O 1.026431 0.433314 1.597000
H 4.811495 -1.954183 1.101631
H 2.660280 -1.434545 2.247762
H 1.972144 1.752126 -0.500989
H 4.112087 1.230577 -1.646204
H 0.505167 1.153479 1.139449
C -5.758896 0.090731 0.476947
O -4.905014 -1.008806 0.234323
C -3.610503 -0.767893 -0.135738
C -2.824747 -1.898222 -0.362725
C -1.507104 -1.758206 -0.745052
C -0.952645 -0.498668 -0.907568
C -1.724865 0.629930 -0.682392
C -1.124460 2.006423 -0.808513
N -0.527362 2.393626 0.475851
C -3.053067 0.493934 -0.294093
H -6.719688 -0.343800 0.747562
H -5.877431 0.707129 -0.418997
H -5.391256 0.704171 1.304644
H -3.274575 -2.870035 -0.233252
H -0.905121 -2.637173 -0.918609
H 0.078366 -0.397514 -1.209125
H -0.326175 1.993890 -1.554961
H -1.894419 2.718512 -1.140362
H -1.246671 2.428210 1.192095
H -0.111987 3.317819 0.408972
H -3.642751 1.382048 -0.125154
>
41
smiles = C[N:1](C)CCC(=O)c1ccccc1  energy = -964.4668208271027 Hartee
F 6.614156 -1.731949 0.492495
C 5.465208 -1.114733 0.081429
C 5.275702 -0.882592 -1.267770
C 4.114930 -0.257401 -1.678210
C 3.153728 0.132592 -0.744537
C 3.371435 -0.117630 0.608204
C 4.531596 -0.742791 1.027792
O 2.036751 0.743583 -1.195369
H 6.027377 -1.188393 -1.977765
H 3.934131 -0.059684 -2.722610
H 2.627801 0.178225 1.331014
H 4.714152 -0.941983 2.072000
H 1.442936 1.003802 -0.448522
C 0.115935 1.393123 2.013347
N 0.101065 1.711923 0.596668
C 0.330319 3.129277 0.366005
C -1.051981 1.180641 -0.106450
C -2.420511 1.783137 0.295233
C -3.519861 1.108383 -0.478732
O -4.091708 1.692912 -1.388204
C -3.855989 -0.293799 -0.144887
C -4.608865 -1.018379 -1.072680
C -4.956230 -2.332691 -0.830312
C -4.562127 -2.944462 0.349646
C -3.823130 -2.233882 1.282716
C -3.469650 -0.919072 1.041698
H 1.076573 1.694323 2.430438
H -0.005118 0.318222 2.141005
H -0.669510 1.910745 2.579163
H -0.399363 3.769545 0.876666
H 1.324595 3.386883 0.730568
H 0.290165 3.328915 -0.702920
H -1.073188 0.100669 0.060802
H -0.897520 1.354809 -1.174556
H -2.581870 1.658452 1.365103
H -2.439932 2.845719 0.047985
H -4.906633 -0.524138 -1.986004
H -5.535147 -2.879964 -1.559067
H -4.834013 -3.971215 0.543994
H -3.523263 -2.707923 2.205701
H -2.910426 -0.383220 1.791480
>
30
smiles = CCc1cccc[n:1]1  energy = -733.326204623482 Hartee
F 5.022076 -0.226508 -1.453612
C 3.909623 -0.150300 -0.660315
C 2.681569 -0.478437 -1.198902
C 1.559553 -0.398815 -0.394813
C 1.669315 0.005496 0.934921
C 2.925752 0.329537 1.450401
C 4.051075 0.252369 0.654065
O 0.598947 0.098939 1.748961
H 2.610937 -0.790456 -2.228999
H 0.588497 -0.651515 -0.792992
H 2.999099 0.640766 2.480315
H 5.027317 0.499804 1.039510
H -0.236004 -0.146934 1.258782
C -2.795766 2.932182 -0.424916
C -1.853435 1.789229 -0.069161
C -2.469367 0.419098 -0.084751
C -3.721262 0.133657 -0.621381
C -4.187752 -1.170335 -0.591244
C -3.395991 -2.160877 -0.030017
C -2.163722 -1.789501 0.478948
N -1.717493 -0.543538 0.451776
H -3.661808 2.940156 0.233367
H -2.273821 3.879547 -0.311524
H -3.135165 2.857596 -1.455693
H -1.433399 1.953451 0.926343
H -1.009741 1.784513 -0.766123
H -4.323991 0.914181 -1.054253
H -5.157948 -1.410373 -1.001350
H -3.723306 -3.187260 0.013051
H -1.496027 -2.511467 0.930937
>
30
smiles = c1ccc2c[n:1]ccc2c1  energy = -808.3024155131986 Hartee
F 5.763932 1.564116 0.927854
C 4.742440 0.802444 0.428955
C 5.041232 -0.237768 -0.430359
C 4.007245 -1.003666 -0.931226
C 2.685449 -0.729433 -0.574768
C 2.416196 0.326358 0.294531
C 3.445972 1.098505 0.799910
O 1.709959 -1.504970 -1.090794
H 6.066570 -0.438644 -0.697263
H 4.203121 -1.823105 -1.604440
H 1.394589 0.537657 0.572228
H 3.252019 1.918449 1.473357
H 0.818558 -1.214464 -0.756693
C -5.538897 0.711700 0.284393
C -4.978886 1.479204 -0.752463
C -3.675106 1.300687 -1.121597
C -2.879391 0.341325 -0.461056
C -1.529413 0.102445 -0.791719
N -0.779924 -0.781474 -0.186487
C -1.313549 -1.513412 0.809634
C -2.609381 -1.379611 1.224124
C -3.442627 -0.433458 0.588712
C -4.791556 -0.224521 0.943401
H -6.571768 0.870699 0.557092
H -5.591978 2.212399 -1.255267
H -3.235413 1.883819 -1.917186
H -1.055525 0.665874 -1.585807
H -0.636587 -2.223122 1.264664
H -2.999350 -1.986317 2.026699
H -5.218197 -0.815000 1.740848
>
65
smiles = CN1C(CC([OH:1])c2ccccc2)CCCC1CC(=O)c1ccccc1  energy = -1465.836827882957 Hartee
F 8.296736 -2.446493 -1.688779
C 7.326070 -1.944529 -0.867403
C 7.200812 -2.457226 0.409833
C 6.221605 -1.945611 1.238620
C 5.379805 -0.929803 0.787821
C 5.526465 -0.433183 -0.504970
C 6.504015 -0.941054 -1.340661
O 4.435310 -0.453047 1.633542
H 7.861384 -3.241718 0.742774
H 6.094522 -2.320925 2.241398
H 4.869100 0.351399 -0.849017
H 6.631836 -0.568240 -2.344528
H 3.937178 0.271490 1.194184
C -1.373354 0.776035 -1.446896
N -1.149137 -0.319921 -0.514022
C -0.336747 0.131004 0.624747
C 1.106844 0.426054 0.168642
C 1.692172 1.685142 0.822195
O 3.085541 1.701123 0.505134
C 1.006365 2.938120 0.334401
C 1.275646 3.423136 -0.940478
C 0.638275 4.558307 -1.408369
C -0.279691 5.217714 -0.607575
C -0.546643 4.745310 0.666670
C 0.097867 3.614330 1.138091
C -0.265615 -0.906356 1.747401
C -1.648424 -1.355402 2.185055
C -2.324488 -1.952865 0.963058
C -2.438408 -0.910175 -0.148080
C -3.056456 -1.592671 -1.387388
C -4.352555 -2.291860 -1.067110
O -4.476491 -3.499081 -1.201723
C -5.476541 -1.464045 -0.570591
C -5.602198 -0.102341 -0.845912
C -6.678331 0.610693 -0.349824
C -7.638271 -0.018538 0.427465
C -7.528414 -1.373508 0.698892
C -6.459402 -2.090913 0.198183
H -0.495813 1.409861 -1.515548
H -1.575484 0.378495 -2.439541
H -2.215204 1.413978 -1.134413
H -0.782353 1.056153 1.037518
H 1.747047 -0.415177 0.436552
H 1.166118 0.531299 -0.912720
H 1.579605 1.608299 1.914197
H 3.465149 2.531416 0.820920
H 1.994192 2.907104 -1.561524
H 0.855648 4.926191 -2.400178
H -0.781507 6.100982 -0.973845
H -1.255609 5.260933 1.297771
H -0.104693 3.255542 2.137513
H 0.284164 -1.778345 1.389627
H 0.287845 -0.473172 2.582126
H -1.575693 -2.095120 2.983649
H -2.228246 -0.506825 2.556955
H -3.327298 -2.308965 1.208356
H -1.743293 -2.803240 0.602819
H -3.129766 -0.117703 0.203408
H -3.254855 -0.861352 -2.169010
H -2.347943 -2.329317 -1.768870
H -4.879196 0.398412 -1.469983
H -6.771331 1.663391 -0.573022
H -8.474311 0.544661 0.814691
H -8.277124 -1.869993 1.297763
H -6.358035 -3.148170 0.396625
>
30
smiles = [O:1]=CN1CCOCC1  energy = -807.5569108798253 Hartee
F -6.131328 -0.304705 0.097278
C -4.788037 -0.060673 0.022540
C -4.351485 1.246615 -0.077067
C -2.993872 1.490215 -0.152046
C -2.088447 0.430464 -0.127378
C -2.555549 -0.877521 -0.026861
C -3.913082 -1.128812 0.049201
O -0.764630 0.710845 -0.200803
H -5.066261 2.053688 -0.095208
H -2.616474 2.497236 -0.230505
H -1.845535 -1.691322 -0.009543
H -4.292372 -2.135283 0.127361
H -0.252002 -0.128770 -0.184174
O 0.816211 -1.536771 -0.116726
C 2.033792 -1.677479 -0.166344
N 2.936716 -0.830895 0.304417
C 4.362119 -1.013051 0.139294
C 4.921001 0.167120 -0.668047
O 4.615531 1.396780 -0.043839
C 3.217509 1.572175 0.089169
C 2.595519 0.441109 0.914766
H 2.475025 -2.579806 -0.617497
H 4.563011 -1.952431 -0.375311
H 4.833288 -1.027173 1.127421
H 4.501212 0.149911 -1.684567
H 6.009072 0.116124 -0.721331
H 3.077227 2.531314 0.587835
H 2.747580 1.605067 -0.904030
H 3.004522 0.461154 1.929792
H 1.512952 0.551086 0.950907
>
37
smiles = C1C[NH:1]C(C1)c1ccccc1  energy = -849.9859505110093 Hartee
F 5.048073 1.210099 -0.287708
C 4.012822 0.322866 -0.171362
C 2.730524 0.751309 -0.449861
C 1.686842 -0.147911 -0.331944
C 1.928051 -1.462320 0.063865
C 3.236380 -1.865373 0.339274
C 4.284047 -0.973782 0.222806
O 0.940369 -2.370807 0.194468
H 2.555777 1.771356 -0.753577
H 0.676981 0.171343 -0.536827
H 3.411100 -2.884744 0.644591
H 5.298798 -1.272368 0.432298
H 0.054348 -1.975354 -0.047029
C -3.845812 -2.080301 -0.331144
C -2.418717 -2.619964 -0.486099
N -1.553461 -1.444966 -0.437693
C -2.143017 -0.577272 0.594491
C -3.666273 -0.898255 0.631178
C -1.849497 0.877148 0.343351
C -1.148942 1.630304 1.276857
C -0.881383 2.968587 1.044907
C -1.306995 3.570178 -0.127147
C -2.006003 2.827869 -1.064591
C -2.277003 1.492185 -0.829237
H -4.530980 -2.831695 0.054352
H -4.220395 -1.737724 -1.297672
H -2.260049 -3.177417 -1.408356
H -2.161268 -3.259637 0.362582
H -1.590671 -0.966526 -1.335468
H -1.691634 -0.874968 1.548186
H -3.963753 -1.167098 1.643433
H -4.255782 -0.034663 0.325846
H -0.807464 1.164601 2.189834
H -0.335274 3.541182 1.780051
H -1.096128 4.613478 -0.310278
H -2.342498 3.291167 -1.980764
H -2.832624 0.927772 -1.565789
>
24
smiles = [NH2:1]CC=C  energy = -579.751382887127 Hartee
F -4.371285 -1.391389 0.075545
C -3.235382 -0.630490 0.021070
C -2.028318 -1.249661 -0.234694
C -0.882298 -0.477775 -0.288006
C -0.946428 0.899794 -0.085605
C -2.182902 1.496261 0.170206
C -3.331982 0.732898 0.224983
O 0.146245 1.687932 -0.127821
H -1.992807 -2.316631 -0.388939
H 0.070907 -0.941746 -0.487992
H -2.221413 2.562878 0.324100
H -4.292677 1.181251 0.422402
H 0.971457 1.150927 -0.303974
N 2.508506 0.383069 -0.570741
C 3.053741 -0.104523 0.690392
C 4.467906 -0.615808 0.660710
C 5.258677 -0.649229 -0.396095
H 2.531493 -0.355755 -1.267836
H 3.079177 1.148094 -0.918127
H 2.400804 -0.906672 1.052829
H 2.992432 0.713339 1.416948
H 4.821204 -0.976415 1.617669
H 6.263653 -1.030701 -0.338174
H 4.949745 -0.299803 -1.368824
>
30
smiles = C[N:1](C)CC=C  energy = -658.307789022088 Hartee
F -4.746191 -0.449667 -0.832468
C -3.498216 -0.208100 -0.326216
C -2.407592 -0.808949 -0.922359
C -1.148124 -0.562976 -0.407509
C -0.986448 0.274522 0.694013
C -2.108261 0.868792 1.274223
C -3.369517 0.629124 0.765738
O 0.223894 0.539358 1.226285
H -2.547951 -1.455774 -1.774038
H -0.281180 -1.017864 -0.859505
H -1.971381 1.516736 2.125365
H -4.244844 1.081294 1.204009
H 0.945184 0.062906 0.736466
C 2.828567 -1.504493 1.364474
N 2.472959 -0.727641 0.187131
C 2.495049 -1.558611 -1.005720
C 3.354686 0.437839 0.050225
C 2.932598 1.330297 -1.082134
C 2.078275 2.326867 -0.940876
H 2.128543 -2.332401 1.467867
H 3.848142 -1.910716 1.305966
H 2.752521 -0.872739 2.247729
H 1.843497 -2.418515 -0.854206
H 3.504605 -1.926595 -1.238507
H 2.129141 -0.981790 -1.853307
H 3.293265 0.993836 0.988947
H 4.399463 0.117749 -0.101062
H 3.370506 1.118079 -2.048716
H 1.787962 2.949877 -1.770135
H 1.630293 2.555670 0.011992
>
36
smiles = CN(C)C=[N:1]c1ccccc1  energy = -866.0196039201035 Hartee
F 5.200407 -0.915011 -1.387150
C 4.067158 -0.769595 -0.634254
C 4.126095 -1.028119 0.722141
C 2.980898 -0.876952 1.478228
C 1.785542 -0.470408 0.881355
C 1.757825 -0.220341 -0.490287
C 2.900488 -0.369488 -1.254466
O 0.696110 -0.330898 1.661864
H 5.055305 -1.341806 1.170530
H 2.989942 -1.070858 2.538945
H 0.832572 0.086529 -0.953997
H 2.891848 -0.181172 -2.316666
H -0.087568 -0.015426 1.125591
C 0.121689 2.820177 1.006305
N -0.878861 2.823156 -0.034477
C -0.948720 4.016568 -0.839182
C -1.611158 1.749074 -0.313602
N -1.447776 0.601017 0.248936
C -2.357502 -0.425812 0.021211
C -3.733760 -0.199695 -0.055402
C -4.608263 -1.253694 -0.240178
C -4.130588 -2.548720 -0.349758
C -2.767273 -2.783189 -0.260606
C -1.886065 -1.737280 -0.071372
H 1.111106 2.590012 0.602806
H 0.152509 3.804627 1.472157
H -0.135067 2.075417 1.755461
H 0.006600 4.190538 -1.341654
H -1.728612 3.921714 -1.591499
H -1.169564 4.880183 -0.207781
H -2.367840 1.904454 -1.090607
H -4.115709 0.806036 0.055930
H -5.670736 -1.061903 -0.294474
H -4.816127 -3.370480 -0.494607
H -2.386954 -3.791675 -0.337657
H -0.825979 -1.928272 -0.005048
>
37
smiles = CN(C)C(=[O:1])c1ccc(cc1)[N+]([O-])=O  energy = -1090.3455472594237 Hartee
F -6.583608 -0.839957 0.436911
C -5.251880 -0.727143 0.148055
C -4.659623 0.518941 0.206532
C -3.312754 0.628175 -0.085929
C -2.574025 -0.500261 -0.433678
C -3.197929 -1.746375 -0.483535
C -4.543158 -1.863520 -0.192409
O -1.253827 -0.426209 -0.726161
H -5.246239 1.382982 0.475713
H -2.821156 1.589119 -0.050259
H -2.613599 -2.611428 -0.753813
H -5.041413 -2.819156 -0.227156
H -0.950155 0.509502 -0.632217
C 2.961027 3.367604 0.538198
N 1.573950 3.283304 0.146128
C 0.893561 4.553759 0.018682
C 0.921654 2.145624 -0.067207
O -0.284406 2.103251 -0.351726
C 1.683905 0.857748 0.023886
C 2.566371 0.495766 -0.992442
C 3.182641 -0.738723 -0.964557
C 2.911741 -1.609784 0.086929
C 2.025952 -1.261656 1.102138
C 1.407701 -0.028111 1.062420
N 3.552207 -2.889880 0.120163
O 4.319711 -3.172418 -0.782885
O 3.302694 -3.634708 1.051054
H 3.362247 2.381133 0.751304
H 3.043631 3.986576 1.433146
H 3.547267 3.831338 -0.257926
H -0.123336 4.376074 -0.325010
H 0.865235 5.064019 0.982534
H 1.417425 5.181154 -0.703161
H 2.760548 1.176867 -1.805941
H 3.867699 -1.042702 -1.740671
H 1.829584 -1.962287 1.898413
H 0.707161 0.250861 1.834041
>
51
smiles = [O:1]=P(Oc1ccccc1)(Oc1ccccc1)Oc1ccccc1  energy = -1743.2979625794867 Hartee
F 6.239172 -1.634376 -1.058340
C 5.170161 -0.802687 -1.236065
C 5.362388 0.562887 -1.144367
C 4.277445 1.399818 -1.319371
C 3.014744 0.870267 -1.586008
C 2.851324 -0.509466 -1.678472
C 3.931908 -1.354236 -1.500404
O 1.982040 1.733471 -1.749696
H 6.344768 0.956664 -0.938426
H 4.388229 2.470164 -1.254106
H 1.871455 -0.913347 -1.885759
H 3.820434 -2.424750 -1.566979
H 1.148432 1.239652 -1.866895
O -0.453057 0.325843 -1.641395
P -0.763487 -0.057954 -0.255925
O -1.209006 -1.556873 -0.000200
C -2.322176 -2.164623 -0.577119
C -2.598878 -3.461098 -0.166398
C -3.695132 -4.119047 -0.696248
C -4.507185 -3.487926 -1.625106
C -4.220502 -2.194654 -2.026883
C -3.124960 -1.525359 -1.503421
O 0.536817 0.060965 0.631291
C 0.693952 -0.278444 1.974207
C -0.365823 -0.608391 2.798446
C -0.117349 -0.925440 4.125129
C 1.175154 -0.909098 4.619441
C 2.228999 -0.572164 3.784907
C 1.994511 -0.255571 2.458393
O -1.953577 0.765027 0.425440
C -2.143175 2.125969 0.185612
C -1.079841 2.978201 -0.049872
C -1.327377 4.325751 -0.258042
C -2.622926 4.812300 -0.220546
C -3.679311 3.949613 0.023530
C -3.445920 2.600123 0.225038
H -1.953084 -3.931753 0.558067
H -3.912967 -5.127006 -0.379105
H -5.361204 -4.003740 -2.035805
H -4.846494 -1.696424 -2.750979
H -2.881756 -0.520582 -1.813771
H -1.370945 -0.617114 2.406987
H -0.943513 -1.184825 4.769052
H 1.361601 -1.157636 5.652770
H 3.239521 -0.555847 4.162663
H 2.797560 0.007819 1.788872
H -0.074782 2.584473 -0.076766
H -0.498652 4.989423 -0.449154
H -2.809664 5.862487 -0.383155
H -4.691176 4.323087 0.053258
H -4.253913 1.910132 0.411341
>
42
smiles = CC1(C)CCCC(C)(C)[NH:1]1  energy = -815.5054304250931 Hartee
F -5.781111 0.436004 0.853142
C -4.534696 0.166128 0.357160
C -3.428519 0.506084 1.109123
C -2.170273 0.232611 0.604944
C -2.021492 -0.374348 -0.640995
C -3.162099 -0.707645 -1.375948
C -4.421890 -0.438533 -0.880515
O -0.820329 -0.661215 -1.174234
H -3.555760 0.976089 2.071673
H -1.295748 0.492358 1.180322
H -3.037124 -1.177993 -2.338295
H -5.308782 -0.690313 -1.439990
H -0.059575 -0.358221 -0.593945
C 2.040467 -2.044979 -0.786664
C 2.207198 -1.165143 0.460463
C 1.690240 -1.954981 1.669260
C 3.689061 -0.823708 0.681414
C 4.258921 0.097826 -0.404628
C 3.186797 0.977199 -1.060810
C 2.009887 1.300459 -0.136848
C 0.948536 2.073079 -0.937092
C 2.461552 2.190180 1.032876
N 1.381726 0.052292 0.336820
H 2.363104 -1.533844 -1.685893
H 2.631937 -2.950455 -0.675601
H 0.998859 -2.325719 -0.913658
H 0.637061 -2.194782 1.538496
H 2.242191 -2.885134 1.776210
H 1.808414 -1.382846 2.588963
H 4.265447 -1.748979 0.719723
H 3.787648 -0.349245 1.660578
H 5.032367 0.727183 0.039685
H 4.739647 -0.500026 -1.180315
H 3.636545 1.912683 -1.396165
H 2.786504 0.479872 -1.944622
H 0.609283 1.486295 -1.786398
H 0.089595 2.303381 -0.311141
H 1.363691 3.007467 -1.305968
H 3.204919 1.698041 1.652874
H 1.607730 2.449444 1.658297
H 2.893901 3.113091 0.653899
H 0.956552 0.245920 1.238677
>
52
smiles = C[N:1](C)CCCn1c2ccccc2c2ccccc12  energy = -1175.539316986472 Hartee
F 8.761504 1.238221 -0.201707
C 7.540951 0.624605 -0.268346
C 6.516229 1.086971 0.532766
C 5.283958 0.463169 0.463414
C 5.084531 -0.613069 -0.398143
C 6.139219 -1.056372 -1.197654
C 7.372709 -0.438919 -1.134842
O 3.899108 -1.251548 -0.492888
H 6.685396 1.920369 1.196211
H 4.469236 0.809885 1.079210
H 5.972613 -1.889166 -1.862019
H 8.196824 -0.771508 -1.745682
H 3.228621 -0.862117 0.125801
C 1.767808 0.691938 1.956123
N 1.731678 -0.457214 1.067456
C 1.547093 -1.693516 1.811251
C 0.802039 -0.301321 -0.045163
C -0.684260 -0.172585 0.313383
C -1.538988 -0.077131 -0.954488
N -2.938304 0.044563 -0.644143
C -3.617515 1.221991 -0.441844
C -3.170827 2.533575 -0.539377
C -4.076670 3.547299 -0.293340
C -5.400910 3.274428 0.045666
C -5.852998 1.973787 0.148460
C -4.960846 0.936930 -0.094151
C -5.076761 -0.493663 -0.071959
C -6.122845 -1.366174 0.200778
C -5.885022 -2.724883 0.139814
C -4.622804 -3.217145 -0.187924
C -3.566853 -2.369972 -0.463858
C -3.797847 -1.001330 -0.407586
H 2.600950 0.573588 2.649267
H 0.851467 0.805673 2.549103
H 1.919867 1.596680 1.369220
H 2.399000 -1.830355 2.477233
H 1.515041 -2.528740 1.114492
H 0.633730 -1.697943 2.419239
H 0.937695 -1.167715 -0.698504
H 1.112534 0.587859 -0.602063
H -0.852382 0.719966 0.919134
H -1.008196 -1.040806 0.890017
H -1.395130 -0.969768 -1.568794
H -1.237479 0.791904 -1.544368
H -2.148740 2.765517 -0.797747
H -3.752063 4.575529 -0.363936
H -6.078477 4.095058 0.230766
H -6.878568 1.762628 0.412734
H -7.100642 -0.985435 0.456257
H -6.684682 -3.420150 0.349415
H -4.467238 -4.285783 -0.224631
H -2.595743 -2.769901 -0.712952
>
36
smiles = CCCCc1cccc[n:1]1  energy = -811.904638009183 Hartee
F 5.719047 -0.509348 0.694096
C 4.459610 -0.145709 0.301359
C 3.403173 -0.989338 0.580790
C 2.131963 -0.619021 0.182469
C 1.924247 0.584819 -0.489355
C 3.013130 1.417495 -0.755315
C 4.285561 1.054656 -0.360899
O 0.700982 0.983389 -0.891805
H 3.578103 -1.917923 1.101056
H 1.290554 -1.262226 0.390939
H 2.840546 2.346637 -1.274800
H 5.135192 1.687829 -0.561100
H 0.013967 0.292050 -0.672916
C -3.633679 3.274384 -0.568227
C -2.695387 2.112305 -0.262203
C -2.906421 1.576344 1.151946
C -1.908339 0.465781 1.510704
C -2.084772 -0.732231 0.628526
C -3.151303 -1.611743 0.804346
C -3.289084 -2.685941 -0.056046
C -2.357357 -2.858112 -1.071053
C -1.327187 -1.940584 -1.168673
N -1.194798 -0.910884 -0.343615
H -3.470941 3.638697 -1.580006
H -3.462288 4.096656 0.123569
H -4.673021 2.963136 -0.478734
H -2.865772 1.311610 -0.985753
H -1.659925 2.439334 -0.374587
H -3.926564 1.196850 1.247921
H -2.785242 2.393002 1.866589
H -2.063221 0.171921 2.550868
H -0.894462 0.850566 1.401110
H -3.854652 -1.449931 1.606363
H -4.107913 -3.380791 0.060777
H -2.427719 -3.681481 -1.763701
H -0.567261 -2.021368 -1.934935
>
35
smiles = CN1CC[N:1](C)CC1  energy = -752.9343326135239 Hartee
F -5.492842 -1.330503 0.024650
C -4.327026 -0.620744 -0.060388
C -3.155689 -1.205798 0.377159
C -1.978865 -0.484781 0.289132
C -1.978439 0.807028 -0.232211
C -3.179150 1.371827 -0.665656
C -4.358663 0.659241 -0.580794
O -0.851587 1.542309 -0.339101
H -3.170288 -2.207062 0.777655
H -1.051663 -0.922312 0.624259
H -3.166535 2.372567 -1.067073
H -5.293309 1.082786 -0.912109
H -0.063298 1.048222 0.007883
C 4.115596 -1.175609 -1.642429
N 4.152324 -0.621881 -0.303714
C 3.300438 -1.315711 0.650115
C 1.810612 -0.965810 0.505616
N 1.547345 0.471783 0.562007
C 1.618718 1.022232 1.907906
C 2.407797 1.165346 -0.398229
C 3.894446 0.810063 -0.245541
H 3.138304 -1.107415 -2.139173
H 4.402369 -2.225430 -1.588498
H 4.848998 -0.649169 -2.252272
H 3.647073 -1.041161 1.651747
H 3.439535 -2.391411 0.528382
H 1.243180 -1.460715 1.296624
H 1.444066 -1.325223 -0.461428
H 0.896607 0.500761 2.535821
H 2.606417 0.938974 2.373688
H 1.343113 2.075131 1.864423
H 2.265220 2.240558 -0.280675
H 2.066110 0.885583 -1.399343
H 4.262130 1.165206 0.722569
H 4.473909 1.303155 -1.027647
>
36
smiles = c1ccc2c(c1)c[n:1]c1ccccc21  energy = -961.8686100111387 Hartee
F 6.045747 -0.674754 -1.794505
C 5.031801 -0.512466 -0.890115
C 5.345858 -0.360225 0.447047
C 4.319412 -0.196892 1.356004
C 2.990169 -0.186066 0.929029
C 2.705304 -0.341293 -0.426792
C 3.727749 -0.505147 -1.343137
O 2.023091 -0.020704 1.854559
H 6.376868 -0.370662 0.763172
H 4.526915 -0.075336 2.407254
H 1.677910 -0.330662 -0.757976
H 3.521973 -0.625594 -2.395086
H 1.121456 -0.043625 1.428648
C -4.381713 -2.756343 -0.189642
C -5.075180 -1.618754 -0.614119
C -4.474732 -0.383421 -0.606835
C -3.148706 -0.232624 -0.170974
C -2.452494 -1.388972 0.256210
C -3.084866 -2.643137 0.240338
C -1.107741 -1.242066 0.696980
N -0.473930 -0.115972 0.735423
C -1.110110 1.026929 0.336620
C -0.384991 2.227493 0.401078
C -0.967335 3.406963 0.012252
C -2.285545 3.415668 -0.449541
C -3.010586 2.251024 -0.518380
C -2.447956 1.025768 -0.128915
H -4.871796 -3.718281 -0.202757
H -6.096271 -1.715807 -0.952563
H -5.034230 0.475764 -0.939979
H -2.531296 -3.509248 0.572074
H -0.556173 -2.115402 1.024302
H 0.630332 2.197522 0.764556
H -0.409999 4.330135 0.062473
H -2.737317 4.348141 -0.754239
H -4.027341 2.284639 -0.876417
>
24
smiles = c1cc[n:1]cc1  energy = -654.7412446410062 Hartee
F 4.719763 -1.404408 0.298164
C 3.597952 -0.635762 0.146997
C 2.359398 -1.221650 0.316286
C 1.227500 -0.442538 0.161346
C 1.338748 0.908896 -0.161431
C 2.605576 1.472762 -0.323965
C 3.740508 0.701693 -0.170437
O 0.260123 1.702652 -0.324019
H 2.288408 -2.268858 0.564550
H 0.248575 -0.878583 0.291177
H 2.678757 2.519824 -0.571565
H 4.724909 1.124240 -0.294061
H -0.579034 1.181717 -0.207198
C -4.684003 -0.675334 0.067983
C -4.194381 0.134280 1.082097
C -2.899175 0.614313 0.973615
N -2.110185 0.333133 -0.053908
C -2.580845 -0.440514 -1.022255
C -3.860549 -0.971061 -1.008046
H -5.688867 -1.068385 0.115396
H -4.801667 0.388951 1.936077
H -2.465085 1.250120 1.733417
H -1.896478 -0.636711 -1.836947
H -4.201452 -1.596305 -1.817959
>
27
smiles = CC(=O)n1cc[n:1]c1  energy = -785.281537469511 Hartee
F -5.701977 -1.116083 0.745135
C -4.550678 -0.470840 0.384605
C -4.631853 0.819627 -0.103033
C -3.467652 1.466865 -0.467405
C -2.234080 0.825865 -0.344051
C -2.183834 -0.474848 0.153555
C -3.345079 -1.130120 0.519932
O -1.122415 1.497795 -0.713871
H -5.592148 1.301707 -0.193808
H -3.493609 2.473569 -0.853208
H -1.228778 -0.967214 0.253295
H -3.322269 -2.137022 0.905928
H -0.321265 0.927897 -0.599290
C 4.907360 1.290613 1.094084
C 4.689252 0.006055 0.362261
O 5.549672 -0.806044 0.119316
N 3.371639 -0.228591 -0.054707
C 2.953413 -1.341602 -0.760510
C 1.624891 -1.180551 -0.974032
N 1.206778 0.001468 -0.416831
C 2.255405 0.544724 0.118273
H 5.956376 1.366102 1.367629
H 4.636293 2.133167 0.461259
H 4.295473 1.319699 1.993234
H 3.639220 -2.116497 -1.031320
H 0.934464 -1.819136 -1.486285
H 2.244186 1.483614 0.631475
>
46
smiles = CC(Nc1ccc(C)cc1)=[N:1]c1ccccc1  energy = -1096.9602080772083 Hartee
F -3.300970 4.193915 -0.671845
C -2.551207 3.192152 -0.117764
C -1.364805 2.831354 -0.724839
C -0.612649 1.815578 -0.165031
C -1.048429 1.170915 0.990745
C -2.248512 1.561430 1.585236
C -3.006262 2.574288 1.031261
O -0.339810 0.180410 1.573445
H -1.039853 3.339912 -1.618741
H 0.320859 1.520648 -0.618970
H -2.572216 1.055364 2.480740
H -3.937256 2.885349 1.477703
H 0.420113 -0.090557 0.992239
C 3.221320 -2.769835 0.556868
C 1.928395 -2.047387 0.284846
N 0.840327 -2.852344 0.280921
C -0.482176 -2.536831 -0.048316
C -1.505474 -3.299065 0.508384
C -2.824011 -3.033938 0.194000
C -3.158999 -2.013187 -0.687505
C -4.589943 -1.699379 -1.001802
C -2.128931 -1.276531 -1.260374
C -0.806836 -1.531701 -0.953715
N 1.802094 -0.780303 0.128587
C 2.846484 0.113825 -0.039089
C 3.756270 -0.012923 -1.091862
C 4.717524 0.956343 -1.304465
C 4.792584 2.063118 -0.474908
C 3.889751 2.197751 0.568271
C 2.919283 1.239415 0.784811
H 4.039913 -2.061139 0.650706
H 3.138935 -3.338842 1.481451
H 3.441735 -3.460998 -0.255309
H 0.974432 -3.780760 0.656679
H -1.266282 -4.097223 1.196835
H -3.606218 -3.628662 0.643802
H -4.933801 -0.874586 -0.376426
H -5.228697 -2.558736 -0.812308
H -4.699983 -1.397148 -2.041058
H -2.365216 -0.487109 -1.958868
H -0.023572 -0.955621 -1.417844
H 3.688237 -0.869284 -1.748257
H 5.413406 0.845453 -2.124069
H 5.546658 2.817677 -0.642714
H 3.939899 3.059464 1.218196
H 2.218921 1.344464 1.600194
>
25
smiles = Cn1ccc[n:1]1  energy = -671.9617832327316 Hartee
F 4.850225 -1.048612 0.526375
C 3.649298 -0.464700 0.228374
C 3.632239 0.849146 -0.199277
C 2.418144 1.434330 -0.500596
C 1.233451 0.708153 -0.373232
C 1.281840 -0.614202 0.063379
C 2.493458 -1.207432 0.366117
O 0.068871 1.319618 -0.676813
H 4.556234 1.397062 -0.293378
H 2.367609 2.457278 -0.838284
H 0.363049 -1.171402 0.165133
H 2.547521 -2.230343 0.703848
H -0.692172 0.690788 -0.555367
C -3.012275 1.720135 0.873845
N -3.182291 0.408555 0.313793
C -4.291425 -0.348387 0.317586
C -3.975200 -1.540587 -0.299409
C -2.628708 -1.407074 -0.645228
N -2.166190 -0.225772 -0.264693
H -3.923010 2.299642 0.733212
H -2.181597 2.212271 0.371378
H -2.790247 1.654494 1.941518
H -5.210797 -0.002110 0.744398
H -4.616070 -2.379081 -0.478025
H -1.989074 -2.103808 -1.150361
>
32
smiles = CCOC(=[O:1])N(C)C  energy = -808.7815514160144 Hartee
F -5.628528 0.545898 -0.791042
C -4.385901 0.197782 -0.339041
C -3.275660 0.643895 -1.028622
C -2.021282 0.289161 -0.567762
C -1.888271 -0.502904 0.569798
C -3.026463 -0.939228 1.246867
C -4.283002 -0.588992 0.792308
O -0.674004 -0.869630 1.046278
H -3.396751 1.256314 -1.907959
H -1.132652 0.620257 -1.084575
H -2.907483 -1.551797 2.126118
H -5.173927 -0.917466 1.303321
H 0.027796 -0.498658 0.469107
C 2.385450 2.713706 1.170828
C 2.865905 2.320240 -0.218304
O 3.418696 0.997959 -0.232835
C 2.552737 -0.026135 -0.360267
O 1.347252 0.142286 -0.533438
N 3.132504 -1.227128 -0.295137
C 4.544001 -1.426435 -0.051522
C 2.348437 -2.431861 -0.464752
H 3.196954 2.623649 1.889101
H 1.564911 2.070791 1.481937
H 2.037628 3.742234 1.151865
H 3.686859 2.959780 -0.547653
H 2.042892 2.369861 -0.937906
H 5.016379 -0.478288 0.184933
H 5.017819 -1.854673 -0.937185
H 4.668450 -2.115094 0.785373
H 2.277805 -2.972751 0.480811
H 1.348261 -2.167696 -0.798520
H 2.823026 -3.069950 -1.210657
>
43
smiles = CNC(=[N:1]c1ccccc1)c1ccccc1  energy = -1057.66062322907 Hartee
F 5.002718 -1.933110 1.514825
C 3.870751 -1.751707 0.767454
C 2.724293 -1.302312 1.391009
C 1.583599 -1.116165 0.632656
C 1.593305 -1.374454 -0.737003
C 2.767209 -1.835132 -1.336354
C 3.910414 -2.025642 -0.586246
O 0.505887 -1.202503 -1.513597
H 2.730062 -1.103807 2.451153
H 0.675483 -0.767591 1.098923
H 2.761863 -2.037688 -2.395391
H 4.823679 -2.379216 -1.037878
H -0.224188 -0.748288 -1.007262
C -2.970081 1.645869 1.977362
N -1.781944 2.033249 1.256869
C -1.119154 1.318873 0.322820
N -1.437018 0.183074 -0.183805
C -2.655230 -0.471497 -0.137517
C -3.816537 0.118033 -0.644688
C -4.994241 -0.601032 -0.705809
C -5.038752 -1.913586 -0.265408
C -3.886376 -2.510417 0.221785
C -2.701134 -1.804421 0.277306
C 0.178726 1.896808 -0.104134
C 1.062693 2.438150 0.824918
C 2.279429 2.949420 0.411063
C 2.619596 2.935037 -0.931693
C 1.740990 2.402783 -1.861197
C 0.527887 1.880851 -1.451263
H -2.988927 0.565765 2.115065
H -2.960118 2.125207 2.955019
H -3.881628 1.939304 1.447662
H -1.403907 2.942456 1.472686
H -3.775039 1.135944 -1.007062
H -5.884412 -0.132755 -1.101591
H -5.962348 -2.471248 -0.310414
H -3.910628 -3.537514 0.556755
H -1.801396 -2.272071 0.650324
H 0.816151 2.430833 1.876932
H 2.966102 3.355813 1.138849
H 3.569966 3.335001 -1.252126
H 2.003592 2.388232 -2.908198
H -0.157446 1.458625 -2.169909
>
36
smiles = CN(C)C=[N:1]c1ccc(F)cc1  energy = -965.2531340680572 Hartee
F -5.656599 0.681988 -1.385474
C -4.585900 0.248751 -0.652066
C -3.328078 0.286266 -1.220071
C -2.248395 -0.154390 -0.477232
C -2.431176 -0.625836 0.821521
C -3.714667 -0.649756 1.369317
C -4.798019 -0.211872 0.633375
O -1.404263 -1.068275 1.577410
H -3.202058 0.655023 -2.225835
H -1.254889 -0.132813 -0.898072
H -3.842906 -1.015272 2.375750
H -5.795251 -0.224638 1.043472
H -0.549484 -1.006799 1.071127
C 3.882278 -1.660271 -0.140706
N 2.731601 -2.523416 -0.268909
C 3.029521 -3.886819 -0.639387
C 1.472354 -2.132976 -0.053599
N 0.979221 -0.988254 0.234685
C 1.549480 0.267878 0.171884
C 2.041530 0.789785 -1.030442
C 2.471647 2.099772 -1.105794
C 2.406356 2.886532 0.027701
F 2.839905 4.181912 -0.041662
C 1.908708 2.410008 1.226190
C 1.471001 1.102818 1.291966
H 4.203043 -1.278806 -1.114315
H 4.703195 -2.226694 0.299920
H 3.653064 -0.816998 0.505936
H 2.111842 -4.460484 -0.742300
H 3.658031 -4.357400 0.120819
H 3.565229 -3.904553 -1.591316
H 0.746724 -2.941693 -0.079720
H 2.067884 0.162168 -1.908802
H 2.852074 2.513087 -2.026760
H 1.862951 3.060007 2.085624
H 1.069310 0.709302 2.213043
>
38
smiles = [NH:1]=C(c1ccccc1)c1ccccc1  energy = -963.0423059153086 Hartee
F 5.298098 0.195647 1.970757
C 4.390250 -0.287966 1.067754
C 4.837928 -0.717175 -0.167036
C 3.917936 -1.200586 -1.076133
C 2.561228 -1.256418 -0.750684
C 2.142626 -0.822941 0.506288
C 3.056394 -0.333240 1.420557
O 1.701847 -1.731644 -1.673063
H 5.888511 -0.669289 -0.405814
H 4.231772 -1.541487 -2.049888
H 1.095459 -0.868237 0.760851
H 2.744073 0.008461 2.394668
H 0.759530 -1.651286 -1.353829
N -0.902833 -1.510722 -0.895309
C -1.550856 -0.494232 -0.480288
C -2.954836 -0.537534 -0.025772
C -3.833155 0.495659 -0.349165
C -5.156959 0.430817 0.044330
C -5.614926 -0.653384 0.776888
C -4.746487 -1.681328 1.107166
C -3.425904 -1.629890 0.700790
C -0.860035 0.805392 -0.442357
C 0.051689 1.147775 -1.439585
C 0.720628 2.355931 -1.384629
C 0.497439 3.228140 -0.331079
C -0.405972 2.893011 0.664965
C -1.087902 1.691756 0.609404
H -1.432313 -2.379336 -0.913673
H -3.476485 1.337692 -0.924058
H -5.833750 1.230527 -0.217675
H -6.647304 -0.697363 1.090158
H -5.098480 -2.525331 1.681758
H -2.747004 -2.427430 0.970844
H 0.218093 0.466273 -2.259195
H 1.422390 2.615097 -2.163122
H 1.026139 4.168657 -0.285830
H -0.579428 3.570177 1.488246
H -1.783544 1.427538 1.392930
>
37
smiles = C[N:1]1CCc2ccccc2C1  energy = -849.9832974477271 Hartee
F -6.538944 0.080049 -0.928191
C -5.283708 -0.052737 -0.401259
C -5.125935 -0.739428 0.787712
C -3.856689 -0.872974 1.314672
C -2.755473 -0.323339 0.656104
C -2.946612 0.365896 -0.539265
C -4.214461 0.503666 -1.074128
O -1.535299 -0.483204 1.210555
H -5.985347 -1.159576 1.285360
H -3.696484 -1.402232 2.240337
H -2.097788 0.794584 -1.047934
H -4.377073 1.033209 -1.999664
H -0.825016 -0.073105 0.649650
C 0.706417 1.099622 -1.364047
N 0.739713 0.454696 -0.059957
C 1.276257 1.313046 0.990133
C 2.733943 1.721422 0.756051
C 3.573650 0.562266 0.287616
C 4.958641 0.683900 0.248001
C 5.750922 -0.355041 -0.201626
C 5.161729 -1.536844 -0.623060
C 3.786283 -1.664859 -0.593043
C 2.983583 -0.623968 -0.141019
C 1.485518 -0.798340 -0.090214
H 1.702536 1.273332 -1.787377
H 0.152673 0.462942 -2.054746
H 0.192735 2.056280 -1.274136
H 1.196528 0.756066 1.927476
H 0.644948 2.202012 1.067917
H 2.783182 2.516031 0.004465
H 3.150335 2.128807 1.679672
H 5.414657 1.607412 0.576907
H 6.825381 -0.245630 -0.223833
H 5.773899 -2.353296 -0.977322
H 3.321350 -2.583530 -0.922411
H 1.147368 -1.385538 -0.947608
H 1.226622 -1.359164 0.816462
>
29
smiles = COC(=[O:1])N(C)C  energy = -769.486574704893 Hartee
F -5.409580 -1.066056 -0.651823
C -4.216578 -0.523414 -0.261922
C -3.043777 -1.138177 -0.654353
C -1.839947 -0.585926 -0.257528
C -1.818691 0.568091 0.521715
C -3.018127 1.168187 0.903236
C -4.224794 0.622023 0.510841
O -0.656179 1.135179 0.924533
H -3.078212 -2.030992 -1.258262
H -0.904729 -1.042232 -0.546797
H -2.985705 2.060744 1.507243
H -5.161719 1.072424 0.796968
H 0.097895 0.607947 0.581899
C 2.083517 2.184755 -0.912550
O 3.108872 1.255823 -0.566340
C 2.703300 0.040248 -0.145796
O 1.517290 -0.266566 -0.055768
N 3.708673 -0.786685 0.152004
C 5.105848 -0.435223 0.030295
C 3.435157 -2.129301 0.616587
H 1.509127 2.470582 -0.029457
H 1.410439 1.751798 -1.654740
H 2.602867 3.045849 -1.324514
H 5.201864 0.592087 -0.305717
H 5.594813 -0.547756 0.999528
H 5.589088 -1.099628 -0.688590
H 3.875651 -2.275613 1.603889
H 2.358742 -2.270588 0.675736
H 3.860079 -2.856390 -0.077352
>
36
smiles = CN(C)C=NC(=[S:1])N(C)C  energy = -1205.2782548940056 Hartee
F 6.456614 -0.879243 0.132035
C 5.148378 -0.486552 0.082729
C 4.159573 -1.448562 0.142456
C 2.837796 -1.046139 0.091851
C 2.518961 0.304252 -0.016430
C 3.536940 1.254884 -0.074288
C 4.859829 0.860572 -0.024722
O 1.235005 0.735973 -0.072931
H 4.423078 -2.490844 0.226251
H 2.043270 -1.777318 0.133348
H 3.274982 2.297453 -0.157825
H 5.660425 1.581418 -0.068313
H 0.622279 -0.029971 -0.021688
C -3.213919 3.038493 0.794414
N -2.132765 2.554866 -0.028348
C -1.222593 3.549818 -0.533416
C -1.986227 1.277826 -0.304395
N -2.830723 0.372115 0.089809
C -2.573710 -0.945189 -0.032795
S -1.000048 -1.566904 -0.106543
N -3.635066 -1.759098 -0.012841
C -4.986997 -1.249855 0.007743
C -3.536575 -3.195930 -0.031759
H -2.813165 3.575724 1.655361
H -3.847282 3.716340 0.219330
H -3.799825 2.190171 1.136428
H -0.387470 3.071647 -1.039578
H -0.835644 4.146935 0.293990
H -1.737909 4.214254 -1.231142
H -1.124648 1.019783 -0.924841
H -5.514587 -1.572473 -0.892528
H -5.510464 -1.639379 0.882965
H -4.960317 -0.165518 0.047737
H -4.007041 -3.591452 -0.934799
H -2.491353 -3.496764 -0.016300
H -4.041991 -3.611001 0.842735
>
49
smiles = CN(C(C)=[N:1]c1ccccc1)c1ccc(C)cc1  energy = -1136.240055778124 Hartee
F -6.559791 -2.080539 -0.752377
C -5.271160 -1.891940 -0.332848
C -4.757530 -2.724617 0.642916
C -3.457511 -2.529295 1.065426
C -2.680460 -1.509116 0.514635
C -3.223927 -0.689241 -0.472169
C -4.525760 -0.876678 -0.898241
O -1.416975 -1.357518 0.964207
H -5.370435 -3.507234 1.061027
H -3.025170 -3.158312 1.827322
H -2.625765 0.102470 -0.896040
H -4.960429 -0.245827 -1.657296
H -0.966423 -0.589513 0.516035
C 1.163269 -1.499664 -0.946755
N 1.897574 -0.335004 -0.494561
C 1.241565 0.788990 -0.145409
C 2.073180 2.006911 0.155767
N -0.046103 0.767170 -0.099643
C -0.848436 1.891844 0.047161
C -0.973126 2.826929 -0.983193
C -1.870810 3.871508 -0.873999
C -2.655983 4.005329 0.259173
C -2.539713 3.079775 1.284104
C -1.649016 2.029276 1.182670
C 3.290087 -0.497008 -0.276834
C 4.138098 -0.739388 -1.350430
C 5.493061 -0.919089 -1.138385
C 6.030675 -0.863128 0.141354
C 7.498739 -1.043537 0.377778
C 5.171304 -0.629107 1.210513
C 3.816077 -0.452233 1.009630
H 0.747978 -2.055776 -0.103060
H 0.344852 -1.180908 -1.591100
H 1.837541 -2.147904 -1.501507
H 1.483414 2.904234 -0.016932
H 2.375835 2.000784 1.201498
H 2.966587 2.028861 -0.462974
H -0.368232 2.714593 -1.873068
H -1.957803 4.585518 -1.680749
H -3.356592 4.822946 0.341180
H -3.150406 3.175596 2.170485
H -1.561107 1.306584 1.980873
H 3.735747 -0.777792 -2.352038
H 6.141696 -1.102395 -1.982779
H 7.943787 -0.104159 0.706246
H 8.004186 -1.365368 -0.529006
H 7.671432 -1.782534 1.158437
H 5.570290 -0.593530 2.213973
H 3.156893 -0.289638 1.849445
>
33
smiles = CC(C)c1cccc[n:1]1  energy = -772.6157429821241 Hartee
F 5.233109 -0.850336 1.002423
C 4.063092 -0.442256 0.422242
C 2.868790 -0.932085 0.911346
C 1.688161 -0.518205 0.322392
C 1.707646 0.376597 -0.746498
C 2.931548 0.855554 -1.217360
C 4.114558 0.446648 -0.634734
O 0.579406 0.807725 -1.346200
H 2.868188 -1.623717 1.739023
H 0.743045 -0.887655 0.690322
H 2.933866 1.548455 -2.043702
H 5.066881 0.808000 -0.988981
H -0.227952 0.380976 -0.938837
C -1.336897 1.784210 1.617795
C -2.540677 1.607186 0.689295
C -2.414829 2.512122 -0.539873
C -2.687330 0.168377 0.265771
C -3.854333 -0.544821 0.530455
C -3.954849 -1.861864 0.116999
C -2.885051 -2.437214 -0.552736
C -1.764326 -1.656424 -0.773184
N -1.666769 -0.396326 -0.374819
H -0.411670 1.577137 1.088919
H -1.409354 1.114038 2.472417
H -1.301308 2.807378 1.984322
H -3.446409 1.887829 1.237580
H -3.272538 2.384344 -1.197499
H -1.511764 2.277099 -1.096439
H -2.370252 3.552868 -0.228050
H -4.669949 -0.068592 1.052773
H -4.851754 -2.430877 0.313451
H -2.919131 -3.459367 -0.894263
H -0.898766 -2.049364 -1.290963
>
49
smiles = CN(C(C)=[N:1]c1ccc(C)cc1)c1ccccc1  energy = -1136.2392593686398 Hartee
F 5.907344 -2.647951 -0.851712
C 4.652524 -2.379868 -0.376144
C 4.168421 -3.119142 0.686101
C 2.902587 -2.844096 1.164166
C 2.129950 -1.837478 0.583047
C 2.643884 -1.111265 -0.489405
C 3.911299 -1.379021 -0.972058
O 0.899095 -1.608045 1.086345
H 4.777014 -3.893107 1.125992
H 2.493567 -3.400050 1.992839
H 2.050254 -0.328721 -0.935839
H 4.322781 -0.821352 -1.798338
H 0.451040 -0.858017 0.606567
C -1.765164 -1.760392 -0.737612
N -2.441242 -0.525000 -0.392998
C -1.719430 0.585043 -0.130733
C -2.470120 1.877213 0.050238
N -0.437161 0.486284 -0.073733
C 0.431426 1.571443 0.004740
C 0.652949 2.400779 -1.094660
C 1.612386 3.394027 -1.040436
C 2.375167 3.593802 0.102386
C 3.429663 4.658474 0.158766
C 2.151849 2.762364 1.195158
C 1.201112 1.763496 1.152560
C -3.840570 -0.591176 -0.183339
C -4.681908 -0.935907 -1.236430
C -6.047057 -1.024109 -1.032080
C -6.582925 -0.771061 0.220305
C -5.746718 -0.434800 1.272127
C -4.379886 -0.349064 1.075591
H -0.948901 -1.545273 -1.426439
H -2.476263 -2.434281 -1.208401
H -1.352687 -2.242613 0.151588
H -1.840631 2.708313 -0.259947
H -3.391156 1.878970 -0.526659
H -2.715434 2.021164 1.101233
H 0.074313 2.249819 -1.996280
H 1.769408 4.023922 -1.905273
H 3.313180 5.365307 -0.659352
H 4.420510 4.208518 0.084748
H 3.379592 5.199506 1.102256
H 2.736525 2.898826 2.094170
H 1.042322 1.122501 2.007707
H -4.264775 -1.123071 -2.214756
H -6.695234 -1.287011 -1.854810
H -7.649021 -0.839055 0.376449
H -6.158835 -0.246723 2.252422
H -3.724233 -0.106220 1.898148
>
66
smiles = CC(=O)C1CCC2C3CCC4=CC(=[O:1])CCC4(C)C3CCC12C  energy = -1374.8219541243893 Hartee
F -10.269398 0.506191 0.725478
C -9.014369 0.051187 0.426548
C -8.775784 -1.309706 0.443133
C -7.507150 -1.765826 0.142360
C -6.490698 -0.863413 -0.170769
C -6.760313 0.503389 -0.180125
C -8.027706 0.967207 0.119837
O -5.262048 -1.351221 -0.456021
H -9.572754 -1.993787 0.687388
H -7.284156 -2.820849 0.144743
H -5.968474 1.195666 -0.425917
H -8.252893 2.021989 0.116447
H -4.642859 -0.602566 -0.645273
C 7.727527 -1.558755 1.567870
C 6.683876 -1.538873 0.485385
O 6.656407 -2.383983 -0.387201
C 5.654417 -0.441249 0.597042
C 6.180863 0.923246 1.068058
C 5.182568 1.958128 0.516294
C 4.118164 1.172391 -0.275943
C 2.846167 0.990291 0.583045
C 2.057956 2.312463 0.531777
C 1.041130 2.317205 -0.602350
C 0.020462 1.255700 -0.392640
C -1.253608 1.415922 -0.796812
C -2.283078 0.419358 -0.626184
O -3.466326 0.662354 -0.882704
C -1.858729 -0.925732 -0.104443
C -0.361313 -1.156789 -0.274400
C 0.462207 0.004815 0.313050
C 0.131894 0.115812 1.819341
C 1.988637 -0.241642 0.176680
C 2.437339 -0.769453 -1.187653
C 3.879893 -1.252926 -1.077312
C 4.844975 -0.126157 -0.678523
C 5.781194 0.173157 -1.855778
H 8.252708 -2.510853 1.558349
H 8.445672 -0.762762 1.380542
H 7.277664 -1.385394 2.540947
H 4.945038 -0.815817 1.346487
H 7.176218 1.104210 0.663934
H 6.249242 0.973343 2.153326
H 4.728820 2.529796 1.324581
H 5.692267 2.669096 -0.133640
H 3.843002 1.719314 -1.179737
H 3.173400 0.838504 1.615777
H 2.752403 3.141578 0.392607
H 1.531432 2.493246 1.469327
H 1.552404 2.119387 -1.548968
H 0.562520 3.293815 -0.692391
H -1.568313 2.338433 -1.266957
H -2.151703 -0.973932 0.947512
H -2.433179 -1.699961 -0.618668
H -0.164384 -1.237096 -1.344109
H -0.074946 -2.096443 0.200132
H 0.115008 -0.878930 2.259415
H 0.876690 0.700186 2.346841
H -0.836225 0.584089 1.976077
H 2.211473 -1.046822 0.886694
H 2.348926 -0.006527 -1.960341
H 1.830963 -1.622227 -1.487122
H 4.194976 -1.685361 -2.027573
H 3.921668 -2.059466 -0.341897
H 6.366264 -0.709907 -2.101619
H 6.464910 0.986660 -1.631596
H 5.197424 0.447990 -2.732144
>
28
smiles = CN(C)C(=[O:1])CCl  energy = -1153.8823083368395 Hartee
F -5.454219 -0.722618 -1.006575
C -4.257351 -0.446513 -0.404450
C -4.252062 0.289070 0.765328
C -3.041903 0.567380 1.370077
C -1.851420 0.110719 0.804721
C -1.887290 -0.630288 -0.374202
C -3.094698 -0.912204 -0.985844
O -0.687985 0.407998 1.427918
H -5.181293 0.634954 1.189197
H -2.998273 1.139378 2.283118
H -0.960555 -0.980813 -0.803987
H -3.139290 -1.483425 -1.899487
H 0.064901 0.048446 0.907688
C 3.568635 -2.348768 0.251351
N 3.687460 -0.918332 0.052094
C 5.032149 -0.395135 -0.063698
C 2.590351 -0.166148 -0.051602
O 1.454361 -0.633861 0.041089
C 2.833003 1.319047 -0.284734
Cl 1.295428 2.160779 -0.647472
H 4.041387 -2.880572 -0.575211
H 4.045047 -2.636062 1.189291
H 2.513534 -2.610338 0.290972
H 5.253142 -0.099421 -1.091426
H 5.177401 0.463166 0.590820
H 5.729055 -1.176307 0.228647
H 3.246080 1.781804 0.611926
H 3.494873 1.481782 -1.133756
>
32
smiles = CN(C=[O:1])c1ccccc1  energy = -846.6264128229151 Hartee
F 6.851109 -0.785286 0.443764
C 5.576967 -0.353246 0.197738
C 4.520818 -1.200934 0.468267
C 3.234460 -0.759439 0.219204
C 3.016756 0.516516 -0.294894
C 4.101729 1.351104 -0.559800
C 5.389700 0.916676 -0.313732
O 1.769833 0.979520 -0.547047
H 4.707568 -2.185683 0.866183
H 2.387215 -1.398778 0.419237
H 3.917164 2.335815 -0.958439
H 6.240726 1.548412 -0.512708
H 1.109909 0.288893 -0.310446
C -1.649143 1.496621 0.010360
N -2.209773 0.155898 0.015014
C -1.407843 -0.906205 0.059081
O -0.181862 -0.875851 0.049389
C -3.616953 0.009886 0.027644
C -4.398335 0.854854 0.809488
C -5.774472 0.712202 0.818375
C -6.382264 -0.268308 0.051955
C -5.606172 -1.105159 -0.732615
C -4.229376 -0.967047 -0.751391
H -1.424537 1.829466 1.025462
H -2.357738 2.178369 -0.453012
H -0.721981 1.492953 -0.560733
H -1.942310 -1.864326 0.124757
H -3.932563 1.613231 1.418285
H -6.373476 1.369076 1.431016
H -7.456049 -0.376541 0.061469
H -6.072980 -1.864484 -1.341810
H -3.631521 -1.604585 -1.385046
>
17
smiles = [NH3:1]  energy = -463.12238416769435 Hartee
F -3.264323 -0.772680 0.009462
C -1.975863 -0.311172 0.002865
C -0.939910 -1.223380 -0.011571
C 0.360737 -0.754034 -0.017879
C 0.618697 0.615875 -0.010066
C -0.451313 1.513123 0.003983
C -1.752972 1.052734 0.010446
O 1.870509 1.115437 -0.016053
H -1.154024 -2.280613 -0.017334
H 1.185278 -1.449661 -0.029436
H -0.240422 2.570699 0.009269
H -2.587831 1.735158 0.021549
H 2.550542 0.382989 -0.012040
N 3.859573 -0.767804 0.017853
H 3.887266 -1.343767 0.851513
H 3.909876 -1.380252 -0.788333
H 4.690883 -0.188174 0.016438
>
36
smiles = C[N:1]1CCCC(CCl)C1  energy = -1196.5243699511168 Hartee
F 6.513249 0.652441 -0.143572
C 5.237584 0.160223 -0.110744
C 4.187294 1.037954 0.068305
C 2.898817 0.536575 0.101530
C 2.668270 -0.830030 -0.041857
C 3.751319 -1.692075 -0.223095
C 5.040791 -1.199959 -0.257763
O 1.428224 -1.361316 -0.014361
H 4.380476 2.093276 0.178989
H 2.063924 1.205905 0.237580
H 3.560526 -2.747519 -0.334860
H 5.886226 -1.854615 -0.396721
H 0.737549 -0.662874 0.139062
C -0.647695 0.717570 1.823693
N -0.714891 0.338511 0.420431
C -0.802060 1.477510 -0.504105
C -2.186196 1.649350 -1.143255
C -3.280644 1.336446 -0.128186
C -3.185373 -0.126722 0.339490
C -4.132066 -1.033596 -0.434369
Cl -5.848939 -0.667596 -0.046104
C -1.742438 -0.650946 0.146736
H -1.525556 1.269133 2.177382
H -0.541760 -0.186349 2.422228
H 0.234416 1.337017 1.983892
H -0.538943 2.386796 0.040360
H -0.058253 1.331028 -1.296451
H -2.288149 0.986243 -2.003461
H -2.288999 2.673843 -1.502699
H -4.263736 1.519551 -0.564242
H -3.177333 2.010682 0.724668
H -3.450638 -0.186568 1.398877
H -3.979076 -2.080021 -0.172809
H -4.026956 -0.898848 -1.510055
H -1.570557 -1.512833 0.794210
H -1.607609 -0.979539 -0.886452
>
36
smiles = CC(C)N(C#[N:1])C(C)C  energy = -791.0387432763971 Hartee
F 5.928467 1.594868 0.596713
C 4.907000 0.752500 0.248550
C 3.604275 1.175682 0.421968
C 2.575549 0.321849 0.069404
C 2.852263 -0.941432 -0.450520
C 4.179802 -1.340177 -0.614973
C 5.212949 -0.493072 -0.265442
O 1.875748 -1.802840 -0.803900
H 3.405274 2.155609 0.826301
H 1.547378 0.626703 0.194098
H 4.381475 -2.319291 -1.019359
H 6.243294 -0.787515 -0.386836
H 0.992085 -1.401194 -0.638335
C -3.892996 2.256198 -0.628501
C -3.509678 0.871144 -1.149134
C -4.695676 0.158935 -1.798693
N -2.928089 0.054548 -0.083441
C -1.701547 -0.341958 -0.213113
N -0.605658 -0.681673 -0.343452
C -3.680021 -0.329253 1.110842
C -3.808358 -1.850135 1.192778
C -3.013053 0.238066 2.363916
H -3.034420 2.738961 -0.166423
H -4.696376 2.195190 0.101363
H -4.229598 2.873853 -1.456869
H -2.719198 0.987781 -1.900500
H -4.399422 -0.826896 -2.150937
H -5.521208 0.049151 -1.100010
H -5.043125 0.737853 -2.650292
H -4.674668 0.109319 1.005074
H -4.290156 -2.244677 0.300966
H -2.824635 -2.307097 1.283964
H -4.402059 -2.127419 2.059962
H -3.600086 -0.012170 3.243650
H -2.014868 -0.180016 2.481994
H -2.928703 1.320567 2.298730
>
37
smiles = CC1=CC(=[O:1])CC(C)(C)C1  energy = -832.9829521184522 Hartee
F -6.631511 -0.916799 -0.229130
C -5.362779 -0.424111 -0.090032
C -5.195281 0.916405 0.200078
C -3.913333 1.411356 0.339237
C -2.813143 0.567293 0.189730
C -3.011997 -0.780443 -0.101579
C -4.292259 -1.282761 -0.242801
O -1.574969 1.092237 0.331906
H -6.056766 1.555117 0.312981
H -3.744809 2.452226 0.565120
H -2.154898 -1.427839 -0.214096
H -4.462975 -2.323612 -0.467905
H -0.896066 0.382788 0.203782
C 3.473587 2.889020 -0.309889
C 3.137306 1.439794 -0.316919
C 1.872181 1.001401 -0.190038
C 1.527864 -0.400764 -0.199479
O 0.366723 -0.791794 -0.050551
C 2.644807 -1.377800 -0.443133
C 3.993132 -0.899367 0.107216
C 5.095156 -1.873234 -0.315290
C 3.940311 -0.829534 1.635502
C 4.279414 0.490904 -0.477640
H 2.580158 3.506161 -0.341408
H 4.111823 3.131695 -1.158322
H 4.032660 3.128275 0.595133
H 1.052338 1.695584 -0.065360
H 2.364948 -2.347615 -0.026560
H 2.717373 -1.497255 -1.529619
H 6.061336 -1.535609 0.052772
H 5.149282 -1.954149 -1.398924
H 4.903297 -2.863509 0.091451
H 3.722407 -1.810513 2.051992
H 3.166861 -0.140835 1.968196
H 4.895718 -0.495515 2.034103
H 4.479996 0.390923 -1.550122
H 5.177100 0.912389 -0.021659
>
61
smiles = [O:1]=C(N(c1ccccc1)c1ccccc1)N(c1ccccc1)c1ccccc1  energy = -1555.438393226476 Hartee
F -7.272967 1.030789 1.345753
C -6.121131 0.872345 0.625102
C -6.169877 0.177877 -0.568311
C -5.004465 0.017113 -1.291915
C -3.804748 0.546906 -0.819401
C -3.785925 1.246216 0.384756
C -4.948070 1.412013 1.114513
O -2.684956 0.367641 -1.557932
H -7.106042 -0.226695 -0.918419
H -5.003301 -0.519494 -2.227055
H -2.852133 1.657145 0.738428
H -4.950618 1.951059 2.048722
H -1.909708 0.714678 -1.059663
O -0.484553 1.149306 -0.118511
C 0.529692 0.449867 -0.044529
N 0.472567 -0.914545 -0.149686
C -0.770021 -1.566044 0.066889
C -1.532991 -1.254561 1.185730
C -2.745274 -1.887907 1.391261
C -3.195514 -2.840389 0.493637
C -2.429571 -3.156766 -0.616309
C -1.221564 -2.522258 -0.835320
C 1.548998 -1.694812 -0.634543
C 1.818781 -2.927027 -0.048815
C 2.849325 -3.709893 -0.533897
C 3.617944 -3.271937 -1.599980
C 3.343744 -2.048842 -2.188428
C 2.309019 -1.262731 -1.715740
N 1.767020 1.006221 0.148279
C 1.950840 2.378989 -0.157611
C 2.628942 3.207090 0.730453
C 2.822382 4.540214 0.419142
C 2.335348 5.059113 -0.769382
C 1.654514 4.235435 -1.650164
C 1.466270 2.897766 -1.352696
C 2.820529 0.323333 0.801860
C 2.570844 -0.454000 1.927504
C 3.614642 -1.096723 2.567292
C 4.911250 -0.958286 2.101535
C 5.161972 -0.171802 0.989075
C 4.123686 0.466506 0.337240
H -1.184432 -0.507800 1.883864
H -3.337532 -1.635563 2.257641
H -4.143474 -3.329957 0.656591
H -2.778873 -3.893810 -1.323499
H -0.628573 -2.757008 -1.706127
H 1.215852 -3.264548 0.780509
H 3.054634 -4.664474 -0.073630
H 4.424071 -3.884042 -1.974468
H 3.930409 -1.706675 -3.027662
H 2.084091 -0.317347 -2.186683
H 3.000753 2.803318 1.660413
H 3.349498 5.177401 1.113402
H 2.483797 6.101455 -1.007472
H 1.271609 4.631274 -2.578913
H 0.934311 2.258349 -2.041078
H 1.562109 -0.548959 2.301216
H 3.412556 -1.699337 3.439909
H 5.723697 -1.457730 2.606653
H 6.170847 -0.056848 0.622963
H 4.314698 1.080371 -0.529700
>
24
smiles = [NH2:1]C1CC1  energy = -579.7357183292679 Hartee
F 4.347282 -1.162232 0.300852
C 3.160765 -0.501547 0.133943
C 2.043435 -1.220032 -0.241785
C 0.845898 -0.549182 -0.409018
C 0.770680 0.826776 -0.200659
C 1.918784 1.525388 0.177729
C 3.118551 0.863353 0.346666
O -0.376710 1.518130 -0.353964
H 2.115937 -2.284701 -0.399000
H -0.039827 -1.090736 -0.702538
H 1.849312 2.589855 0.335103
H 4.012272 1.391007 0.639311
H -1.127789 0.911228 -0.601672
N -2.568455 0.008293 -1.060442
C -3.153287 -0.621306 0.097771
C -3.857463 0.220996 1.111252
C -4.641968 -0.749430 0.270818
H -2.484513 -0.656116 -1.825251
H -3.160532 0.770557 -1.377182
H -2.535774 -1.435617 0.458713
H -3.965965 1.274777 0.903425
H -3.710421 -0.001212 2.156525
H -5.281721 -0.343908 -0.499821
H -5.036031 -1.638231 0.739225
>
45
smiles = CC(=[O:1])c1ccc(cc1)N1CCCCC1  energy = -1041.8624721365159 Hartee
F 7.724270 -2.525698 0.381844
C 6.825064 -1.509279 0.205336
C 5.475321 -1.799405 0.233727
C 4.570465 -0.769633 0.055304
C 5.018239 0.533960 -0.148337
C 6.387986 0.797161 -0.172405
C 7.297987 -0.226641 0.004761
O 4.161486 1.564418 -0.323497
H 5.144748 -2.813662 0.392483
H 3.508440 -0.964502 0.071138
H 6.720617 1.810568 -0.331447
H 8.359865 -0.039682 -0.011508
H 3.227801 1.231612 -0.291003
C 0.947958 3.006381 0.019853
C 0.652962 1.535555 -0.096053
O 1.579021 0.721133 -0.214807
C -0.728886 1.099965 -0.065412
C -1.018659 -0.270087 -0.182625
C -2.302889 -0.742851 -0.161905
C -3.399703 0.134420 -0.017400
C -3.105285 1.511003 0.099790
C -1.816393 1.975747 0.075532
N -4.672804 -0.321092 0.007997
C -5.773226 0.494132 0.487224
C -6.843859 -0.393720 1.116200
C -7.466752 -1.324836 0.071862
C -6.434345 -1.667921 -1.006584
C -5.019539 -1.658871 -0.433586
H 0.577598 3.383892 0.970499
H 0.455813 3.548156 -0.784719
H 2.020954 3.174195 -0.038652
H -0.189815 -0.956310 -0.281190
H -2.463125 -1.806490 -0.228146
H -3.907334 2.226226 0.181715
H -1.648617 3.037797 0.157170
H -5.397250 1.184177 1.245445
H -6.210780 1.081409 -0.330769
H -7.609322 0.236049 1.570030
H -6.381932 -0.977760 1.914016
H -7.818768 -2.233932 0.561489
H -8.330459 -0.847009 -0.392771
H -6.640147 -2.650067 -1.433008
H -6.481315 -0.940166 -1.818482
H -4.948059 -2.375933 0.394831
H -4.320451 -1.964523 -1.214965
>
36
smiles = CN(C)C(=[O:1])Oc1ccccc1  energy = -961.1251970684112 Hartee
F -5.540230 1.057074 -0.265824
C -4.454744 0.232317 -0.158457
C -3.216408 0.704859 -0.546089
C -2.121885 -0.132497 -0.434821
C -2.272845 -1.424611 0.062313
C -3.535287 -1.876534 0.444635
C -4.633686 -1.045969 0.334979
O -1.219487 -2.267778 0.190185
H -3.115103 1.708170 -0.928386
H -1.139851 0.207680 -0.729000
H -3.636828 -2.879987 0.825744
H -5.617260 -1.378672 0.625892
H -0.403925 -1.813611 -0.106333
C 2.503206 -3.343564 -0.387427
N 3.036101 -2.041142 -0.047593
C 4.416655 -2.023477 0.383917
C 2.284435 -0.947396 -0.181843
O 1.111849 -0.952527 -0.540678
O 2.954996 0.195145 0.102307
C 2.240719 1.396428 0.141115
C 2.740403 2.462125 -0.593261
C 2.094323 3.684354 -0.539840
C 0.955647 3.837847 0.234212
C 0.466869 2.768718 0.965510
C 1.109508 1.542643 0.928627
H 3.144197 -3.817116 -1.132146
H 2.461882 -3.972184 0.503420
H 1.500640 -3.230111 -0.791589
H 4.679739 -1.038069 0.756275
H 4.549321 -2.759088 1.177887
H 5.072455 -2.280176 -0.450762
H 3.625886 2.320561 -1.193281
H 2.480854 4.515627 -1.109638
H 0.449757 4.790714 0.268282
H -0.417762 2.883280 1.573090
H 0.735041 0.707148 1.500173
>
31
smiles = C=CC[NH:1]CC=C  energy = -696.3795526250963 Hartee
F -4.552060 -0.322308 -1.264778
C -3.408581 -0.185840 -0.525694
C -2.211018 0.023540 -1.180028
C -1.057115 0.157824 -0.430373
C -1.105825 0.081588 0.960192
C -2.332458 -0.126143 1.593472
C -3.489337 -0.260957 0.851852
O -0.003302 0.201396 1.727518
H -2.187960 0.080421 -2.256808
H -0.112295 0.330861 -0.920671
H -2.358102 -0.180681 2.670207
H -4.443184 -0.423596 1.327753
H 0.823372 0.274560 1.170010
C 2.702470 -2.888920 -0.935179
C 2.186639 -2.014678 -0.091606
C 2.990852 -1.040889 0.717105
N 2.475621 0.318045 0.551813
C 2.725804 0.854456 -0.777925
C 2.191212 2.240926 -0.973689
C 1.510343 2.951075 -0.093208
H 3.765260 -2.956000 -1.106911
H 2.087315 -3.582440 -1.482933
H 1.118055 -1.965625 0.066897
H 2.888454 -1.297701 1.776496
H 4.054710 -1.116589 0.441202
H 2.912850 0.928104 1.237758
H 3.805078 0.862089 -1.017652
H 2.253443 0.181568 -1.504390
H 2.417287 2.653092 -1.948989
H 1.256213 2.578411 0.883962
H 1.167197 3.944921 -0.325270
>
33
smiles = C[N:1]1CCC(Cl)CC1  energy = -1157.2416254220766 Hartee
F -5.333202 -0.628131 -0.898704
C -4.114975 -0.371186 -0.333327
C -3.150296 0.266762 -1.087055
C -1.919671 0.524596 -0.511464
C -1.660565 0.145915 0.803779
C -2.656581 -0.496583 1.540831
C -3.888475 -0.757248 0.974343
O -0.470903 0.373282 1.398803
H -3.364230 0.553420 -2.104621
H -1.151735 1.021614 -1.082602
H -2.445338 -0.784930 2.558242
H -4.666983 -1.252923 1.532035
H 0.162004 0.830811 0.781181
C 1.180534 3.028546 -0.052234
N 1.538911 1.620980 -0.034757
C 1.822997 1.092735 -1.362369
C 1.815539 -0.443556 -1.321652
C 2.333268 -0.935059 0.029897
Cl 3.075964 -2.568376 -0.155862
C 3.354692 0.040036 0.588963
C 2.664310 1.381247 0.872700
H 0.295022 3.172055 -0.669609
H 0.950972 3.344924 0.964180
H 1.987627 3.663757 -0.443373
H 2.791183 1.462184 -1.733726
H 1.055026 1.443226 -2.054662
H 2.451283 -0.821888 -2.122870
H 0.808110 -0.826946 -1.484115
H 1.518413 -1.072505 0.742774
H 4.160415 0.164071 -0.136601
H 3.791003 -0.347888 1.508983
H 3.409830 2.186991 0.790794
H 2.265019 1.389266 1.890368
>
28
smiles = CN(C)C=CC#[N:1]  energy = -711.2453638432307 Hartee
F 5.917366 1.586097 0.089974
C 4.840738 0.741384 0.047006
C 5.060897 -0.622592 0.026593
C 3.972326 -1.471055 -0.016053
C 2.674325 -0.956813 -0.036732
C 2.484905 0.424078 -0.015690
C 3.569725 1.280161 0.026970
O 1.642922 -1.824343 -0.077489
H 6.068633 -1.006254 0.044008
H 4.106452 -2.540950 -0.033129
H 1.480154 0.819087 -0.032125
H 3.437621 2.350540 0.044117
H 0.785261 -1.336660 -0.081829
C -6.570119 -0.785834 0.177154
N -5.467341 0.130961 0.042119
C -5.785984 1.533691 -0.088819
C -4.201014 -0.288164 0.034946
C -3.095324 0.496895 -0.089859
C -1.828790 -0.054384 -0.081946
N -0.761738 -0.499865 -0.076659
H -7.156963 -0.545906 1.067578
H -6.202027 -1.805213 0.267189
H -7.223527 -0.726081 -0.697201
H -5.414935 1.927170 -1.038373
H -6.864410 1.661264 -0.055131
H -5.338329 2.108768 0.725462
H -4.061484 -1.356480 0.139532
H -3.142676 1.568716 -0.199600
>
41
smiles = CN(C)C=Nc1ccc(cc1)C(C)=[O:1]  energy = -1018.5941473900211 Hartee
F -6.989808 2.776105 0.069208
C -6.171211 1.680221 0.031793
C -6.730934 0.423605 0.161541
C -5.901899 -0.680390 0.124140
C -4.526122 -0.522442 -0.044108
C -3.989760 0.756993 -0.172580
C -4.813309 1.866820 -0.135134
O -3.750191 -1.628867 -0.074014
H -7.796397 0.318361 0.289327
H -6.303249 -1.676490 0.221723
H -2.923794 0.870273 -0.304142
H -4.413702 2.863671 -0.233285
H -2.803793 -1.369233 -0.209325
C 6.937997 2.566386 0.384910
N 5.878552 1.590984 0.289184
C 4.760715 1.818627 1.172671
C 5.962334 0.561771 -0.562179
N 5.162418 -0.404903 -0.770779
C 3.866508 -0.649845 -0.473644
C 2.822679 0.127773 -1.014669
C 1.515941 -0.234306 -0.823425
C 1.171249 -1.386484 -0.096923
C 2.211987 -2.169650 0.426478
C 3.523122 -1.815139 0.238617
C -0.235237 -1.714604 0.070194
C -0.597775 -2.984004 0.789668
O -1.120539 -0.970273 -0.367981
H 7.721501 2.345970 -0.335728
H 7.368347 2.560796 1.389677
H 6.543614 3.565204 0.183579
H 4.135959 0.931043 1.229563
H 5.130078 2.055031 2.172175
H 4.150324 2.654339 0.818687
H 6.896691 0.514582 -1.115042
H 3.071149 1.010197 -1.586412
H 0.716695 0.366041 -1.234349
H 1.989719 -3.063340 0.987211
H 4.319192 -2.422805 0.642534
H -1.678466 -3.105239 0.804808
H -0.147144 -3.836867 0.287258
H -0.227126 -2.947906 1.811903
>
32
smiles = CC(=[O:1])Nc1ccccc1  energy = -846.6473411513665 Hartee
F 5.706033 -2.141106 0.348820
C 4.759164 -1.169824 0.172404
C 3.426150 -1.529984 0.166823
C 2.472924 -0.544728 -0.011715
C 2.856649 0.783459 -0.181515
C 4.210365 1.118369 -0.170356
C 5.168557 0.139587 0.007648
O 1.949852 1.771805 -0.357801
H 3.145680 -2.562932 0.298773
H 1.422597 -0.795224 -0.020166
H 4.492937 2.150634 -0.302180
H 6.219454 0.381205 0.018497
H 1.038120 1.391620 -0.349444
C -1.225972 3.139680 0.209195
C -1.513797 1.674109 0.005409
O -0.633928 0.857650 -0.261849
N -2.816232 1.360231 0.151510
C -3.466190 0.121161 0.051514
C -4.819134 0.080156 0.385721
C -5.520495 -1.107526 0.309566
C -4.883636 -2.267381 -0.102750
C -3.541703 -2.227023 -0.440133
C -2.829751 -1.042415 -0.366751
H -0.169118 3.335320 0.050503
H -1.809110 3.734589 -0.490443
H -1.492970 3.430958 1.223129
H -3.431321 2.125359 0.399144
H -5.319603 0.982723 0.707006
H -6.567445 -1.128129 0.573121
H -5.431059 -3.195839 -0.161747
H -3.038419 -3.125153 -0.765990
H -1.786600 -1.018275 -0.633320
>
28
smiles = C1CSCC[NH:1]1  energy = -1017.2350768198596 Hartee
F -5.522159 -0.858872 -0.155329
C -4.255929 -0.345877 -0.101180
C -4.056826 0.982465 -0.426691
C -2.776266 1.495927 -0.370658
C -1.705388 0.685750 0.009570
C -1.937518 -0.649505 0.332399
C -3.216834 -1.171855 0.278101
O -0.471816 1.232803 0.049162
H -4.893687 1.596850 -0.718005
H -2.584154 2.527572 -0.618497
H -1.110496 -1.277089 0.626137
H -3.411693 -2.203395 0.525295
H 0.202416 0.563920 0.343728
C 2.539380 0.547474 1.309832
C 3.218348 1.244622 0.147485
S 4.409243 0.113317 -0.670045
C 3.505486 -1.458824 -0.392970
C 2.006464 -1.197770 -0.343258
N 1.572491 -0.448098 0.835495
H 1.986364 1.284370 1.900912
H 3.313054 0.106059 1.954815
H 2.490319 1.586807 -0.587184
H 3.808978 2.090348 0.492881
H 3.868726 -1.908113 0.532846
H 3.763003 -2.104849 -1.229661
H 1.471768 -2.149986 -0.365855
H 1.720785 -0.633449 -1.237503
H 1.367749 -1.082442 1.601239
>
45
smiles = CN(C)c1ccc(cc1)C(=[O:1])c1ccccc1  energy = -1116.8296004541123 Hartee
F 6.809782 -2.963105 0.482475
C 5.853843 -2.022330 0.210387
C 6.252409 -0.759520 -0.184301
C 5.285217 0.187350 -0.459203
C 3.932314 -0.131563 -0.338678
C 3.560379 -1.413193 0.062384
C 4.522714 -2.366422 0.338761
O 3.018932 0.825603 -0.616710
H 7.302039 -0.528599 -0.273003
H 5.558474 1.182951 -0.770586
H 2.511219 -1.651912 0.153547
H 4.250323 -3.362657 0.649460
H 2.107179 0.467561 -0.476241
C -6.785345 -1.095204 0.357042
N -5.598905 -1.866617 0.065779
C -5.756083 -3.281893 -0.179748
C -4.378441 -1.284615 0.032893
C -3.237392 -1.988426 -0.412118
C -2.006767 -1.390340 -0.441514
C -1.826783 -0.052749 -0.052024
C -2.953912 0.646465 0.406301
C -4.187657 0.051641 0.449210
C -0.500986 0.526864 -0.089555
O 0.515963 -0.179355 -0.197895
C -0.365387 2.000390 0.009197
C -1.148322 2.848059 -0.772159
C -0.976642 4.218034 -0.693138
C -0.033769 4.754078 0.169782
C 0.752631 3.915744 0.943336
C 0.597902 2.544763 0.855385
H -6.795575 -0.172478 -0.225108
H -7.665008 -1.673621 0.086344
H -6.849145 -0.842936 1.420307
H -5.025301 -3.855054 0.393090
H -5.637358 -3.519694 -1.241551
H -6.748848 -3.592926 0.134999
H -3.324471 -3.006834 -0.751181
H -1.143218 -1.937814 -0.791494
H -2.843253 1.659402 0.762973
H -5.017200 0.619627 0.835638
H -1.870153 2.427911 -1.457065
H -1.580130 4.870007 -1.307320
H 0.092568 5.824747 0.234141
H 1.493434 4.329123 1.611341
H 1.210039 1.884678 1.452392
>
53
smiles = COc1ccc(cc1)C(=[O:1])N(c1ccccc1)c1ccccc1  energy = -1383.6714006054128 Hartee
F 7.301239 0.038925 0.676625
C 6.052893 0.496485 0.353996
C 5.080008 -0.414865 -0.005981
C 3.819403 0.051669 -0.329512
C 3.541986 1.416438 -0.288749
C 4.545206 2.314129 0.076067
C 5.807381 1.855484 0.399691
O 2.318926 1.907745 -0.596130
H 5.310168 -1.468206 -0.033598
H 3.038297 -0.635736 -0.618675
H 4.316726 3.367644 0.101003
H 6.593639 2.536299 0.684357
H 1.703795 1.161211 -0.787748
C -2.911935 5.797181 -0.205251
O -3.031009 4.678250 0.653984
C -2.409449 3.520186 0.313385
C -2.540492 2.469055 1.227013
C -1.960336 1.247156 0.978710
C -1.226978 1.042865 -0.191260
C -1.072824 2.099371 -1.083037
C -1.667102 3.324050 -0.848085
C -0.516413 -0.226294 -0.457730
O 0.632209 -0.223964 -0.917745
N -1.145367 -1.387804 -0.150822
C -0.409050 -2.604933 -0.138797
C 0.784567 -2.689847 0.567255
C 1.495105 -3.876856 0.573903
C 1.015549 -4.982109 -0.109507
C -0.180525 -4.898059 -0.803788
C -0.892969 -3.712923 -0.824490
C -2.547466 -1.485153 0.029504
C -3.047314 -2.258956 1.071616
C -4.413883 -2.374299 1.249391
C -5.286575 -1.723787 0.392399
C -4.787880 -0.966262 -0.654714
C -3.422762 -0.850498 -0.844812
H -3.470998 6.594464 0.280884
H -3.347789 5.590638 -1.186379
H -1.867354 6.098904 -0.318797
H -3.101844 2.644392 2.131016
H -2.056352 0.456209 1.706099
H -0.487074 1.950895 -1.978105
H -1.536123 4.115560 -1.567413
H 1.152694 -1.829126 1.105037
H 2.423768 -3.937021 1.121260
H 1.572311 -5.906852 -0.100331
H -0.558641 -5.756461 -1.338672
H -1.821978 -3.640449 -1.370243
H -2.361899 -2.761939 1.737448
H -4.797014 -2.972149 2.062639
H -6.352664 -1.812313 0.535954
H -5.463381 -0.469399 -1.334418
H -3.031730 -0.273898 -1.669355
>
43
smiles = CC(Nc1ccccc1)=[N:1]c1ccccc1  energy = -1057.66825405413 Hartee
F -4.096963 -3.548751 -0.770595
C -3.227185 -2.650566 -0.214793
C -3.624166 -1.938049 0.900573
C -2.743971 -1.031503 1.457595
C -1.479647 -0.840124 0.899984
C -1.105715 -1.576033 -0.222369
C -1.980789 -2.486252 -0.785359
O -0.652237 0.053160 1.483809
H -4.605285 -2.095439 1.319451
H -3.019557 -0.456879 2.327479
H -0.123588 -1.436853 -0.647524
H -1.704398 -3.063491 -1.653521
H 0.165420 0.178950 0.932615
C 3.449212 2.272863 0.518248
C 2.046780 1.802715 0.237343
N 1.133250 2.801647 0.183425
C -0.215930 2.740510 -0.176094
C -0.708348 1.787836 -1.062943
C -2.047381 1.790123 -1.406563
C -2.907528 2.739431 -0.880810
C -2.415766 3.703326 -0.015655
C -1.078597 3.709897 0.331790
N 1.682893 0.579859 0.113283
C 2.541051 -0.504066 0.013633
C 2.389301 -1.576086 0.895929
C 3.164058 -2.710072 0.751225
C 4.089285 -2.804326 -0.276639
C 4.234542 -1.750749 -1.164029
C 3.471338 -0.607545 -1.023084
H 3.822603 2.854824 -0.323223
H 3.458708 2.903825 1.405259
H 4.108678 1.424322 0.680799
H 1.437148 3.697704 0.538615
H -0.042015 1.053041 -1.483262
H -2.420839 1.042425 -2.090244
H -3.953605 2.730627 -1.147155
H -3.077711 4.453037 0.392203
H -0.698919 4.463488 1.007064
H 1.670871 -1.502796 1.698810
H 3.042725 -3.528752 1.445866
H 4.689773 -3.694890 -0.387802
H 4.949170 -1.817798 -1.971987
H 3.575118 0.209615 -1.723400
>
28
smiles = [N:1]#CN1CCCC1  energy = -711.2568445757985 Hartee
F -5.646483 -1.596731 -0.177299
C -4.572555 -0.752988 -0.083467
C -4.793612 0.582364 0.194448
C -3.707682 1.430212 0.289395
C -2.412510 0.942667 0.107161
C -2.221404 -0.409215 -0.172552
C -3.303496 -1.264298 -0.269335
O -1.381956 1.808246 0.209746
H -5.799863 0.944504 0.333063
H -3.842464 2.478161 0.504776
H -1.217927 -0.781832 -0.313192
H -3.171197 -2.312794 -0.485101
H -0.528578 1.337926 0.071040
N 1.048039 0.522627 -0.117631
C 2.174191 0.266020 -0.083137
N 3.428728 -0.033799 -0.048353
C 4.073765 -0.662072 1.097849
C 5.469359 -0.990549 0.572045
C 5.728369 0.131869 -0.432725
C 4.370000 0.300483 -1.109617
H 4.120472 0.043905 1.936178
H 3.516902 -1.545746 1.418878
H 5.461529 -1.954889 0.062906
H 6.207396 -1.020391 1.369975
H 6.003089 1.048230 0.091101
H 6.511432 -0.113342 -1.146131
H 4.195905 1.313550 -1.479690
H 4.253388 -0.401421 -1.944587
>
35
smiles = Fc1cccc(c1)C1=[N:1]CCC1  energy = -948.0231063384748 Hartee
F 5.131096 0.628454 1.712207
C 4.137955 0.237469 0.856457
C 2.907568 -0.110812 1.376997
C 1.906770 -0.508260 0.509789
C 2.140029 -0.555851 -0.863346
C 3.393393 -0.194833 -1.359825
C 4.397967 0.203427 -0.500374
O 1.188384 -0.937833 -1.740755
H 2.741745 -0.068907 2.441910
H 0.934671 -0.780999 0.891380
H 3.560478 -0.232900 -2.424500
H 5.371351 0.484510 -0.869580
H 0.356436 -1.199303 -1.260024
F -0.895928 3.292899 -1.401794
C -1.642869 2.499643 -0.588892
C -2.537532 3.097845 0.280405
C -3.299066 2.279971 1.098378
C -3.164206 0.904662 1.039076
C -2.253180 0.315642 0.160469
C -1.482355 1.133292 -0.668856
C -2.105148 -1.134265 0.096976
N -1.110594 -1.699037 -0.464308
C -1.213780 -3.135285 -0.381750
C -2.612446 -3.449954 0.193016
C -3.102563 -2.089289 0.706958
H -2.628111 4.171981 0.305925
H -4.004598 2.722397 1.784547
H -3.764418 0.287150 1.687717
H -0.781857 0.710910 -1.369832
H -1.052938 -3.553834 -1.377419
H -0.405729 -3.496707 0.262033
H -3.266721 -3.821871 -0.594928
H -2.563187 -4.198681 0.980105
H -4.120347 -1.857279 0.396446
H -3.049431 -2.023135 1.795824
>
37
smiles = Fc1cccc(c1)C1CCC[NH:1]1  energy = -949.2259511297742 Hartee
F 5.703175 -1.506671 -0.571012
C 4.531740 -0.921875 -0.175170
C 3.702100 -0.374114 -1.132851
C 2.518320 0.216042 -0.729273
C 2.170731 0.254103 0.620009
C 3.032252 -0.306867 1.564587
C 4.216374 -0.897029 1.170287
O 1.026610 0.817892 1.054586
H 3.983426 -0.410749 -2.173459
H 1.859645 0.655851 -1.462484
H 2.753912 -0.270414 2.605677
H 4.890338 -1.334298 1.889535
H 0.471526 1.129839 0.291863
F -5.115841 -2.115737 0.430404
C -3.841832 -1.753833 0.104164
C -2.890077 -2.741255 -0.063718
C -1.606614 -2.349748 -0.401595
C -1.295384 -1.009448 -0.560059
C -2.262635 -0.028775 -0.381761
C -3.558053 -0.413252 -0.049326
C -1.967719 1.440911 -0.520372
C -1.988525 2.185990 0.830082
C -1.041207 3.381899 0.622066
C -0.452760 3.168747 -0.780573
N -0.623004 1.737108 -1.006770
H -3.157091 -3.777731 0.065854
H -0.840960 -3.097083 -0.542184
H -0.289562 -0.731442 -0.825353
H -4.340771 0.315747 0.090752
H -2.732835 1.886687 -1.182013
H -2.995570 2.494878 1.099256
H -1.607705 1.527807 1.609740
H -1.566037 4.333358 0.683808
H -0.253377 3.375852 1.372286
H 0.603746 3.434437 -0.841289
H -1.004976 3.769019 -1.519361
H -0.511846 1.488049 -1.985445
>
36
smiles = CN(C)C=[N:1]c1ccc(Br)cc1  energy = -3439.689501965369 Hartee
F -5.604610 -2.749624 -1.422340
C -4.664118 -2.118624 -0.655721
C -3.751084 -1.285622 -1.270925
C -2.803355 -0.646650 -0.492624
C -2.773348 -0.841784 0.887541
C -3.708779 -1.692247 1.479764
C -4.658123 -2.334059 0.709557
O -1.868423 -0.233628 1.681493
H -3.785054 -1.145093 -2.339902
H -2.075752 0.004907 -0.952428
H -3.673359 -1.837602 2.547646
H -5.386229 -2.993755 1.153816
H -1.271264 0.359500 1.146237
C -2.023441 4.341169 -0.974078
N -1.638146 3.237382 -0.131438
C -2.585324 2.863549 0.892406
C -0.521873 2.554151 -0.343693
N -0.226277 1.454284 0.266488
C 1.026464 0.884018 0.129749
C 1.135990 -0.510781 0.123465
C 2.369923 -1.121042 0.035983
C 3.510191 -0.338583 -0.035558
Br 5.231185 -1.185974 -0.156182
C 3.435251 1.042193 -0.012258
C 2.197364 1.648116 0.070711
H -1.261918 4.529014 -1.727712
H -2.155620 5.243220 -0.372293
H -2.968446 4.118410 -1.475396
H -3.380404 2.236067 0.482260
H -2.074641 2.315589 1.680163
H -3.030801 3.765226 1.310894
H 0.133475 2.975251 -1.113207
H 0.246362 -1.117579 0.177960
H 2.445702 -2.197460 0.024356
H 4.334005 1.638691 -0.053740
H 2.137863 2.725851 0.115577
>
28
smiles = C=Cc1cccc[n:1]1  energy = -732.0987563141105 Hartee
F 4.870963 -0.937946 -1.243907
C 3.770534 -0.494382 -0.562568
C 2.515574 -0.797111 -1.051795
C 1.405454 -0.347568 -0.360895
C 1.555152 0.395866 0.808437
C 2.837276 0.686961 1.277386
C 3.950746 0.241853 0.592938
O 0.498464 0.853179 1.511039
H 2.415092 -1.373598 -1.957905
H 0.414214 -0.569710 -0.726225
H 2.939904 1.264032 2.182572
H 4.947147 0.458898 0.943609
H -0.357375 0.570015 1.086473
C -1.591787 2.696803 -0.502818
C -2.468848 1.822948 -0.983363
C -2.739526 0.502684 -0.423600
C -3.875210 -0.205551 -0.830715
C -4.135288 -1.446445 -0.280144
C -3.252035 -1.961128 0.658928
C -2.144648 -1.199860 0.994529
N -1.892065 -0.009540 0.474029
H -1.456484 3.659582 -0.965404
H -0.992192 2.487944 0.365538
H -3.074808 2.077322 -1.843315
H -4.540642 0.224979 -1.563238
H -5.009809 -2.006258 -0.577910
H -3.414023 -2.925040 1.113706
H -1.417321 -1.555719 1.712823
>
23
smiles = c1ccn[n:1]c1  energy = -670.7331383751349 Hartee
F -4.715779 -1.394173 0.000573
C -3.593736 -0.609387 -0.000680
C -2.354148 -1.215683 -0.050427
C -1.222144 -0.421401 -0.051168
C -1.339633 0.966400 -0.002603
C -2.604910 1.551786 0.047371
C -3.739384 0.763630 0.049045
O -0.257534 1.777531 -0.002611
H -2.282281 -2.291186 -0.087654
H -0.241116 -0.871201 -0.086817
H -2.680130 2.626959 0.085133
H -4.724546 1.200564 0.087933
H 0.570286 1.240228 -0.032105
C 4.584500 0.440042 -0.000245
C 4.561638 -0.939669 0.048874
C 3.307460 -1.552297 0.046806
N 2.182079 -0.868521 0.001159
N 2.207009 0.435112 -0.042614
C 3.351310 1.090518 -0.044339
H 5.507087 0.998911 -0.003600
H 5.465334 -1.527386 0.086864
H 3.192577 -2.625839 0.082905
H 3.265747 2.166492 -0.082547
>
51
smiles = CC(C)(C)C(=[O:1])N(c1ccccc1)c1ccccc1  energy = -1195.4091156231132 Hartee
F 6.625641 0.244231 -0.784664
C 5.399534 0.267131 -0.178335
C 4.424095 1.108246 -0.676147
C 3.185155 1.123346 -0.063475
C 2.932214 0.304892 1.034651
C 3.938710 -0.528687 1.520565
C 5.178871 -0.550949 0.912960
O 1.730857 0.294495 1.656105
H 4.635883 1.735924 -1.527249
H 2.400531 1.768880 -0.428630
H 3.729608 -1.152949 2.374232
H 5.967574 -1.191163 1.274611
H 1.097517 0.857375 1.151741
C -1.693141 3.644280 -0.765037
C -2.360144 2.400494 -0.153728
C -3.518937 1.983927 -1.061604
C -2.876846 2.763727 1.245872
C -1.255751 1.349304 -0.010994
O -0.098633 1.722119 0.211494
N -1.508542 0.030415 -0.168100
C -0.408087 -0.863130 -0.356614
C 0.496085 -0.634177 -1.385792
C 1.549086 -1.508565 -1.583266
C 1.698153 -2.615671 -0.765388
C 0.788880 -2.848115 0.252601
C -0.264336 -1.976366 0.460578
C -2.757623 -0.636789 -0.030248
C -3.404211 -0.671387 1.199108
C -4.590882 -1.372283 1.331925
C -5.120991 -2.056244 0.250507
C -4.453997 -2.052893 -0.964357
C -3.270214 -1.352088 -1.106348
H -0.846472 3.958386 -0.159891
H -1.332570 3.429440 -1.769158
H -2.408181 4.460830 -0.818571
H -3.151008 1.553501 -1.990230
H -4.180720 1.270716 -0.581137
H -4.104459 2.867505 -1.307875
H -3.476865 1.960295 1.662522
H -2.043202 2.968678 1.915081
H -3.496156 3.655544 1.183571
H 0.377256 0.231128 -2.020772
H 2.253634 -1.323504 -2.379736
H 2.523941 -3.293110 -0.920607
H 0.902786 -3.707933 0.895307
H -0.968222 -2.151256 1.259590
H -2.966947 -0.165475 2.046614
H -5.094552 -1.392133 2.286784
H -6.045862 -2.602370 0.357865
H -4.855247 -2.600091 -1.803812
H -2.740767 -1.350128 -2.046959
>
39
smiles = CN(C)C=[N:1]c1ccccc1C  energy = -905.3047543845864 Hartee
F -5.593952 0.570161 -1.062244
C -4.455853 0.006850 -0.552029
C -4.568689 -1.087565 0.284023
C -3.417809 -1.653703 0.795097
C -2.165348 -1.129624 0.469831
C -2.083731 -0.023673 -0.374363
C -3.231976 0.549319 -0.889229
O -1.072280 -1.719980 0.996181
H -5.542276 -1.483158 0.525906
H -3.467543 -2.507997 1.451434
H -1.117804 0.388613 -0.622636
H -3.182564 1.405982 -1.542721
H -0.233983 -1.290128 0.660134
C 4.234218 -0.446165 -0.473481
N 3.418328 -1.637354 -0.489432
C 4.111946 -2.840758 -0.883233
C 2.110174 -1.664025 -0.202457
N 1.291295 -0.733666 0.098835
C 1.446469 0.644532 0.029050
C 1.551356 1.284297 -1.207327
C 1.550550 2.663838 -1.287170
C 1.440542 3.422076 -0.134750
C 1.324876 2.790929 1.093841
C 1.316490 1.410181 1.199328
C 1.194507 0.725045 2.526810
H 3.758120 0.332384 0.116415
H 4.397498 -0.066541 -1.486739
H 5.202067 -0.682892 -0.029034
H 4.932253 -3.047151 -0.191052
H 4.527693 -2.722338 -1.887090
H 3.429572 -3.687210 -0.883638
H 1.685060 -2.664110 -0.183150
H 1.623280 0.681569 -2.102463
H 1.633310 3.144684 -2.251271
H 1.439871 4.500558 -0.190559
H 1.234129 3.385793 1.992049
H 2.064799 0.095852 2.715191
H 1.108878 1.453633 3.328936
H 0.317755 0.078663 2.541576
>
60
smiles = COc1ccc(cc1)N(C)C(=[N:1]c1ccc(C)cc1)c1ccccc1  energy = -1442.3408645738314 Hartee
F -4.932052 -4.162938 -1.818162
C -4.454950 -3.135232 -1.050673
C -5.044213 -2.884276 0.173763
C -4.556522 -1.848821 0.945732
C -3.488674 -1.070404 0.495265
C -2.920995 -1.344154 -0.747719
C -3.400395 -2.381583 -1.525303
O -3.048761 -0.071987 1.286023
H -5.867849 -3.493643 0.510285
H -4.990340 -1.625097 1.907268
H -2.098120 -0.740763 -1.097683
H -2.967664 -2.606073 -2.487330
H -2.242298 0.360044 0.893491
C 7.361971 -1.491559 -0.559142
O 6.390339 -1.272543 0.443977
C 5.183430 -0.743227 0.080624
C 4.268615 -0.542872 1.115835
C 3.026011 -0.010049 0.860925
C 2.644012 0.319740 -0.441698
C 3.565246 0.135878 -1.466317
C 4.821032 -0.390033 -1.212507
N 1.375809 0.878616 -0.678928
C 1.257213 1.846338 -1.750698
C 0.289128 0.462899 0.046282
N -0.788999 1.120665 0.276986
C -1.009096 2.482142 0.143051
C -0.139667 3.427608 0.692853
C -0.459276 4.770257 0.660550
C -1.638671 5.215407 0.075925
C -1.989889 6.672611 0.054573
C -2.503607 4.269322 -0.465096
C -2.206616 2.922530 -0.424722
C 0.294757 -0.939598 0.527000
C 0.715801 -1.969957 -0.309107
C 0.653366 -3.282290 0.119820
C 0.174299 -3.579434 1.385202
C -0.248378 -2.558798 2.220784
C -0.195103 -1.245192 1.793604
H 8.222826 -1.910279 -0.040947
H 7.005253 -2.203841 -1.308694
H 7.648893 -0.554642 -1.045098
H 4.563246 -0.802335 2.120292
H 2.343956 0.158915 1.679333
H 3.313548 0.390669 -2.483087
H 5.503503 -0.519766 -2.036990
H 0.299374 2.355275 -1.691215
H 2.055024 2.586581 -1.678452
H 1.316316 1.347843 -2.722063
H 0.777713 3.095331 1.158336
H 0.223404 5.485950 1.097062
H -2.489017 6.936109 -0.875767
H -1.100760 7.288540 0.166726
H -2.669619 6.903995 0.875860
H -3.429557 4.593599 -0.918478
H -2.890057 2.198683 -0.843532
H 1.076593 -1.745748 -1.302010
H 0.974918 -4.076578 -0.537352
H 0.128411 -4.605608 1.718201
H -0.625842 -2.786478 3.206348
H -0.526651 -0.446488 2.439706
>
40
smiles = Clc1ccc(NC=[N:1]c2ccc(Cl)cc2)cc1  energy = -1937.581825153523 Hartee
F -7.426577 0.412098 -1.431837
C -6.329298 0.124737 -0.666968
C -6.498928 -0.111308 0.683946
C -5.388891 -0.403118 1.451930
C -4.121840 -0.458766 0.869835
C -3.981383 -0.213884 -0.494887
C -5.088050 0.079580 -1.270106
O -3.065702 -0.753449 1.657670
H -7.484512 -0.065841 1.119068
H -5.484248 -0.592573 2.509206
H -2.999760 -0.252623 -0.941844
H -4.995677 0.272428 -2.327320
H -2.235813 -0.794282 1.114803
Cl 6.140873 -0.233080 0.197653
C 4.579043 -0.987013 0.057665
C 3.626177 -0.770589 1.039277
C 2.380143 -1.355460 0.919988
C 2.078449 -2.144911 -0.187117
N 0.820068 -2.743515 -0.328469
C -0.393197 -2.207919 -0.056124
N -0.734245 -1.010206 0.208805
C 0.036024 0.136090 0.103323
C 0.734366 0.453830 -1.064105
C 1.411320 1.652059 -1.173325
C 1.397319 2.540467 -0.111741
Cl 2.278949 4.038753 -0.236457
C 0.688827 2.257939 1.044954
C 0.000483 1.065902 1.145005
C 3.060318 -2.383217 -1.146348
C 4.308238 -1.802491 -1.029439
H 3.856795 -0.154214 1.893174
H 1.646539 -1.208379 1.695842
H 0.821289 -3.669083 -0.734115
H -1.200898 -2.934355 -0.057154
H 0.732755 -0.235922 -1.894763
H 1.952754 1.891796 -2.074884
H 0.673483 2.967355 1.857134
H -0.559061 0.836189 2.038945
H 2.843388 -3.017135 -1.992920
H 5.065305 -1.976597 -1.777279
>
40
smiles = CCN(CC)C(=O)c1ccc[n:1]c1  energy = -980.5270496619922 Hartee
F 6.219645 -1.856395 1.096420
C 5.293633 -1.095563 0.437067
C 4.047371 -0.920962 1.004659
C 3.113524 -0.150991 0.335637
C 3.428406 0.435904 -0.888577
C 4.697016 0.240479 -1.437122
C 5.634972 -0.527034 -0.775593
O 2.545508 1.193998 -1.572566
H 3.818317 -1.381183 1.952907
H 2.132593 0.000861 0.759879
H 4.928353 0.700049 -2.384782
H 6.618754 -0.686288 -1.187262
H 1.692248 1.269599 -1.073783
C -4.451340 -2.553824 -1.644775
C -4.809706 -1.592449 -0.515447
N -3.643496 -0.864090 -0.040854
C -2.837037 -1.498839 0.985338
C -3.328513 -1.156774 2.390945
C -3.409320 0.367362 -0.510674
O -4.137079 0.930916 -1.328062
C -2.188218 1.078456 -0.010200
C -2.295738 2.112763 0.914058
C -1.154571 2.807117 1.283346
C 0.051246 2.450523 0.702182
N 0.156185 1.479693 -0.194935
C -0.931444 0.814490 -0.547513
H -4.045785 -2.000674 -2.488817
H -3.714548 -3.284287 -1.318423
H -5.342955 -3.081256 -1.972426
H -5.530750 -0.855544 -0.877278
H -5.244553 -2.135689 0.325597
H -1.796973 -1.188149 0.874808
H -2.890325 -2.577442 0.827479
H -3.236695 -0.089711 2.577536
H -2.733604 -1.691179 3.126658
H -4.370767 -1.440156 2.515386
H -3.260010 2.368121 1.328440
H -1.201405 3.610284 2.000943
H 0.973507 2.956540 0.951859
H -0.790151 0.041181 -1.290946
>
43
smiles = CC(=[O:1])c1ccc(cc1)N1CCOCC1  energy = -1077.7577889785177 Hartee
F -7.760833 -2.521894 0.061865
C -6.848980 -1.501699 0.061773
C -5.506629 -1.806319 -0.048377
C -4.588525 -0.772735 -0.048143
C -5.016262 0.548628 0.061627
C -6.378699 0.826363 0.171763
C -7.301787 -0.201029 0.172895
O -4.146266 1.583375 0.063399
H -5.191963 -2.834452 -0.132785
H -3.531796 -0.978869 -0.131722
H -6.695443 1.853718 0.256430
H -8.358415 -0.003256 0.257683
H -3.219385 1.240268 -0.005200
C -0.921434 3.011061 -0.228477
C -0.636943 1.537096 -0.145339
O -1.566399 0.722136 -0.100402
C 0.747300 1.096823 -0.117832
C 1.025113 -0.276063 -0.020906
C 2.308703 -0.753125 0.019610
C 3.408734 0.126204 -0.034390
C 3.129238 1.504379 -0.137267
C 1.840653 1.972795 -0.176550
N 4.684275 -0.333654 0.009293
C 5.011483 -1.734405 -0.171711
C 6.423992 -1.856128 -0.738124
O 7.412452 -1.324152 0.130029
C 6.929768 -0.260370 0.935451
C 5.817233 0.536221 0.257971
H -0.493382 3.418766 -1.141791
H -1.995564 3.181141 -0.228730
H -0.477359 3.523333 0.622047
H 0.190729 -0.960247 0.033350
H 2.464532 -1.814489 0.120177
H 3.937539 2.213342 -0.211032
H 1.679872 3.035285 -0.264558
H 4.948003 -2.282518 0.777944
H 4.319118 -2.184924 -0.885345
H 6.683818 -2.906715 -0.887799
H 6.473906 -1.341221 -1.708235
H 6.561676 -0.662100 1.890339
H 7.789581 0.383033 1.136599
H 5.521303 1.344115 0.929634
H 6.194771 0.971361 -0.676904
>
32
smiles = CN(C)c1cccc[n:1]1  energy = -788.6465688730487 Hartee
F -5.405268 0.331393 -1.182801
C -4.220756 0.158518 -0.520292
C -4.240959 -0.344506 0.766765
C -3.043344 -0.517012 1.431847
C -1.835921 -0.188333 0.813100
C -1.848051 0.316384 -0.486227
C -3.043177 0.492411 -1.158998
O -0.691426 -0.376984 1.502171
H -5.181007 -0.593217 1.232932
H -3.021753 -0.905589 2.437574
H -0.915320 0.574884 -0.964221
H -3.067253 0.882713 -2.164295
H 0.094587 -0.099024 0.958601
C 1.326492 -2.161890 -0.340458
N 2.603772 -1.485650 -0.327199
C 3.801619 -2.290894 -0.393940
C 2.669072 -0.149033 -0.143986
C 3.887468 0.561344 -0.235481
C 3.880312 1.924365 -0.069486
C 2.677653 2.582963 0.187008
C 1.537286 1.815527 0.268238
N 1.516553 0.495263 0.112409
H 0.586475 -1.530726 -0.828329
H 1.418398 -3.088446 -0.903154
H 0.979002 -2.388490 0.671578
H 4.480922 -2.049777 0.426443
H 4.326720 -2.144635 -1.342900
H 3.526515 -3.338774 -0.309180
H 4.808597 0.046188 -0.446227
H 4.802075 2.483894 -0.140922
H 2.638231 3.651521 0.321064
H 0.574202 2.266441 0.473871
>
49
smiles = [O:1]=C(N(c1ccccc1)c1ccccc1)c1ccccc1  energy = -1269.1856475814807 Hartee
F 5.681826 0.376595 2.321735
C 4.850262 -0.247285 1.433389
C 5.365267 -0.683040 0.227491
C 4.520380 -1.305682 -0.669559
C 3.172899 -1.488186 -0.359290
C 2.684955 -1.046393 0.867478
C 3.523050 -0.420313 1.770921
O 2.382484 -2.098849 -1.271057
H 6.408944 -0.533095 0.001436
H 4.885665 -1.658562 -1.620574
H 1.643406 -1.199208 1.105833
H 3.158764 -0.070605 2.723777
H 1.450265 -2.081303 -0.972212
O -0.285274 -1.808993 -0.467373
C -1.203891 -0.998435 -0.317696
N -0.992772 0.340232 -0.355526
C -1.928860 1.288404 0.128605
C -2.171653 2.440782 -0.611412
C -3.070987 3.382023 -0.145083
C -3.728731 3.183033 1.057883
C -3.473728 2.043009 1.802249
C -2.570710 1.099065 1.347297
C 0.262112 0.854350 -0.791873
C 0.792922 0.457632 -2.012027
C 2.010152 0.967786 -2.427009
C 2.692923 1.875586 -1.635724
C 2.156077 2.276869 -0.423421
C 0.943299 1.768597 0.002787
C -2.597207 -1.470220 -0.114934
C -2.820683 -2.560507 0.720917
C -4.100457 -3.056418 0.889438
C -5.160484 -2.483290 0.205733
C -4.936541 -1.420507 -0.655336
C -3.661323 -0.911947 -0.818468
H -1.656313 2.590075 -1.548613
H -3.259700 4.272304 -0.725939
H -4.432403 3.917825 1.418058
H -3.972221 1.889533 2.747444
H -2.359207 0.218764 1.935194
H 0.258426 -0.251156 -2.626591
H 2.422851 0.651918 -3.372751
H 3.642999 2.269888 -1.962197
H 2.686570 2.982898 0.197154
H 0.521547 2.073377 0.948984
H -1.982294 -3.004384 1.238227
H -4.268280 -3.893814 1.549920
H -6.159638 -2.871353 0.335717
H -5.758706 -0.986451 -1.204307
H -3.489653 -0.094361 -1.502180
>
28
smiles = C[N:1](C)CC#C  energy = -657.063346849718 Hartee
F -4.590809 0.785353 0.581439
C -3.369623 0.252560 0.269280
C -2.233818 0.825938 0.805111
C -1.001627 0.284208 0.488738
C -0.911942 -0.819488 -0.356523
C -2.077941 -1.376104 -0.884466
C -3.312384 -0.841469 -0.572882
O 0.269394 -1.380026 -0.686894
H -2.318444 1.680492 1.457840
H -0.100136 0.720023 0.889249
H -1.996023 -2.229496 -1.538548
H -4.221543 -1.261490 -0.973007
H 1.025650 -0.914274 -0.241326
C 2.676699 0.342954 1.641451
N 2.629749 -0.386220 0.385316
C 3.326487 -1.656877 0.494192
C 3.167096 0.414462 -0.717232
C 2.332546 1.571958 -0.984350
C 1.640497 2.527909 -1.184192
H 2.182267 1.305482 1.517731
H 2.155339 -0.231094 2.406490
H 3.707521 0.523811 1.979138
H 3.215172 -2.211503 -0.436092
H 2.875979 -2.236810 1.298130
H 4.397108 -1.530880 0.710145
H 3.185617 -0.212196 -1.614248
H 4.196495 0.755901 -0.508089
H 1.032947 3.361300 -1.377182
>
32
smiles = CN(C)C=[N:1]CC(F)(F)F  energy = -1011.4040659447536 Hartee
F -5.604819 -0.135344 -1.137133
C -4.391653 -0.154651 -0.505631
C -4.339168 -0.488758 0.834488
C -3.112169 -0.507228 1.467555
C -1.947970 -0.194745 0.763534
C -2.033392 0.140317 -0.586643
C -3.258400 0.160961 -1.228125
O -0.772199 -0.224095 1.424920
H -5.246053 -0.729733 1.365595
H -3.032952 -0.764519 2.511569
H -1.132779 0.385320 -1.128925
H -3.339644 0.416969 -2.272781
H -0.018620 -0.019853 0.811461
C 1.083807 2.645840 1.126630
N 1.959146 2.429548 -0.001779
C 2.656523 3.590510 -0.495371
C 2.053702 1.252765 -0.599361
N 1.352230 0.220809 -0.268895
C 1.647502 -1.022207 -0.923503
C 2.709987 -1.784062 -0.140698
F 3.012610 -2.965845 -0.713586
F 2.352467 -2.055211 1.120408
F 3.870624 -1.102734 -0.064852
H 1.542433 3.369842 1.798777
H 0.932470 1.708473 1.655409
H 0.114331 3.030326 0.801572
H 3.290929 4.006880 0.290088
H 1.940378 4.355842 -0.804906
H 3.280084 3.326958 -1.346600
H 2.781724 1.206064 -1.417505
H 0.751188 -1.647561 -0.944675
H 2.043911 -0.904996 -1.944492
>
32
smiles = [S:1]=C1CCCCCN1  energy = -1094.6312737349197 Hartee
F 6.446801 -0.355654 0.394244
C 5.123313 -0.067300 0.208657
C 4.209391 -1.102104 0.199780
C 2.871910 -0.805522 0.012181
C 2.462612 0.513319 -0.164705
C 3.407348 1.538760 -0.151513
C 4.744983 1.250451 0.035037
O 1.162442 0.843231 -0.350289
H 4.541981 -2.118623 0.337686
H 2.137591 -1.597945 0.000117
H 3.074887 2.555009 -0.290249
H 5.488997 2.030896 0.047226
H 0.604664 0.033264 -0.335985
S -0.933918 -1.543101 -0.336968
C -2.353591 -0.674303 -0.170963
C -2.298164 0.816693 -0.066353
C -3.513559 1.544348 -0.642794
C -4.684899 1.611594 0.336653
C -4.940814 0.277153 1.037597
C -4.850281 -0.909436 0.083003
N -3.486196 -1.356542 -0.134867
H -2.164964 1.085032 0.986081
H -1.393536 1.144861 -0.581531
H -3.214585 2.560841 -0.903416
H -3.815355 1.053137 -1.569343
H -4.484615 2.372856 1.093063
H -5.580518 1.916781 -0.208116
H -4.224565 0.126836 1.846833
H -5.936317 0.293347 1.482863
H -5.318421 -0.658983 -0.875278
H -5.387187 -1.761550 0.505481
H -3.372243 -2.357238 -0.245240
>
36
smiles = C[N:1](C)Cc1ccccc1  energy = -811.8875587662399 Hartee
F -6.395370 0.988873 0.014726
C -5.150700 0.426424 -0.060112
C -4.054466 1.178195 0.312594
C -2.797863 0.605994 0.236124
C -2.644482 -0.705513 -0.208148
C -3.772016 -1.439730 -0.579764
C -5.030261 -0.875874 -0.506933
O -1.437397 -1.301994 -0.295165
H -4.188112 2.192139 0.655073
H -1.927814 1.176767 0.519511
H -3.640863 -2.453354 -0.923434
H -5.909750 -1.431682 -0.790313
H -0.710567 -0.695557 0.004777
C 1.153980 -0.630998 1.730510
N 0.862788 0.048722 0.478369
C 0.924775 1.491802 0.637722
C 1.686958 -0.432402 -0.638404
C 3.167879 -0.187168 -0.485805
C 3.745104 0.986730 -0.957468
C 5.094031 1.235677 -0.772022
C 5.886557 0.312275 -0.110962
C 5.324773 -0.865637 0.352658
C 3.975975 -1.113119 0.164954
H 2.154968 -0.401813 2.117737
H 1.067805 -1.705591 1.580451
H 0.417812 -0.325276 2.473701
H 0.229933 1.790092 1.422735
H 0.629258 1.968340 -0.296220
H 1.925394 1.847191 0.915960
H 1.496153 -1.504126 -0.735634
H 1.321758 0.065119 -1.540988
H 3.136135 1.708910 -1.482876
H 5.527829 2.152234 -1.145386
H 6.938932 0.506633 0.035720
H 5.939438 -1.595031 0.860270
H 3.548222 -2.039884 0.519441
>
30
smiles = [NH2:1]Cc1cccc(F)c1  energy = -832.5721223584161 Hartee
F 5.958453 1.788859 -0.257737
C 4.939759 0.887274 -0.112411
C 5.216952 -0.461349 -0.231683
C 4.185354 -1.367405 -0.085511
C 2.886970 -0.926869 0.177837
C 2.639657 0.439842 0.293622
C 3.666963 1.353926 0.148676
O 1.913395 -1.850099 0.311392
H 6.224091 -0.788359 -0.435245
H 4.365781 -2.426945 -0.171600
H 1.637811 0.782775 0.499244
H 3.490077 2.414375 0.235343
H 1.031965 -1.416404 0.486030
N -0.601968 -0.849132 0.766316
C -1.261293 -0.600085 -0.519262
C -2.744361 -0.363898 -0.372530
C -3.630094 -1.435694 -0.344462
C -4.983768 -1.232764 -0.138969
C -5.479956 0.046919 0.047000
C -4.587183 1.100588 0.019074
F -5.057911 2.366714 0.199736
C -3.233085 0.923217 -0.183753
H -0.730728 -0.052924 1.384481
H -1.026638 -1.653310 1.219453
H -0.783650 0.269800 -0.975816
H -1.078730 -1.470614 -1.153341
H -3.255015 -2.437875 -0.491250
H -5.660176 -2.073320 -0.124212
H -6.529629 0.233459 0.207631
H -2.578900 1.781678 -0.199817
>
46
smiles = CC(Nc1ccc(C)cc1)=[N:1]c1ccc(Br)cc1  energy = -3670.6277335400096 Hartee
F 5.243897 3.298236 1.229546
C 4.163923 2.691932 0.650002
C 4.043014 2.711249 -0.726507
C 2.953143 2.093623 -1.306425
C 1.995486 1.457976 -0.515309
C 2.139611 1.465127 0.870168
C 3.227218 2.082270 1.459791
O 0.949403 0.868160 -1.130253
H 4.792934 3.202336 -1.325679
H 2.825348 2.087948 -2.376939
H 1.390328 0.990555 1.484249
H 3.351529 2.095911 2.531061
H 0.431018 0.312302 -0.495258
C -0.805245 -1.711056 2.866271
C -0.063275 -1.418296 1.588562
N 1.223676 -1.826834 1.597914
C 2.158470 -1.832872 0.553775
C 3.510273 -1.780395 0.881730
C 4.470642 -1.805163 -0.110540
C 4.111936 -1.894024 -1.449756
C 5.147149 -1.895970 -2.532556
C 2.759834 -1.972378 -1.764500
C 1.789238 -1.946105 -0.782474
N -0.538402 -0.765792 0.587843
C -1.868409 -0.459517 0.393371
C -2.226656 0.850763 0.059792
C -3.538197 1.169912 -0.225444
C -4.501173 0.175290 -0.195728
Br -6.330602 0.618944 -0.589794
C -4.171738 -1.133749 0.107568
C -2.860404 -1.446671 0.403623
H -1.780673 -1.231858 2.861324
H -0.940134 -2.785666 2.979703
H -0.236180 -1.345618 3.719675
H 1.592276 -2.113292 2.494540
H 3.809752 -1.713236 1.917811
H 5.514872 -1.752992 0.161577
H 5.161196 -0.928397 -3.034677
H 6.137528 -2.083453 -2.125175
H 4.922293 -2.655100 -3.279456
H 2.458956 -2.055095 -2.798486
H 0.748116 -2.016037 -1.051385
H -1.471518 1.620555 0.032751
H -3.810051 2.184702 -0.471661
H -4.931057 -1.900713 0.115378
H -2.591695 -2.468582 0.626752
>
31
smiles = [N:1]#CN1CCCCC1  energy = -750.5422451641194 Hartee
F 5.943327 1.691804 0.299133
C 4.909508 0.808109 0.142986
C 3.615868 1.255310 0.323622
C 2.574529 0.359927 0.164707
C 2.830088 -0.968460 -0.170583
C 4.148872 -1.390921 -0.346192
C 5.194383 -0.502407 -0.189640
O 1.840690 -1.871687 -0.333343
H 3.433459 2.286233 0.583504
H 1.552962 0.682062 0.300439
H 4.333789 -2.421232 -0.605183
H 6.218121 -0.814232 -0.322578
H 0.965317 -1.445480 -0.190219
N -0.639746 -0.693610 0.024752
C -1.756683 -0.399370 0.033481
N -3.002843 -0.056655 0.053898
C -3.918207 -0.615269 1.039074
C -5.281919 -0.817720 0.389364
C -5.877663 0.527657 -0.049582
C -4.773488 1.531215 -0.410217
C -3.555418 0.812177 -0.975990
H -3.511012 -1.563252 1.399773
H -4.005965 0.066879 1.894472
H -5.162699 -1.477929 -0.472028
H -5.946287 -1.314941 1.095802
H -6.529007 0.365482 -0.909319
H -6.489529 0.944771 0.751217
H -5.139147 2.248621 -1.144703
H -4.468054 2.092202 0.475022
H -2.786409 1.526827 -1.282090
H -3.842108 0.221629 -1.856293
>
32
smiles = CS(=[O:1])c1ccc(cc1)[N+]([O-])=O  energy = -1355.708286658242 Hartee
F -6.824411 -1.289524 -0.580840
C -5.551510 -0.938303 -0.228176
C -5.009441 -1.467095 0.927837
C -3.722895 -1.111241 1.282626
C -2.992964 -0.233346 0.482854
C -3.563252 0.284725 -0.677127
C -4.850412 -0.067124 -1.038444
O -1.734484 0.092397 0.862067
H -5.589587 -2.144442 1.533931
H -3.268111 -1.504584 2.177872
H -2.989235 0.963384 -1.291533
H -5.306829 0.324305 -1.933737
H -1.346704 0.725059 0.203181
C 0.529438 2.585421 1.456460
S 0.716893 2.447286 -0.366348
O -0.529005 1.779434 -0.829588
C 1.969117 1.125785 -0.262500
C 3.289372 1.485307 -0.025481
C 4.257842 0.504216 0.049896
C 3.886976 -0.828159 -0.121949
C 2.565885 -1.187486 -0.373302
C 1.604559 -0.197435 -0.448032
N 4.889259 -1.849411 -0.045942
O 4.546618 -3.005248 -0.217740
O 6.036181 -1.511466 0.186142
H 0.235908 1.624114 1.865250
H -0.246200 3.320717 1.647368
H 1.472068 2.918493 1.873015
H 3.553980 2.523247 0.096385
H 5.293208 0.744593 0.235316
H 2.312111 -2.227740 -0.504540
H 0.573219 -0.444662 -0.646806
>
37
smiles = C[N:1]1CN(C)CN(C)C1  energy = -808.2431072255937 Hartee
F 5.684595 -0.970889 -0.678016
C 4.482721 -0.399344 -0.362481
C 3.336944 -1.165277 -0.444432
C 2.123489 -0.584557 -0.123616
C 2.062215 0.749181 0.274082
C 3.237694 1.498207 0.346547
C 4.453401 0.926058 0.027656
O 0.898479 1.352933 0.597285
H 3.399681 -2.196390 -0.754724
H 1.214105 -1.161619 -0.183991
H 3.177662 2.529916 0.654386
H 5.369308 1.492883 0.078947
H 0.140619 0.721192 0.526510
C -1.238151 -0.917716 2.009476
N -1.386652 -0.256265 0.724817
C -2.369174 0.823475 0.774147
N -2.778790 1.133087 -0.572901
C -3.404343 2.427791 -0.710771
C -3.597573 0.060162 -1.121807
N -3.050737 -1.245894 -0.797198
C -3.886742 -2.070357 0.053096
C -1.665320 -1.137956 -0.420371
H -0.891412 -0.181430 2.735093
H -0.486424 -1.699667 1.922360
H -2.170403 -1.360441 2.383479
H -1.896052 1.705073 1.219400
H -3.239999 0.544298 1.417120
H -3.629544 2.592045 -1.763221
H -4.337862 2.514271 -0.132474
H -2.705862 3.192277 -0.375564
H -4.639603 0.119681 -0.757130
H -3.605273 0.184324 -2.214346
H -3.368101 -3.008367 0.243667
H -4.809795 -2.291429 -0.484201
H -4.151007 -1.610151 1.015777
H -1.272068 -2.134204 -0.213342
H -1.144863 -0.712231 -1.286052
>
89
smiles = CCCCCCCC[N:1](CCCCCCCC)CCCCCCCC  energy = -1406.0264221231644 Hartee
F -6.259808 1.080430 0.841832
C -5.019663 0.718868 0.391974
C -3.958432 0.734167 1.274744
C -2.707092 0.366968 0.816109
C -2.521876 -0.010399 -0.511778
C -3.614303 -0.014055 -1.380454
C -4.868097 0.349722 -0.931093
O -1.317905 -0.374602 -0.998276
H -4.115699 1.029403 2.300314
H -1.863841 0.369337 1.488146
H -3.461108 -0.308723 -2.406430
H -5.720628 0.349893 -1.591355
H -0.613438 -0.351654 -0.293503
C 10.054987 0.803510 -0.046093
C 8.551520 0.936906 -0.260093
C 7.860988 -0.423912 -0.331912
C 6.355159 -0.295015 -0.554335
C 5.669654 -1.659164 -0.622436
C 4.183975 -1.577466 -0.978774
C 3.330980 -0.944548 0.118459
C 1.848521 -0.955097 -0.275814
N 0.909630 -0.356837 0.672866
C 0.850946 -1.042426 1.965913
C 0.510874 -2.532208 1.903153
C -0.831095 -2.812138 1.231590
C -1.198285 -4.294116 1.270434
C -2.572152 -4.580033 0.659529
C -2.608829 -4.388340 -0.856183
C -3.994639 -4.623654 -1.460298
C -4.448998 -6.078154 -1.393022
C 1.122086 1.075803 0.893845
C 1.114773 1.909033 -0.388734
C 0.828200 3.386828 -0.105197
C -0.652857 3.665544 0.148274
C -0.915923 5.147295 0.409170
C -2.378238 5.451501 0.742958
C -3.363025 5.230073 -0.407455
C -3.154168 6.190063 -1.573886
H 10.522948 1.784348 0.004450
H 10.263449 0.275330 0.882261
H 10.509423 0.248110 -0.864230
H 8.119687 1.518263 0.558489
H 8.365168 1.484374 -1.187460
H 8.298365 -1.005952 -1.147023
H 8.043529 -0.969923 0.597201
H 6.174678 0.244686 -1.487507
H 5.928168 0.294959 0.258870
H 6.174420 -2.264591 -1.379839
H 5.785042 -2.170751 0.336365
H 3.814744 -2.588447 -1.169953
H 4.067340 -1.005799 -1.902727
H 3.655974 0.082953 0.285223
H 3.475333 -1.501244 1.046948
H 1.530347 -1.985097 -0.443864
H 1.729684 -0.427594 -1.223674
H 0.073244 -0.542374 2.552843
H 1.796568 -0.918913 2.519120
H 1.301430 -3.083723 1.392686
H 0.480418 -2.895545 2.933906
H -1.613608 -2.242367 1.737410
H -0.788915 -2.480815 0.196045
H -1.200514 -4.631793 2.310692
H -0.439682 -4.873892 0.738583
H -2.846010 -5.609911 0.896508
H -3.313758 -3.923362 1.121879
H -1.893330 -5.069960 -1.323129
H -2.303413 -3.369119 -1.097299
H -3.971641 -4.312660 -2.507986
H -4.722167 -3.990942 -0.946011
H -4.583087 -6.400088 -0.363473
H -5.398174 -6.200684 -1.910811
H -3.714891 -6.728197 -1.865288
H 2.058192 1.262577 1.445033
H 0.304938 1.415475 1.536025
H 2.083987 1.826893 -0.883292
H 0.353914 1.527439 -1.070774
H 1.148170 3.977647 -0.966569
H 1.418073 3.715379 0.754403
H -1.223847 3.335936 -0.720960
H -1.001848 3.090830 1.008130
H -0.605663 5.731583 -0.458499
H -0.299170 5.468782 1.253279
H -2.452455 6.493355 1.066332
H -2.682139 4.824163 1.585204
H -4.375445 5.365824 -0.017596
H -3.290600 4.201949 -0.765205
H -2.194800 6.019025 -2.055365
H -3.188480 7.221895 -1.229390
H -3.934722 6.051163 -2.319041
>
28
smiles = [O:1]=C1CCCCO1  energy = -752.2380699722721 Hartee
F 5.571508 -0.881668 0.677796
C 4.347236 -0.383438 0.327785
C 3.290958 -1.258666 0.168172
C 2.054758 -0.750533 -0.186404
C 1.887401 0.618751 -0.377680
C 2.970988 1.479802 -0.209750
C 4.208908 0.979123 0.143988
O 0.689252 1.149210 -0.723311
H 3.438549 -2.316102 0.319694
H 1.209654 -1.409836 -0.320433
H 2.825480 2.537146 -0.362775
H 5.058157 1.629976 0.277247
H 0.025758 0.429097 -0.805318
O -1.322682 -0.769206 -0.791339
C -2.456908 -0.410391 -0.529438
C -2.863750 1.025297 -0.361519
C -3.704338 1.248440 0.908289
C -4.588753 0.030671 1.213225
C -4.707737 -0.851528 -0.023691
O -3.413185 -1.319639 -0.412058
H -3.458921 1.279310 -1.243640
H -1.974014 1.653766 -0.363379
H -3.036434 1.437580 1.748333
H -4.314943 2.139606 0.764626
H -5.583160 0.336907 1.532821
H -4.144791 -0.568530 2.010327
H -5.164002 -0.306254 -0.856297
H -5.284564 -1.755751 0.174445
>
31
smiles = C[N:1]1CCOCC1  energy = -733.5268128586117 Hartee
F 5.290731 -1.137827 -0.090524
C 4.088616 -0.486288 -0.082294
C 4.063407 0.876054 -0.314368
C 2.847122 1.529506 -0.305319
C 1.666741 0.824002 -0.065967
C 1.724313 -0.548445 0.164347
C 2.938177 -1.210866 0.157176
O 0.502255 1.507806 -0.067236
H 4.983057 1.408049 -0.498276
H 2.789630 2.591512 -0.482603
H 0.812368 -1.094901 0.346143
H 2.997994 -2.273323 0.333179
H -0.265362 0.907605 0.109900
C -1.932995 -0.108690 1.840190
N -1.870293 0.107236 0.401738
C -2.755574 1.169603 -0.073021
C -4.223248 0.734967 -0.144022
O -4.374700 -0.422176 -0.951869
C -3.582155 -1.490873 -0.461174
C -2.101821 -1.097777 -0.390659
H -1.663830 0.821674 2.338421
H -2.915273 -0.427533 2.205251
H -1.202985 -0.870613 2.111249
H -2.423286 1.443322 -1.078689
H -2.653995 2.037209 0.579095
H -4.618329 0.532777 0.862581
H -4.831200 1.508620 -0.614590
H -3.728172 -2.315760 -1.159866
H -3.948510 -1.793637 0.531099
H -1.745696 -0.892524 -1.405101
H -1.526878 -1.924890 0.028265
>
35
smiles = CCN(CC)C(=[O:1])SC  energy = -1171.0435270769674 Hartee
F -6.031559 -1.083256 -0.654703
C -4.840283 -0.510405 -0.307066
C -3.686110 -0.939775 -0.931995
C -2.483574 -0.356981 -0.577096
C -2.445863 0.641416 0.392375
C -3.626216 1.056611 1.006862
C -4.831480 0.479505 0.657126
O -1.283086 1.231158 0.763885
H -3.733727 -1.714524 -1.680502
H -1.563384 -0.667996 -1.049252
H -3.580293 1.831975 1.754703
H -5.754269 0.788227 1.121476
H -0.542571 0.841759 0.250937
C 1.700331 -2.702882 1.230029
C 2.254945 -2.179906 -0.091363
N 2.827715 -0.847550 0.052621
C 4.221135 -0.755911 0.442985
C 5.152105 -0.741395 -0.766140
C 2.062514 0.208519 -0.197825
O 0.888818 0.154287 -0.554869
S 2.845462 1.804763 -0.000391
C 1.451165 2.884745 -0.414530
H 1.291662 -3.699051 1.084705
H 0.906954 -2.051923 1.589958
H 2.479909 -2.752231 1.986319
H 3.036763 -2.841930 -0.466534
H 1.453789 -2.123526 -0.831701
H 4.364192 0.153325 1.031076
H 4.441009 -1.616803 1.076319
H 6.183996 -0.698777 -0.430233
H 5.017628 -1.636629 -1.368562
H 4.952230 0.129101 -1.385196
H 0.992209 2.523597 -1.330267
H 0.733551 2.879114 0.400668
H 1.865115 3.877440 -0.555975
>
24
smiles = CN(C)C#[N:1]  energy = -633.8733840004932 Hartee
F -4.811694 -1.534852 0.149976
C -3.723315 -0.708109 0.072871
C -2.459340 -1.259878 0.138951
C -1.362686 -0.421615 0.059653
C -1.534503 0.953971 -0.084572
C -2.824962 1.482221 -0.146898
C -3.925313 0.651523 -0.068516
O -0.489854 1.804595 -0.167253
H -2.342292 -2.326455 0.249810
H -0.363051 -0.826460 0.108941
H -2.944485 2.548324 -0.257377
H -4.928128 1.045447 -0.115426
H 0.357719 1.308156 -0.115060
C 5.099456 -0.013058 1.171313
N 4.256053 -0.300572 0.032111
C 4.883319 -0.877559 -1.136516
C 3.029022 0.111273 -0.006463
N 1.924767 0.447548 -0.027836
H 4.499999 0.402938 1.978652
H 5.572656 -0.935439 1.515449
H 5.878759 0.704782 0.898901
H 5.346853 -1.829337 -0.867641
H 4.136699 -1.050121 -1.909106
H 5.653540 -0.206375 -1.527765
>
25
smiles = [O-:1][n+]1cc(Cl)cc(Cl)c1  energy = -1649.08828387918 Hartee
F -6.865889 -0.905494 -0.041262
C -5.577166 -0.447766 -0.021690
C -4.543401 -1.363567 -0.012936
C -3.242443 -0.896399 0.007742
C -2.988001 0.473058 0.020315
C -4.050771 1.375399 0.010200
C -5.353267 0.915653 -0.010113
O -1.725611 0.958826 0.041695
H -4.758746 -2.420209 -0.022482
H -2.411008 -1.585961 0.015673
H -3.838914 2.432758 0.019615
H -6.187503 1.598831 -0.017472
H -1.085951 0.202756 0.048562
O 0.200427 -0.966561 0.051785
N 1.400465 -0.549523 0.030420
C 1.665572 0.771860 0.018185
C 2.970264 1.229417 -0.005445
Cl 3.256252 2.926111 -0.019478
C 4.037477 0.340500 -0.017275
C 3.729079 -1.013595 -0.005326
Cl 4.984976 -2.190701 -0.020015
C 2.413979 -1.437278 0.019149
H 0.815350 1.437426 0.027245
H 5.056631 0.685579 -0.035762
H 2.132550 -2.478848 0.029740
>
22
smiles = [NH2:1]CC#C  energy = -578.5044989523378 Hartee
F 4.309723 -1.379171 -0.131268
C 3.167350 -0.629977 -0.057638
C 3.242711 0.730618 -0.288527
C 2.087364 1.482687 -0.213033
C 0.866317 0.877731 0.091234
C 0.823022 -0.496604 0.318707
C 1.975506 -1.257235 0.244817
O -0.233382 1.655536 0.152797
H 4.192062 1.185539 -0.522061
H 2.109511 2.546633 -0.387127
H -0.118054 -0.967900 0.555499
H 1.956159 -2.321588 0.418900
H -1.043371 1.115624 0.376437
N -2.573897 0.347321 0.727208
C -3.210545 -0.023712 -0.540527
C -4.575327 -0.505821 -0.387054
C -5.684986 -0.890946 -0.153627
H -2.565370 -0.447710 1.360325
H -3.105407 1.086503 1.178290
H -3.208048 0.857153 -1.190218
H -2.604722 -0.804330 -1.012850
H -6.664399 -1.233371 0.005272
>
53
smiles = CCCC[N:1](CCCC)CCCC  energy = -934.5562777106635 Hartee
F -6.450017 -1.049809 0.090177
C -5.249648 -0.400039 0.009888
C -4.086631 -1.143630 0.004619
C -2.874587 -0.482525 -0.075616
C -2.830846 0.907737 -0.146918
C -4.024102 1.631844 -0.143126
C -5.238601 0.980099 -0.063610
O -1.670406 1.594457 -0.221589
H -4.134819 -2.219537 0.061012
H -1.954311 -1.045315 -0.084853
H -3.977615 2.707419 -0.201389
H -6.167751 1.527359 -0.058451
H -0.886114 0.993462 -0.185023
C 3.319249 -2.875736 -3.185269
C 1.991644 -2.422219 -2.588315
C 2.174002 -1.244707 -1.631631
C 0.820730 -0.776544 -1.077078
N 0.808692 0.273589 -0.070504
C 0.853012 -0.146149 1.321602
C 2.001256 -1.061453 1.770372
C 1.942815 -1.310279 3.276788
C 3.051097 -2.250596 3.737835
C 1.500450 1.512337 -0.402797
C 2.988357 1.628475 -0.040798
C 3.630352 2.881295 -0.641350
C 3.091734 4.180618 -0.051826
H 3.782539 -2.066321 -3.745908
H 4.006359 -3.184663 -2.399780
H 3.168468 -3.716618 -3.858708
H 1.531823 -3.257202 -2.053643
H 1.312193 -2.131906 -3.393486
H 2.649746 -0.424033 -2.171139
H 2.834685 -1.545722 -0.817994
H 0.221934 -0.420425 -1.925887
H 0.304943 -1.639403 -0.646666
H -0.087595 -0.668928 1.539383
H 0.864528 0.764822 1.925223
H 1.926549 -2.019922 1.252879
H 2.963470 -0.614768 1.520031
H 0.971773 -1.739727 3.535687
H 2.033148 -0.357955 3.805002
H 2.994751 -2.409996 4.812421
H 4.028672 -1.833537 3.503932
H 2.964282 -3.216330 3.243562
H 1.381770 1.660162 -1.479079
H 0.962507 2.320511 0.103220
H 3.097503 1.663670 1.044956
H 3.529238 0.755517 -0.407384
H 4.708032 2.834836 -0.462997
H 3.476582 2.883884 -1.723242
H 3.195731 4.179592 1.031470
H 3.645708 5.029718 -0.446964
H 2.042129 4.317681 -0.298165
>
30
smiles = [NH2:1]Cc1cccc(Cl)c1  energy = -1192.9350641347705 Hartee
F 6.041622 2.247987 -0.027204
C 5.180292 1.185115 -0.014798
C 3.822512 1.426285 0.047157
C 2.954860 0.349464 0.059223
C 3.445365 -0.953715 0.009259
C 4.823858 -1.165411 -0.052321
C 5.696882 -0.095799 -0.064936
O 2.633887 -2.031505 0.018399
H 3.457224 2.440433 0.085291
H 1.890443 0.515369 0.107592
H 5.191912 -2.178241 -0.090287
H 6.763941 -0.244686 -0.112520
H 1.674359 -1.765069 0.050926
N -0.097624 -1.672285 0.067311
C -0.839183 -0.422138 0.037656
C -2.351300 -0.520980 0.012385
C -3.025021 -1.733721 -0.017190
C -4.409931 -1.769454 -0.044217
C -5.145554 -0.598685 -0.041080
C -4.468203 0.609769 -0.010854
Cl -5.375135 2.098598 -0.008187
C -3.088307 0.659946 0.016565
H -0.344252 -2.208983 0.893338
H -0.322389 -2.233591 -0.748602
H -0.547605 0.159320 0.918836
H -0.517507 0.133359 -0.850112
H -2.480726 -2.666388 -0.019918
H -4.921892 -2.719460 -0.067595
H -6.223291 -0.619197 -0.062125
H -2.582854 1.613053 0.039739
>
36
smiles = [O-:1][N+](=O)C=CN1CCCCC1  energy = -940.1514888504219 Hartee
F -7.126334 -1.223375 0.177993
C -5.978651 -0.481292 0.104577
C -6.076087 0.896818 0.072772
C -4.916059 1.641890 -0.002119
C -3.671970 1.011103 -0.044391
C -3.604321 -0.379576 -0.008561
C -4.762247 -1.132462 0.066292
O -2.569802 1.794344 -0.117504
H -7.044335 1.370307 0.105768
H -4.951052 2.719298 -0.029241
H -2.645749 -0.876452 -0.034668
H -4.722765 -2.209747 0.095334
H -1.754814 1.252488 -0.166213
O -0.086523 0.477270 -0.275344
N 0.358009 -0.672339 -0.079911
O -0.405795 -1.634416 0.087698
C 1.699278 -0.889787 -0.045237
C 2.575473 0.158426 -0.219763
N 3.885335 0.097971 -0.223993
C 4.594266 -1.151406 -0.013865
C 6.066809 -1.007808 -0.376710
C 6.745100 0.066859 0.478035
C 5.799212 1.254526 0.712478
C 4.699434 1.288018 -0.346590
H 1.973516 -1.914391 0.132540
H 2.124337 1.132383 -0.373087
H 4.133337 -1.927196 -0.630285
H 4.496421 -1.448377 1.036511
H 6.560515 -1.968282 -0.229574
H 6.152173 -0.757847 -1.434905
H 7.040487 -0.356390 1.438553
H 7.654089 0.397574 -0.025036
H 5.328963 1.175710 1.694097
H 6.349780 2.194174 0.686941
H 5.145669 1.330337 -1.345193
H 4.068568 2.167923 -0.216463
>
25
smiles = Nc1[n:1]cccn1  energy = -726.1319554219127 Hartee
F 5.025189 -1.143361 -0.631127
C 3.852054 -0.536389 -0.278738
C 3.877025 0.785596 0.123035
C 2.689771 1.394547 0.479123
C 1.490520 0.683221 0.432493
C 1.495547 -0.647408 0.020924
C 2.680322 -1.264579 -0.336335
O 0.352307 1.319842 0.789206
H 4.812113 1.321624 0.154338
H 2.672128 2.424040 0.799303
H 0.565899 -1.194081 -0.021630
H 2.701110 -2.294260 -0.656442
H -0.428332 0.708208 0.715152
N -2.366263 1.918877 -0.704800
C -2.809817 0.716013 -0.327790
N -1.975455 -0.065715 0.381112
C -2.424266 -1.256118 0.745806
C -3.692685 -1.704367 0.417074
C -4.474431 -0.825633 -0.324693
N -4.051995 0.366761 -0.695054
H -2.989590 2.531078 -1.200005
H -1.462260 2.240048 -0.401315
H -1.734066 -1.860057 1.321493
H -4.050837 -2.673475 0.716930
H -5.479591 -1.080364 -0.635523
>
32
smiles = C[N:1](C)CCCCl  energy = -1119.146942363906 Hartee
F -6.063570 0.136702 0.153031
C -4.723480 -0.122162 0.062347
C -3.835570 0.934377 0.094602
C -2.481562 0.668412 0.004137
C -2.024410 -0.641723 -0.118096
C -2.947298 -1.688814 -0.149396
C -4.301037 -1.432528 -0.059537
O -0.712959 -0.944402 -0.208306
H -4.203132 1.943988 0.188694
H -1.771139 1.479562 0.024336
H -2.582277 -2.698884 -0.244826
H -5.024452 -2.231815 -0.081569
H -0.145772 -0.130933 -0.157597
C 0.989581 2.343772 -0.633447
N 1.220540 1.047528 -0.020371
C 1.418685 1.158673 1.415240
C 2.244617 0.262614 -0.700471
C 3.695085 0.781337 -0.619222
C 4.532794 0.106846 0.454781
Cl 4.784863 -1.636212 0.076355
H 1.844818 3.026618 -0.548339
H 0.758762 2.204109 -1.688457
H 0.138069 2.819604 -0.147836
H 1.569389 0.163758 1.829893
H 2.269472 1.796785 1.685497
H 0.520135 1.584915 1.862381
H 1.943079 0.205384 -1.748820
H 2.204423 -0.750827 -0.293863
H 3.696249 1.852940 -0.411338
H 4.183003 0.635554 -1.583607
H 5.527688 0.547429 0.511292
H 4.056612 0.134796 1.432256
>
24
smiles = Clc1cc[n:1]cc1  energy = -1114.345143872506 Hartee
F 5.413734 -1.752246 -0.161485
C 4.382106 -0.857116 -0.081797
C 4.670817 0.492060 -0.002938
C 3.626209 1.391495 0.077772
C 2.304438 0.942792 0.079447
C 2.044738 -0.424154 -0.002364
C 3.085403 -1.331169 -0.083076
O 1.317007 1.859439 0.161613
H 5.696623 0.824451 -0.005019
H 3.814379 2.451348 0.140945
H 1.022938 -0.771734 -0.003054
H 2.899804 -2.391801 -0.146521
H 0.431311 1.416006 0.148362
Cl -5.460178 -0.728713 -0.086505
C -3.814036 -0.188548 -0.017703
C -3.184149 0.272875 -1.164496
C -1.868312 0.692353 -1.049942
N -1.196792 0.671383 0.090870
C -1.808836 0.229602 1.178646
C -3.121131 -0.215979 1.183937
H -3.698424 0.305094 -2.110306
H -1.325199 1.061579 -1.908581
H -1.219226 0.232954 2.084800
H -3.584791 -0.570019 2.089417
>
90
smiles = CCCCCCCCP(=[S:1])(CCCCCCCC)CCCCCCCC  energy = -2090.8455616732695 Hartee
F -6.616898 -2.264337 -2.965417
C -5.531364 -1.534344 -2.569396
C -4.267859 -1.985166 -2.897034
C -3.172611 -1.243791 -2.494296
C -3.350349 -0.068657 -1.770251
C -4.636354 0.363726 -1.452012
C -5.735433 -0.370130 -1.853834
O -2.299379 0.678860 -1.350839
H -4.148503 -2.898060 -3.458481
H -2.172962 -1.571180 -2.740928
H -4.757717 1.277125 -0.891705
H -6.737883 -0.050880 -1.617510
H -1.463943 0.273919 -1.661740
C 9.111963 -3.125107 0.422326
C 8.179491 -4.314692 0.620492
C 6.911743 -4.261914 -0.235901
C 5.962401 -3.105293 0.113538
C 6.085368 -1.921011 -0.846716
C 5.288298 -0.692689 -0.403528
C 3.776616 -0.911317 -0.433989
C 3.022140 0.372003 -0.102452
P 1.196996 0.163280 -0.259782
S 0.655357 -0.602224 -1.990176
C 0.484490 1.831234 0.062504
C 0.777168 2.802151 -1.077520
C -0.145938 4.021373 -1.055537
C -0.056220 4.874921 0.212049
C 1.311897 5.525224 0.410394
C 1.399418 6.378199 1.678645
C 0.491440 7.609979 1.702972
C 0.813695 8.621297 0.608145
C 0.685536 -0.862519 1.185311
C -0.778546 -1.277583 1.084331
C -1.193336 -2.154365 2.264226
C -2.615764 -2.702587 2.135152
C -3.692838 -1.625338 2.254572
C -5.114234 -2.187686 2.186754
C -5.519494 -2.992976 3.420796
C -6.974133 -3.443139 3.342568
H 8.642116 -2.201995 0.751357
H 9.383953 -3.024469 -0.626613
H 10.024323 -3.263957 0.999398
H 7.895870 -4.378955 1.674235
H 8.721666 -5.230994 0.372019
H 7.192243 -4.195868 -1.289337
H 6.384714 -5.209642 -0.101573
H 6.161914 -2.768568 1.133332
H 4.934754 -3.471762 0.085347
H 5.745437 -2.228915 -1.838729
H 7.134416 -1.635463 -0.933401
H 5.592072 -0.410221 0.607866
H 5.535444 0.139165 -1.068556
H 3.477812 -1.252632 -1.429657
H 3.503666 -1.691206 0.278936
H 3.242066 0.708152 0.913566
H 3.307078 1.162501 -0.803377
H -0.596740 1.696501 0.157145
H 0.882968 2.190292 1.012240
H 0.627386 2.280367 -2.028533
H 1.819475 3.122812 -1.042260
H -1.175415 3.673675 -1.170449
H 0.089111 4.646176 -1.920632
H -0.814803 5.655775 0.135713
H -0.301148 4.268351 1.086002
H 2.075329 4.747664 0.483872
H 1.552788 6.135120 -0.461825
H 1.153600 5.751302 2.540392
H 2.434178 6.710459 1.799464
H -0.552797 7.304201 1.619236
H 0.609281 8.095584 2.675523
H 0.604685 8.212810 -0.377260
H 1.863488 8.906110 0.648699
H 0.210842 9.518126 0.735389
H 0.869851 -0.285394 2.094080
H 1.323956 -1.750458 1.199140
H -0.925232 -1.832762 0.153888
H -1.410497 -0.389172 1.043027
H -0.501235 -2.997872 2.333781
H -1.111327 -1.580621 3.190783
H -2.721161 -3.209207 1.172878
H -2.764620 -3.446099 2.920063
H -3.573188 -0.907559 1.440968
H -3.564694 -1.088155 3.197863
H -5.812244 -1.353972 2.075406
H -5.210158 -2.815366 1.297502
H -4.881455 -3.873172 3.516842
H -5.378513 -2.378790 4.313676
H -7.132937 -4.065998 2.464402
H -7.637692 -2.583248 3.274323
H -7.246283 -4.017873 4.225376
>
35
smiles = CN(C)c1ccc(C=[O:1])cc1  energy = -885.8956758166834 Hartee
F -7.216629 -0.244573 0.026497
C -5.850566 -0.321133 0.016852
C -5.116265 0.848034 -0.011385
C -3.736261 0.765897 -0.020949
C -3.105705 -0.476030 -0.003606
C -3.872617 -1.640551 0.024701
C -5.251849 -1.566214 0.034720
O -1.758076 -0.593112 -0.013209
H -5.619836 1.801543 -0.024819
H -3.134094 1.662147 -0.042377
H -3.370873 -2.594921 0.038006
H -5.859735 -2.456618 0.056438
H -1.345778 0.303528 -0.027532
C 5.118569 -2.424802 -0.067235
N 5.216618 -0.984737 0.007357
C 6.530139 -0.387806 0.091915
C 4.107179 -0.216339 0.001190
C 2.813328 -0.787850 -0.029748
C 1.689663 -0.008343 -0.035183
C 1.775941 1.396659 -0.011847
C 0.620172 2.235898 -0.018493
O -0.558604 1.878443 -0.041348
C 3.059877 1.970044 0.017865
C 4.187486 1.196242 0.025578
H 6.115104 -2.853995 -0.120701
H 4.567154 -2.731450 -0.958948
H 4.615776 -2.831736 0.814218
H 6.615158 0.241419 0.980918
H 6.744818 0.219506 -0.791635
H 7.280489 -1.170506 0.158463
H 2.693055 -1.857478 -0.044234
H 0.715429 -0.472072 -0.055863
H 0.837836 3.319221 -0.000693
H 3.150392 3.047055 0.034333
H 5.147343 1.683797 0.044654
>
57
smiles = COc1ccc(cc1)[N:1]=C(N(C)c1ccccc1)c1ccccc1  energy = -1403.0480111513352 Hartee
F -5.443915 -1.352037 -2.997584
C -4.480463 -1.419739 -2.028116
C -3.280015 -0.770433 -2.234356
C -2.311338 -0.835711 -1.250153
C -2.543092 -1.543817 -0.071950
C -3.764509 -2.197283 0.101743
C -4.738276 -2.136117 -0.874881
O -1.625191 -1.633453 0.909662
H -3.112305 -0.227127 -3.151235
H -1.363037 -0.340518 -1.389570
H -3.930490 -2.746647 1.014415
H -5.686886 -2.633909 -0.751424
H -0.844124 -1.043977 0.720688
C 6.205904 -2.928713 0.698146
O 4.948441 -3.305095 0.176859
C 3.909722 -2.413323 0.265957
C 3.989939 -1.148837 0.833176
C 2.876635 -0.327677 0.855201
C 1.661227 -0.745949 0.318853
C 1.581817 -2.032638 -0.222476
C 2.690628 -2.846341 -0.257559
N 0.505193 0.019130 0.382706
C 0.454072 1.271413 0.072517
N -0.674006 1.981386 0.328471
C -1.026062 3.137024 -0.473259
C -1.646459 1.506191 1.236096
C -3.002933 1.585379 0.937609
C -3.942703 1.163109 1.860947
C -3.545655 0.666501 3.089617
C -2.195836 0.594253 3.393485
C -1.251146 1.012933 2.477464
C 1.580390 1.973517 -0.598429
C 2.102779 1.478912 -1.787981
C 3.195349 2.092206 -2.375138
C 3.780577 3.194250 -1.773965
C 3.267410 3.687870 -0.584993
C 2.170152 3.084123 0.001264
H 6.602083 -2.047894 0.183868
H 6.859801 -3.780159 0.517530
H 6.148440 -2.734005 1.773243
H 4.910127 -0.786194 1.263228
H 2.950918 0.648317 1.312402
H 0.645004 -2.382758 -0.627902
H 2.638128 -3.835477 -0.684969
H -1.596581 3.834266 0.138652
H -0.127334 3.630160 -0.834203
H -1.629095 2.846819 -1.338367
H -3.332565 1.956223 -0.019371
H -4.992012 1.217833 1.611353
H -4.282297 0.335558 3.805782
H -1.875454 0.211871 4.350972
H -0.201282 0.953740 2.718993
H 1.651273 0.613320 -2.250585
H 3.592817 1.704274 -3.301118
H 4.637633 3.667255 -2.229732
H 3.724855 4.544300 -0.111800
H 1.774610 3.461198 0.934080
>
56
smiles = CN(C(=[N:1]c1ccc(C)cc1)c1ccccc1)c1ccccc1  energy = -1327.8641839640259 Hartee
F 6.133358 -2.200697 1.553523
C 5.035317 -1.931002 0.782440
C 4.185978 -0.911406 1.163022
C 3.077297 -0.641875 0.382157
C 2.824947 -1.387463 -0.768355
C 3.702867 -2.411738 -1.126996
C 4.812274 -2.687278 -0.352440
O 1.759391 -1.151680 -1.560809
H 4.394295 -0.339851 2.053743
H 2.403991 0.155814 0.655975
H 3.497027 -2.980842 -2.019423
H 5.498862 -3.475331 -0.618182
H 1.162963 -0.466808 -1.147860
C -2.340521 2.326490 -0.817551
N -2.328197 0.946927 -0.377072
C -1.179190 0.214186 -0.351299
N 0.024191 0.646269 -0.465948
C 0.513001 1.930747 -0.306012
C 1.407715 2.440267 -1.250731
C 2.010776 3.663410 -1.049438
C 1.767997 4.408705 0.101630
C 2.435504 5.736581 0.298759
C 0.901005 3.885921 1.050869
C 0.277360 2.667663 0.856123
C -1.319015 -1.261664 -0.313084
C -0.496893 -2.006162 0.526977
C -0.583354 -3.385709 0.545237
C -1.483200 -4.034764 -0.283734
C -2.291461 -3.299592 -1.135662
C -2.212128 -1.919517 -1.152673
C -3.526267 0.403893 0.140385
C -3.510683 -0.247376 1.371302
C -4.671940 -0.790096 1.888722
C -5.864613 -0.678449 1.193668
C -5.886865 -0.022849 -0.026110
C -4.727465 0.515045 -0.553689
H -1.601205 2.469250 -1.604548
H -3.325061 2.570939 -1.208112
H -2.112515 3.013330 0.003408
H 1.610313 1.866764 -2.143683
H 2.691674 4.048221 -1.795617
H 2.201628 6.148731 1.277283
H 3.516669 5.636074 0.211125
H 2.104879 6.442708 -0.463136
H 0.706592 4.437287 1.960528
H -0.375382 2.262163 1.617804
H 0.205542 -1.496365 1.169323
H 0.056952 -3.954034 1.203389
H -1.549494 -5.112573 -0.271779
H -2.983923 -3.803679 -1.793256
H -2.832289 -1.352973 -1.830654
H -2.584296 -0.327120 1.920201
H -4.645087 -1.294390 2.843061
H -6.771561 -1.099456 1.600070
H -6.811878 0.063756 -0.576764
H -4.756666 0.999916 -1.518092
>
38
smiles = FC(F)(F)c1cccc(c1)C1=[N:1]CCC1  energy = -1185.8033586417116 Hartee
F 4.071384 -1.518154 1.957978
C 3.003337 -1.705296 1.126230
C 3.227720 -2.139345 -0.166307
C 2.145341 -2.322931 -1.003324
C 0.849890 -2.073387 -0.548823
C 0.654205 -1.646327 0.762957
C 1.733346 -1.457771 1.606505
O -0.176354 -2.252919 -1.408675
H 4.234504 -2.322185 -0.505746
H 2.283124 -2.654105 -2.020213
H -0.347976 -1.461619 1.117590
H 1.597373 -1.121779 2.622208
H -1.028622 -1.934777 -1.008917
F 2.551591 1.349135 -0.380348
C 1.530008 1.998683 -0.983869
F 1.979388 3.251080 -1.201794
F 1.399434 1.435348 -2.194937
C 0.274152 1.963629 -0.165280
C 0.119125 2.871224 0.876955
C -1.028930 2.820333 1.648233
C -2.001192 1.868761 1.395637
C -1.837363 0.944804 0.363915
C -0.690475 1.006177 -0.428096
C -2.833463 -0.093733 0.114168
N -2.535517 -1.195321 -0.450290
C -3.695129 -2.044926 -0.566323
C -4.913711 -1.192191 -0.148974
C -4.278036 0.027803 0.531615
H 0.884361 3.607125 1.069439
H -1.161896 3.525832 2.453264
H -2.883936 1.834613 2.014286
H -0.567997 0.319867 -1.249939
H -3.756005 -2.413412 -1.592090
H -3.546063 -2.909887 0.087374
H -5.477586 -0.888960 -1.030886
H -5.579827 -1.739843 0.513264
H -4.711202 0.974611 0.212628
H -4.347927 -0.034599 1.619762
>
36
smiles = C1C[NH:1]C(C1)c1cccnc1  energy = -866.0113482634481 Hartee
F 5.393948 -0.677385 -1.482136
C 4.287328 -0.541188 -0.690951
C 3.228532 0.217589 -1.148327
C 2.112258 0.353010 -0.343739
C 2.061494 -0.264085 0.903159
C 3.145583 -1.027002 1.338182
C 4.264231 -1.167648 0.540939
O 0.987681 -0.154803 1.716416
H 3.282437 0.689786 -2.116553
H 1.271898 0.938955 -0.679459
H 3.093560 -1.501341 2.305261
H 5.110494 -1.752952 0.863371
H 0.288331 0.429838 1.321624
C -0.767584 3.002305 -0.637862
C -0.684475 2.804345 0.888193
N -1.197315 1.453248 1.118489
C -2.262754 1.273010 0.135085
C -1.592465 1.808253 -1.141773
C -2.749605 -0.140633 -0.009783
C -2.041619 -1.250233 0.437168
C -2.569419 -2.514730 0.226167
C -3.785079 -2.627200 -0.428114
N -4.471932 -1.578471 -0.857071
C -3.965324 -0.376576 -0.648941
H 0.220130 3.025737 -1.094171
H -1.263135 3.943744 -0.870808
H 0.336259 2.877112 1.268670
H -1.292764 3.564156 1.398266
H -1.537405 1.336841 2.068600
H -3.132137 1.914694 0.368314
H -2.322757 2.089299 -1.896642
H -0.949821 1.031656 -1.557633
H -1.100955 -1.133480 0.950143
H -2.044629 -3.394384 0.564595
H -4.240098 -3.590026 -0.619101
H -4.568264 0.446508 -1.012922
>
41
smiles = CN(C)C=[N:1]c1ccc(cc1)C(C)=O  energy = -1018.5973123079722 Hartee
F 5.969903 -1.861112 -1.477751
C 4.969322 -1.352211 -0.696111
C 3.822769 -0.879380 -1.303088
C 2.814690 -0.362760 -0.510163
C 2.958290 -0.322168 0.875262
C 4.127479 -0.809984 1.460439
C 5.138724 -1.327416 0.675103
O 1.998652 0.179858 1.682189
H 3.726434 -0.918441 -2.376639
H 1.906536 0.009331 -0.959693
H 4.225100 -0.774789 2.533708
H 6.048139 -1.707467 1.112520
H 1.237874 0.518173 1.141098
C -2.225948 3.350001 0.107529
N -0.804259 3.518072 -0.081616
C -0.377865 4.868316 -0.363598
C 0.083313 2.528441 0.024002
N -0.080668 1.277567 0.248430
C -1.197964 0.491141 0.142070
C -1.517917 -0.387069 1.188048
C -2.563258 -1.272075 1.069184
C -3.320361 -1.333389 -0.107005
C -2.972474 -0.481593 -1.163264
C -1.934669 0.409976 -1.050324
C -4.454117 -2.246794 -0.293229
C -4.809675 -3.172191 0.841488
O -5.098989 -2.260026 -1.336433
H -2.744426 3.233570 -0.848236
H -2.425249 2.472605 0.718678
H -2.622332 4.229003 0.615837
H 0.696432 4.900193 -0.527755
H -0.882691 5.235765 -1.259633
H -0.628675 5.527373 0.471168
H 1.120194 2.850739 -0.023825
H -0.934616 -0.346370 2.096057
H -2.790319 -1.922252 1.898502
H -3.547900 -0.543419 -2.075867
H -1.667325 1.048276 -1.880329
H -3.967091 -3.820719 1.070382
H -5.059496 -2.595463 1.729142
H -5.664560 -3.779288 0.552831
>
39
smiles = CN(C)C=NS(=[O:1])(=O)c1ccccc1  energy = -1414.380088645147 Hartee
F 5.600510 -0.194777 -1.182687
C 4.493327 -0.502605 -0.443922
C 3.354882 -0.935855 -1.093860
C 2.233002 -1.240931 -0.344344
C 2.259187 -1.109759 1.042206
C 3.425387 -0.674719 1.672330
C 4.548777 -0.368454 0.930377
O 1.185172 -1.390433 1.819696
H 3.346366 -1.031685 -2.167802
H 1.331560 -1.577012 -0.834855
H 3.429841 -0.582893 2.746444
H 5.456555 -0.029885 1.403424
H 0.399654 -1.589401 1.261800
C -5.750602 -0.880434 1.103801
N -4.847885 -0.241610 0.179323
C -5.414920 0.799176 -0.645033
C -3.585458 -0.593441 0.072702
N -2.755424 -0.047735 -0.757632
S -1.203177 -0.560381 -0.744098
O -1.019971 -1.617239 0.256432
O -0.812763 -0.909464 -2.091159
C -0.292555 0.880855 -0.224527
C 0.450794 1.588191 -1.147738
C 1.159336 2.703084 -0.729318
C 1.109542 3.093686 0.599827
C 0.351776 2.378738 1.514873
C -0.357581 1.263180 1.101292
H -6.572589 -1.349462 0.558958
H -5.227894 -1.640467 1.679245
H -6.167771 -0.137721 1.786887
H -5.790370 1.608067 -0.016471
H -6.239446 0.398015 -1.236115
H -4.639064 1.175343 -1.305991
H -3.244511 -1.395978 0.731366
H 0.467560 1.246060 -2.169906
H 1.750534 3.261113 -1.438663
H 1.666135 3.959360 0.925262
H 0.316875 2.684754 2.548920
H -0.942895 0.679111 1.793660
>
45
smiles = COc1ccc(cc1)C(=[O:1])c1ccc(OC)cc1  energy = -1211.8914219727571 Hartee
F -7.028217 -2.390372 -0.630071
C -5.955281 -1.588481 -0.352023
C -6.113936 -0.216926 -0.408932
C -5.028269 0.589961 -0.129727
C -3.797081 0.023981 0.201225
C -3.667221 -1.361957 0.252903
C -4.749391 -2.176291 -0.025056
O -2.759959 0.850634 0.467096
H -7.072144 0.204816 -0.667366
H -5.114284 1.664239 -0.163742
H -2.711664 -1.791778 0.514155
H -4.665051 -3.250808 0.010686
H -1.948630 0.320401 0.648135
C 2.292076 5.886896 -1.020740
O 1.431219 5.323307 -0.048199
C 1.308252 3.975428 0.022031
C 1.978863 3.068338 -0.797157
C 1.786835 1.711097 -0.628159
C 0.913662 1.226187 0.344863
C 0.224043 2.143468 1.145416
C 0.429760 3.493809 0.999422
C 0.655807 -0.213363 0.499051
O -0.464619 -0.628783 0.815356
C 1.762051 -1.150559 0.262966
C 3.091599 -0.802975 0.501056
C 4.109429 -1.715351 0.304115
C 3.817518 -3.001726 -0.148321
O 4.736268 -3.967501 -0.389192
C 6.108333 -3.679445 -0.189908
C 2.483302 -3.360722 -0.375047
C 1.474986 -2.453673 -0.159654
H 3.326249 5.567978 -0.866094
H 2.218365 6.963788 -0.881242
H 1.969566 5.626879 -2.032530
H 2.646096 3.410224 -1.571763
H 2.294473 1.020436 -1.284338
H -0.459138 1.778420 1.896844
H -0.085506 4.207282 1.622502
H 3.329503 0.181687 0.873387
H 5.125318 -1.419058 0.509299
H 6.439751 -2.865595 -0.840227
H 6.312133 -3.428509 0.854351
H 6.635728 -4.594173 -0.453651
H 2.272658 -4.361595 -0.717153
H 0.445237 -2.728713 -0.331045
>
35
smiles = COC(=[O:1])c1ccccc1OC  energy = -980.97235397171 Hartee
F 6.596757 1.490665 -0.495324
C 5.479122 0.752165 -0.221498
C 4.247344 1.233117 -0.619557
C 3.119984 0.482839 -0.340227
C 3.232945 -0.732855 0.329238
C 4.489332 -1.195421 0.718141
C 5.620133 -0.451349 0.442633
O 2.148250 -1.491460 0.618160
H 4.177778 2.176676 -1.137146
H 2.142137 0.831159 -0.638540
H 4.560769 -2.139029 1.234881
H 6.599658 -0.793218 0.736500
H 1.339017 -1.035981 0.303096
C -0.874981 -2.820123 -0.292120
O -1.840561 -1.779596 -0.145255
C -1.402058 -0.531210 -0.110104
O -0.210889 -0.250756 -0.185882
C -2.446018 0.495506 0.030477
C -2.014700 1.810358 0.221870
C -2.911283 2.846344 0.368171
C -4.269806 2.572566 0.320107
C -4.723654 1.281546 0.127184
C -3.829660 0.220348 -0.019823
O -4.211408 -1.058476 -0.216764
C -5.591436 -1.371379 -0.286549
H -0.228265 -2.868887 0.585960
H -1.448970 -3.736581 -0.396522
H -0.260524 -2.646441 -1.177500
H -0.950592 1.987461 0.255976
H -2.559229 3.854254 0.518755
H -4.987017 3.371471 0.433737
H -5.785502 1.101396 0.093318
H -6.100588 -1.131463 0.650391
H -6.075074 -0.853362 -1.118783
H -5.629123 -2.445855 -0.455947
>
45
smiles = CN(C)C(C)=NC(=[S:1])SCc1ccccc1  energy = -1779.0377737521603 Hartee
F 7.140449 -1.674578 0.014514
C 5.987366 -0.945299 -0.069194
C 5.794189 -0.126955 -1.165805
C 4.628715 0.609681 -1.248076
C 3.671901 0.523382 -0.238284
C 3.891400 -0.309450 0.854706
C 5.055089 -1.050814 0.943858
O 2.543519 1.266468 -0.359595
H 6.546021 -0.072394 -1.936795
H 4.442910 1.259472 -2.088153
H 3.144584 -0.375059 1.632488
H 5.240045 -1.701098 1.784002
H 1.965848 1.114138 0.414846
C -0.396563 2.987246 -0.668445
N -1.768821 2.969929 -0.216913
C -2.470471 4.233196 -0.304276
C -2.372963 1.870450 0.209319
C -3.833412 1.909675 0.524472
N -1.811995 0.692316 0.252073
C -0.668142 0.226200 0.650312
S 0.282352 0.854932 1.886039
S -0.138886 -1.300805 -0.040949
C -1.397482 -1.623871 -1.339265
C -2.758640 -1.893047 -0.782631
C -2.939538 -2.851955 0.207129
C -4.200432 -3.107514 0.714503
C -5.297527 -2.412072 0.232689
C -5.125657 -1.459611 -0.757547
C -3.862410 -1.198403 -1.260065
H -0.083788 1.999107 -0.999665
H -0.301542 3.679073 -1.503039
H 0.275908 3.295985 0.135166
H -3.061914 4.287746 -1.221516
H -1.737881 5.036538 -0.311789
H -3.127015 4.374669 0.551139
H -3.996877 2.471679 1.442803
H -4.396224 2.379202 -0.278345
H -4.188301 0.893938 0.672624
H -0.999373 -2.498535 -1.855912
H -1.396812 -0.769153 -2.013888
H -2.082674 -3.391183 0.585988
H -4.326457 -3.852275 1.486630
H -6.282033 -2.611660 0.629201
H -5.977872 -0.915161 -1.137506
H -3.731040 -0.452350 -2.030103
>
31
smiles = C[N:1]=Cc1ccccc1  energy = -771.3878181230613 Hartee
F 5.557405 -1.945522 0.106771
C 4.577453 -0.996065 0.004777
C 3.270797 -1.353964 0.270524
C 2.282799 -0.392014 0.166914
C 2.603229 0.913854 -0.200645
C 3.934081 1.244532 -0.462854
C 4.926591 0.290077 -0.360877
O 1.669388 1.880027 -0.314429
H 3.037290 -2.368347 0.553450
H 1.254198 -0.647782 0.370481
H 4.170179 2.257926 -0.746252
H 5.958349 0.532070 -0.560419
H 0.767131 1.522760 -0.094151
C -1.321282 1.647187 1.515862
N -0.851308 1.004483 0.322051
C -1.573218 0.281839 -0.422879
C -2.979327 -0.117218 -0.276412
C -3.504734 -0.568219 0.933423
C -4.834418 -0.942009 1.020254
C -5.655935 -0.859911 -0.091619
C -5.138980 -0.422611 -1.301761
C -3.807318 -0.066980 -1.398548
H -2.410154 1.692661 1.601150
H -0.906496 2.656188 1.519012
H -0.911387 1.120486 2.379515
H -1.083821 -0.079421 -1.325117
H -2.864662 -0.661848 1.798075
H -5.229661 -1.297263 1.960576
H -6.695194 -1.144393 -0.018805
H -5.774829 -0.367517 -2.173020
H -3.401968 0.271594 -2.341313
>
28
smiles = [O:1]=NN1CCCC1  energy = -748.3177123242428 Hartee
F -5.754653 -0.339954 0.254600
C -4.420374 -0.081042 0.103473
C -4.015622 1.219198 -0.130553
C -2.667355 1.478665 -0.281933
C -1.739483 0.441339 -0.198754
C -2.175281 -0.860252 0.036904
C -3.523125 -1.127346 0.189403
O -0.426834 0.736356 -0.348761
H -4.747201 2.008933 -0.191631
H -2.315154 2.481143 -0.465884
H -1.447755 -1.656745 0.097019
H -3.877270 -2.129328 0.372108
H 0.109805 -0.091629 -0.258395
O 1.127198 -1.472113 -0.106461
N 2.373261 -1.634339 -0.169807
N 3.117927 -0.626651 0.017149
C 2.711997 0.745506 0.294496
C 4.025165 1.474303 0.559784
C 5.040628 0.669295 -0.253429
C 4.559681 -0.763775 -0.051797
H 2.015624 0.761029 1.136216
H 2.184427 1.141808 -0.578756
H 3.977243 2.517422 0.257710
H 4.273126 1.429680 1.620589
H 4.981730 0.942208 -1.307225
H 6.061907 0.812833 0.089662
H 4.831880 -1.448723 -0.854118
H 4.924894 -1.171410 0.896116
>
30
smiles = Cc1[n:1]c2ccccc2o1  energy = -845.4143922565559 Hartee
F 5.308899 -1.036251 -1.423483
C 4.269990 -0.582913 -0.657926
C 4.526275 -0.148714 0.628774
C 3.474555 0.309017 1.397688
C 2.178160 0.330808 0.881137
C 1.950676 -0.114381 -0.419593
C 2.998470 -0.574167 -1.196001
O 1.182193 0.789761 1.669881
H 5.532954 -0.171556 1.014583
H 3.637251 0.655198 2.405801
H 0.947105 -0.099103 -0.816525
H 2.837541 -0.922216 -2.204151
H 0.317810 0.749183 1.191265
C -1.294918 3.098413 -0.456640
C -1.850524 1.745701 -0.254982
N -1.253303 0.753614 0.319414
C -2.146512 -0.299587 0.273209
C -2.058808 -1.606497 0.730258
C -3.156232 -2.417361 0.515608
C -4.302279 -1.951782 -0.129581
C -4.404540 -0.651102 -0.590488
C -3.307208 0.159810 -0.375340
O -3.099018 1.467956 -0.704415
H -1.137673 3.278342 -1.519547
H -0.350504 3.183582 0.070953
H -1.998000 3.843870 -0.090087
H -1.172026 -1.961302 1.229086
H -3.129349 -3.441190 0.856176
H -5.133412 -2.624794 -0.273368
H -5.286691 -0.284257 -1.089197
>
44
smiles = CCC[N:1](CCC)CCC  energy = -816.6968564977848 Hartee
F 5.569812 -0.460256 0.792809
C 4.315264 -0.009169 0.485401
C 3.249873 -0.881701 0.580525
C 1.983259 -0.422199 0.269800
C 1.787852 0.897416 -0.132679
C 2.886317 1.755034 -0.220470
C 4.154315 1.304806 0.088423
O 0.572453 1.387694 -0.448725
H 3.414907 -1.900925 0.892824
H 1.138211 -1.088329 0.336352
H 2.724063 2.773794 -0.534438
H 5.010649 1.956970 0.025095
H -0.148478 0.704879 -0.341331
C -3.557344 2.959866 -0.972527
C -2.701104 2.031079 -0.117693
C -2.656093 0.630071 -0.725371
N -1.639890 -0.243011 -0.135139
C -1.759901 -0.408719 1.312799
C -3.057408 -1.043034 1.830684
C -3.014362 -1.199000 3.346244
C -1.566048 -1.520122 -0.845317
C -0.842556 -1.412961 -2.190410
C -0.570136 -2.795868 -2.772563
H -3.134475 3.060179 -1.969672
H -3.609284 3.948024 -0.521564
H -4.570235 2.572113 -1.066302
H -1.686445 2.426447 -0.057554
H -3.119013 1.996429 0.889550
H -3.656087 0.170373 -0.667962
H -2.403053 0.732447 -1.782556
H -0.917699 -1.026011 1.640132
H -1.635002 0.575723 1.768335
H -3.197916 -2.023299 1.369825
H -3.909662 -0.417579 1.558989
H -3.939665 -1.640056 3.710399
H -2.882755 -0.231291 3.825812
H -2.187862 -1.841981 3.642338
H -1.013339 -2.221206 -0.214300
H -2.568439 -1.944867 -1.011853
H -1.445468 -0.843385 -2.898647
H 0.101328 -0.883503 -2.054533
H -0.072338 -2.709081 -3.735410
H -1.500643 -3.342196 -2.915449
H 0.068448 -3.374846 -2.108670
>
39
smiles = CC[N:1](C)Cc1ccccc1  energy = -851.1773463367207 Hartee
F -6.167318 -1.458836 0.322391
C -4.997805 -0.811117 0.032329
C -3.882160 -1.069432 0.803323
C -2.701203 -0.413956 0.506327
C -2.642045 0.489757 -0.552289
C -3.787650 0.731679 -1.312339
C -4.970690 0.081333 -1.022554
O -1.511860 1.152375 -0.874559
H -3.942672 -1.771576 1.619732
H -1.818698 -0.599007 1.097614
H -3.730167 1.434729 -2.127982
H -5.862608 0.257949 -1.602190
H -0.748151 0.876609 -0.299408
C 0.540774 2.769245 1.441632
C 1.423789 1.875087 0.576945
N 0.868977 0.533118 0.410548
C 0.911345 -0.232408 1.645987
C 1.480463 -0.192852 -0.711123
C 2.953794 -0.482339 -0.554064
C 3.907624 0.430265 -0.990949
C 5.257260 0.185347 -0.806498
C 5.674113 -0.978747 -0.182879
C 4.733671 -1.899950 0.246344
C 3.384413 -1.652885 0.060665
H 0.526147 2.442189 2.477806
H -0.476135 2.781105 1.058482
H 0.930218 3.783991 1.415377
H 1.490406 2.320437 -0.418150
H 2.438222 1.835643 1.005140
H 0.271739 0.244722 2.386083
H 1.925595 -0.310035 2.059899
H 0.536424 -1.237293 1.457958
H 1.314637 0.405636 -1.610622
H 0.932362 -1.133084 -0.820144
H 3.592678 1.336660 -1.487736
H 5.985960 0.904276 -1.152335
H 6.727317 -1.170054 -0.038077
H 5.051539 -2.814875 0.725502
H 2.658936 -2.383480 0.389020
>
53
smiles = Cc1ccc(NC(=[N:1]c2ccccc2)c2ccccc2)cc1  energy = -1288.5926630077195 Hartee
F -4.836163 0.334268 3.243711
C -3.917257 0.720145 2.306285
C -2.614278 0.282385 2.429745
C -1.689822 0.668467 1.477161
C -2.069037 1.482842 0.412128
C -3.392395 1.916624 0.320719
C -4.322233 1.536003 1.267147
O -1.199583 1.884891 -0.535716
H -2.334188 -0.348015 3.258823
H -0.664188 0.343568 1.558329
H -3.672251 2.550723 -0.504992
H -5.348551 1.861163 1.205627
H -0.345941 1.379429 -0.476245
C -4.827442 -1.062796 -2.686473
C -3.473833 -1.212431 -2.062143
C -3.287953 -2.062188 -0.976804
C -2.047505 -2.202460 -0.389241
C -0.956514 -1.483624 -0.872447
N 0.285702 -1.663541 -0.252485
C 1.314815 -0.788820 -0.148711
N 1.172198 0.449026 -0.475373
C 2.224809 1.342993 -0.588993
C 2.077173 2.632531 -0.073543
C 3.081436 3.565838 -0.238377
C 4.237067 3.242620 -0.932026
C 4.379108 1.972985 -1.467339
C 3.385870 1.028515 -1.299334
C 2.545902 -1.372102 0.443498
C 3.005677 -2.615656 0.016302
C 4.155438 -3.156631 0.562742
C 4.847716 -2.469774 1.546872
C 4.389092 -1.236753 1.982236
C 3.245762 -0.686898 1.432255
C -1.123484 -0.659508 -1.979384
C -2.371512 -0.529183 -2.558788
H -5.597738 -1.007973 -1.919786
H -4.874477 -0.166074 -3.299027
H -5.046748 -1.922739 -3.320617
H -4.128910 -2.614080 -0.582484
H -1.922293 -2.862904 0.456904
H 0.379493 -2.518924 0.278008
H 1.177379 2.889734 0.464920
H 2.959462 4.556608 0.175118
H 5.017877 3.977358 -1.060847
H 5.270472 1.714453 -2.021089
H 3.492470 0.041830 -1.728674
H 2.476693 -3.145741 -0.763204
H 4.512219 -4.116344 0.219139
H 5.743995 -2.894350 1.973868
H 4.923519 -0.699895 2.751669
H 2.887908 0.273389 1.773620
H -0.281907 -0.119382 -2.381305
H -2.487043 0.123489 -3.411328
>
42
smiles = CCOC(=[O:1])c1ccc(cc1)N(C)C  energy = -1039.6988381472147 Hartee
F -7.215926 -0.895665 -0.082315
C -5.852086 -0.992054 -0.047839
C -5.099924 0.164544 -0.106330
C -3.721643 0.061853 -0.072120
C -3.110406 -1.186052 0.019235
C -3.895043 -2.337360 0.077857
C -5.272755 -2.243185 0.043832
O -1.763919 -1.320878 0.054363
H -5.588896 1.123170 -0.177150
H -3.104180 0.946244 -0.116662
H -3.407892 -3.296633 0.148864
H -5.894387 -3.123182 0.087323
H -1.341030 -0.436178 -0.004438
C -0.729875 4.181235 1.016513
C -0.257163 3.795549 -0.378147
O 0.863160 2.906276 -0.326754
C 0.620561 1.594680 -0.186424
O -0.526477 1.154319 -0.129371
C 1.824144 0.786410 -0.124133
C 1.738055 -0.606884 0.006901
C 2.865448 -1.383867 0.068967
C 4.155097 -0.814031 0.001239
C 4.230692 0.590129 -0.131069
C 3.100431 1.362443 -0.190377
N 5.270344 -1.578820 0.061180
C 5.182670 -2.997239 0.322153
C 6.577969 -0.999769 -0.144129
H 0.088076 4.624386 1.579750
H -1.540432 4.899588 0.936334
H -1.087031 3.302082 1.548477
H 0.108408 4.667069 -0.924838
H -1.065122 3.315533 -0.939977
H 0.765757 -1.072197 0.055137
H 2.745572 -2.449904 0.158120
H 5.188774 1.079626 -0.175205
H 3.185836 2.433883 -0.286331
H 4.751599 -3.534029 -0.528466
H 4.570235 -3.189596 1.205272
H 6.177760 -3.391641 0.509852
H 6.598954 -0.409903 -1.062860
H 7.313585 -1.794150 -0.237085
H 6.866197 -0.357588 0.693783
>
36
smiles = [O:1]=C1CCCCCCC1  energy = -794.8880540354207 Hartee
F -6.245255 -0.855479 -0.067662
C -4.976329 -0.355036 0.028453
C -3.906812 -1.221802 -0.079124
C -2.625485 -0.711152 0.017282
C -2.425318 0.652388 0.218706
C -3.524002 1.504545 0.324542
C -4.806792 1.001676 0.228939
O -1.184922 1.186292 0.313994
H -4.079108 -2.274955 -0.234823
H -1.770285 -1.365995 -0.062453
H -3.353437 2.557689 0.481334
H -5.667561 1.646334 0.308004
H -0.510138 0.476372 0.203187
O 0.763838 -0.713347 -0.171924
C 1.800303 -0.392294 -0.732834
C 2.071532 1.029124 -1.131913
C 3.075733 1.745304 -0.206876
C 4.493541 1.162402 -0.216110
C 4.813741 0.204614 0.939756
C 3.763810 -0.848423 1.297473
C 3.505195 -1.931731 0.249942
C 2.862987 -1.408764 -1.047366
H 1.132475 1.586529 -1.106102
H 2.465120 1.038828 -2.149820
H 3.116599 2.780653 -0.549961
H 2.682960 1.761137 0.810701
H 5.205623 1.988334 -0.141167
H 4.686239 0.680402 -1.173581
H 5.757127 -0.299289 0.715827
H 4.975093 0.806021 1.838761
H 4.107038 -1.349447 2.207001
H 2.819092 -0.361112 1.546705
H 2.833511 -2.667450 0.697789
H 4.439466 -2.436897 -0.000409
H 3.615138 -0.985779 -1.706626
H 2.388391 -2.250736 -1.557199
>
33
smiles = ClCC[N:1]1CCCC1  energy = -1157.2349261564136 Hartee
F -5.520734 1.038225 1.025880
C -4.395276 0.526788 0.441332
C -4.507437 -0.120730 -0.774626
C -3.368137 -0.634908 -1.361209
C -2.127883 -0.501142 -0.735304
C -2.046807 0.155403 0.490644
C -3.182860 0.673724 1.084972
O -1.043490 -1.022113 -1.348902
H -5.472043 -0.216243 -1.246900
H -3.418013 -1.145778 -2.309466
H -1.089590 0.255606 0.977512
H -3.135562 1.184886 2.033493
H -0.220374 -0.854297 -0.823233
Cl 3.540826 2.784715 -0.326456
C 3.255651 1.046635 0.028821
C 1.814543 0.675827 -0.332933
N 1.427807 -0.703093 -0.092478
C 1.477804 -1.157082 1.295558
C 2.815362 -1.894538 1.500151
C 3.278714 -2.258891 0.080491
C 2.168906 -1.717728 -0.840583
H 3.978504 0.490382 -0.564283
H 3.454265 0.915094 1.090567
H 1.652617 0.881113 -1.394814
H 1.136092 1.317632 0.236675
H 0.649487 -1.857953 1.439625
H 1.348086 -0.323044 1.984088
H 2.674560 -2.778871 2.118756
H 3.544800 -1.255301 1.996032
H 4.238723 -1.796578 -0.145711
H 3.390801 -3.334216 -0.044468
H 1.467356 -2.521385 -1.082911
H 2.550647 -1.306800 -1.773449
>
46
smiles = CCOC(=[O:1])N(c1ccccc1)c1ccccc1  energy = -1192.048414538772 Hartee
F 4.833772 -0.958375 2.551790
C 4.181995 -0.260083 1.574264
C 4.837909 -0.000650 0.386089
C 4.173296 0.699763 -0.600789
C 2.864216 1.135376 -0.396687
C 2.231768 0.864841 0.813406
C 2.888494 0.162196 1.806315
O 2.254443 1.819028 -1.392718
H 5.849606 -0.344949 0.242764
H 4.652010 0.919849 -1.541191
H 1.221400 1.210442 0.968903
H 2.410451 -0.055807 2.748116
H 1.317550 1.979396 -1.167012
C -2.490593 3.899763 1.031020
C -2.838865 3.256773 -0.303212
O -2.696199 1.830183 -0.259044
C -1.476671 1.328196 -0.496158
O -0.505296 2.017880 -0.771261
N -1.445588 -0.021235 -0.405976
C -0.299225 -0.748155 -0.837013
C 0.288768 -0.484228 -2.066488
C 1.403796 -1.202841 -2.460621
C 1.924302 -2.189971 -1.641619
C 1.324581 -2.462965 -0.423165
C 0.215206 -1.745260 -0.016840
C -2.545628 -0.774263 0.092587
C -3.022833 -1.844722 -0.653518
C -4.075834 -2.602205 -0.172771
C -4.655069 -2.295986 1.047739
C -4.171638 -1.233559 1.793431
C -3.113825 -0.475201 1.324100
H -1.441465 3.734321 1.266195
H -3.105232 3.480081 1.823742
H -2.670427 4.968909 0.969759
H -2.198836 3.652499 -1.097857
H -3.889211 3.413772 -0.554022
H -0.119011 0.283844 -2.705583
H 1.863147 -0.987409 -3.412894
H 2.795119 -2.746447 -1.952268
H 1.725743 -3.232561 0.218477
H -0.254945 -1.950594 0.932949
H -2.565180 -2.077467 -1.603321
H -4.445741 -3.431867 -0.756012
H -5.478684 -2.886643 1.419234
H -4.612672 -0.997837 2.750278
H -2.726946 0.344837 1.909226
>
46
smiles = CN(C(C)=[N:1]c1ccccc1)c1cccc(Cl)c1  energy = -1556.545248919917 Hartee
F -5.615479 -3.519987 -1.327704
C -4.904953 -2.635780 -0.562427
C -3.664724 -2.218709 -1.002437
C -2.949553 -1.324653 -0.226961
C -3.475694 -0.850520 0.973997
C -4.730496 -1.296004 1.394018
C -5.449893 -2.190692 0.627008
O -2.810813 0.021019 1.759477
H -3.270954 -2.590995 -1.935123
H -1.976175 -0.987037 -0.548868
H -5.125325 -0.925843 2.326615
H -6.420908 -2.540916 0.939075
H -1.979532 0.341183 1.309304
C 1.683908 1.470505 -1.279187
N 1.692761 0.621447 -0.104337
C 0.572185 0.360617 0.623599
C 0.641473 -0.810548 1.561724
N -0.559412 0.951726 0.520048
C -0.861185 2.180831 -0.040943
C -1.955334 2.291692 -0.902217
C -2.344760 3.527623 -1.378653
[truncated: 683,738 more chars]
